# Supplementary material for: Significant variation in the performance of DNA methylation predictors across data preprocessing and normalization strategies
Source: Genome Biol. 2022 Oct 24;23:225. doi: 10.1186/s13059-022-02793-w (PMC9590227; doi:10.1186/s13059-022-02793-w)
Supplement: Supplementary file 2 — Additional file 2. Table that describes full ICC statistics. [file 13059_2022_2793_MOESM2_ESM.csv]

estimator	pipelinenumber	pipelinename	icc1	icc1_lower	icc1_upper	icc1_p	icc2	icc2_lower	icc2_upper	icc2_p	icc3	icc3_lower	icc3_upper	icc3_p	icc1k	icc1k_lower	icc1k_upper	icc1k_p	icc2k	icc2k_lower	icc2k_upper	icc2k_p	icc3k	icc3k_lower	icc3k_upper	icc3k_p
HorvathAge	74	watermelon_naten	0.963745782893783	0.952609837154014	0.972306145685191	6,68E-72	0.963748711285441	0.952605231177684	0.972311982473906	1,59E-71	0.963904427773643	0.952790818501141	0.97243868535747	1,59E-71	0.98153823299226	0.975729835042182	0.985958643197764	6,68E-72	0.98153975174816	0.975727418903958	0.985961644115063	1,59E-71	0.981620504686536	0.975824762667056	0.986026782557484	1,59E-71
HorvathAge	82	watermelon_nasen	0.962732022544067	0.951292410886912	0.9715282843639	4,82E-71	0.962736191633488	0.951281382827852	0.97153851699207	1,02E-70	0.962951638339301	0.951551907870335	0.971707923430647	1,02E-70	0.981012192684549	0.975038293163376	0.985558555836146	4,82E-71	0.981014357138083	0.975032500386211	0.985563820963867	1,02E-70	0.981126197438036	0.975174581862629	0.985650979928038	1,02E-70
HorvathAge	68	enmix_est_relic_q3_rcp	0.960882301936031	0.948889693578496	0.970108499420157	1,55E-69	0.960911944676997	0.948128736977856	0.970467946011565	3,08E-70	0.962370481365181	0.950796412040612	0.971262110518215	3,08E-70	0.980050970919903	0.973774654055635	0.984827485090978	1,55E-69	0.980066389299576	0.973373801208532	0.985012669681732	3,08E-70	0.980824457465014	0.974777691995076	0.985421578729462	3,08E-70
HorvathAge	91	minfi_funnorm_nobg_nodyecorr	0.960410336964578	0.948276851399229	0.969746133399065	3,65E-69	0.960429453297622	0.947983261436474	0.96989659521979	2,04E-69	0.961357859128879	0.949480346277495	0.970485166017262	2,04E-69	0.979805420177124	0.973451848712556	0.984640728016697	3,65E-69	0.979815368190976	0.973297132684206	0.984718281734554	2,04E-69	0.980298271072122	0.974085579360176	0.985021539622958	2,04E-69
HorvathAge	59	enmix_est_relic_q2_rcp	0.960219979956093	0.948029700165586	0.96959996914629	5,14E-69	0.960250873731666	0.947245457508651	0.969970891910056	9,95E-70	0.961744685169164	0.949983039739903	0.970781984517524	9,95E-70	0.979706349057416	0.973321608068914	0.984565378081882	5,14E-69	0.979722429000802	0.972908118856857	0.98475657269188	9,95E-70	0.980499340653222	0.974350053697509	0.985174405027033	9,95E-70
HorvathAge	69	enmix_neg_relic_q3_rcp	0.958919582330142	0.946341714028252	0.968601289147148	5,13E-68	0.958941160648152	0.946007666268114	0.968772264824979	2,59E-68	0.959949626456862	0.947650815207768	0.969404370414215	2,59E-68	0.979029043335718	0.972431210005414	0.984050243680144	5,13E-68	0.97904028963368	0.972254819614649	0.98413847262431	2,59E-68	0.979565610767487	0.9731218838698	0.984464526409399	2,59E-68
HorvathAge	60	enmix_neg_relic_q2_rcp	0.958922115535283	0.946345001597889	0.968603234903034	5,11E-68	0.958939612176449	0.946131196781007	0.968717827031083	3,64E-68	0.95975720673722	0.94740089232364	0.969256662945961	3,64E-68	0.979030363617345	0.972432945670957	0.984051247838922	5,11E-68	0.979039482601543	0.972320055652931	0.984110382636149	3,64E-68	0.979465418918	0.972990097784335	0.98438835443215	3,64E-68
HorvathAge	33	enmix_neg_relic_q3_norcp	0.958698400287531	0.946054676105112	0.968431394558686	7,54E-68	0.958764798871234	0.942817311478026	0.969803694635838	8,07E-70	0.961857462286971	0.950129608876892	0.970868515199526	8,07E-70	0.978913752262009	0.972279646323784	0.983962557430968	7,54E-68	0.978948365238885	0.970567130432623	0.984670398656276	8,07E-70	0.980557946514338	0.974427140177709	0.985218960790226	8,07E-70
HorvathAge	41	enmix_est_relic_nonorm_rcp	0.958403879305113	0.94567249373384	0.968205152747941	1,25E-67	0.958448903953984	0.944210968234437	0.968870520730949	9,21E-69	0.960528302167737	0.948402514551429	0.969848538955266	9,21E-69	0.978760192861931	0.97207777442446	0.983845765667431	1,25E-67	0.97878367111742	0.971305052446944	0.984189168895934	9,21E-69	0.979866805396984	0.973518056426626	0.984693513004444	9,21E-69
HorvathAge	88	minfi_illumina_nobg_normcontrol	0.958240617915371	0.945460654290104	0.968079733544843	1,66E-68	0.958344595721644	0.937995969989625	0.970914837302704	7,06E-71	0.96314089645921	0.951797970456915	0.971853092276539	7,06E-71	0.978675050602778	0.971965844906898	0.983781009523601	1,66E-68	0.978729277590185	0.968006109934941	0.985242811030282	7,06E-71	0.981224422756782	0.975303781296688	0.985725656828235	7,06E-71
HorvathAge	24	enmix_neg_relic_q2_norcp	0.958034122305896	0.945192731865881	0.967921094278993	2,36E-67	0.958105389169146	0.941649556300829	0.969413286497909	1,99E-69	0.961370607072451	0.949496911688168	0.97049494818174	1,99E-69	0.978567340979389	0.971824247933753	0.983699089453198	2,36E-67	0.97860451686483	0.96994800451512	0.984469124021966	1,99E-69	0.980304898631469	0.974094296836767	0.985026578299282	1,99E-69
HorvathAge	85	minfi_raw	0.958009197994634	0.945160394420998	0.967901945762716	2,46E-67	0.958009197994634	0.945160380985462	0.967901951553713	7,47E-67	0.958009197994634	0.945131194555649	0.967914522413083	7,47E-67	0.978554338739382	0.971807154959411	0.983689200416516	2,46E-67	0.978554338739382	0.971807147857517	0.983689203407241	7,47E-67	0.978554338739382	0.971791719963195	0.983695695508373	7,47E-67
HorvathAge	65	enmix_est_mean_q3_rcp	0.957854013048007	0.944959059131928	0.967782719765098	3,20E-67	0.957871611085195	0.944761484340793	0.967890601700279	2,41E-67	0.958672197342671	0.945991918154902	0.968423647215851	2,41E-67	0.978473376119407	0.971700720069328	0.983627623156103	3,20E-67	0.978482557959225	0.971596251723419	0.983683341811797	2,41E-67	0.978900092259747	0.972246502495085	0.983958558499939	2,41E-67
HorvathAge	42	enmix_neg_relic_nonorm_rcp	0.957837557976809	0.944937711071273	0.967770077348162	3,29E-67	0.957866809213759	0.944359186771108	0.968054111852834	9,72E-68	0.959197743530284	0.946674323400754	0.96882716238066	9,72E-68	0.978464790476917	0.971689433232081	0.983621093224839	3,29E-67	0.978480052581738	0.97138346988177	0.983767779577417	9,72E-68	0.979173997824133	0.972606780724323	0.98416679827718	9,72E-68
HorvathAge	71	enmix_est_nodye_q3_rcp	0.957513271703612	0.944517019216915	0.967520918270164	5,69E-67	0.957522179646142	0.944476090519237	0.96755029151164	8,62E-67	0.957923864175556	0.945020424879793	0.967848987686909	8,62E-67	0.97829556054074	0.971466960569248	0.983492383014463	5,69E-67	0.978300209930936	0.971445311283855	0.983507558292993	8,62E-67	0.978509820226252	0.971733163098478	0.98366184980948	8,62E-67
HorvathAge	62	enmix_est_nodye_q2_rcp	0.956961430846367	0.943801222121217	0.96709687733174	1,43E-66	0.956972915495608	0.943730648796278	0.967142397343499	1,80E-66	0.957483916076996	0.944449386344445	0.967511094654736	1,80E-66	0.978007451513738	0.971088207354117	0.983273257637981	1,43E-66	0.978013449157269	0.971050849438131	0.983296784868817	1,80E-66	0.978280238435772	0.971431185586173	0.983487307678453	1,80E-66
HorvathAge	56	enmix_est_mean_q2_rcp	0.956772149057253	0.943555731661398	0.966951418029689	1,96E-66	0.956791559749433	0.943332726073363	0.967072598441321	1,36E-66	0.957651592338087	0.944667015477773	0.967639879161384	1,36E-66	0.977908592493217	0.970958245539812	0.983198069018188	1,96E-66	0.977918731284746	0.970840158678778	0.983260708534718	1,36E-66	0.978367750508999	0.971546293487869	0.983553839713592	1,36E-66
HorvathAge	6	enmix_neg_relic_nonorm_norcp	0.95650372403789	0.943207620681471	0.966745127361967	3,05E-66	0.956584358644178	0.939160401331142	0.968436333637449	1,83E-68	0.960144242854513	0.947903606559304	0.969553757157838	1,83E-68	0.977768365361278	0.970773900475641	0.983091417298876	3,05E-66	0.977810493493924	0.96862580391643	0.983965106809309	1,83E-68	0.979666926405658	0.973255148116535	0.984541552759597	1,83E-68
HorvathAge	93	minfi_funnorm_bg_nodyecorr	0.956375761198718	0.943041680447057	0.966646780349219	3,76E-66	0.956377110356136	0.943043012044942	0.966647986760451	1,01E-66	0.956436269352276	0.943089891228134	0.96670632703807	1,01E-66	0.977701503123024	0.970686002196392	0.983040564282286	3,76E-66	0.977702208120845	0.970686707601437	0.983041188121069	1,01E-66	0.977733120505813	0.970711540918009	0.983071355136142	1,01E-66
HorvathAge	32	enmix_est_relic_q3_norcp	0.955777577371886	0.942266052892144	0.966187000507935	9,93E-66	0.955978228561625	0.920145899510436	0.972689197678683	3,05E-74	0.964732827615108	0.953868286372726	0.973073907834418	3,05E-74	0.977388828290209	0.970274954339089	0.982802755036357	9,93E-66	0.977493731374123	0.95841248286918	0.98615554728365	3,05E-74	0.982049888977678	0.976389547878421	0.986353226780473	3,05E-74
HorvathAge	4	enmix_oob_relic_nonorm_norcp	0.955611266539658	0.942050433791884	0.966059157860754	1,30E-66	0.955777122305824	0.926854405634995	0.971081341876214	9,76E-71	0.962973303071844	0.951580074376918	0.971724541516491	9,76E-71	0.977301862481655	0.970160627551279	0.982736611966358	1,30E-66	0.977388590351216	0.9620388576578	0.985328531345003	9,76E-71	0.981137442434794	0.975189372827276	0.985659529062938	9,76E-71
HorvathAge	25	enmix_oob_nodye_q2_norcp	0.955417354143793	0.94179904389154	0.965910091510124	1,77E-65	0.955417354144045	0.941799027803596	0.965910098454645	5,23E-65	0.955417354154837	0.941768107838097	0.965923435102355	5,23E-65	0.977200444824871	0.970027302108554	0.982659477339734	1,77E-65	0.977200444825002	0.970027293575156	0.982659480933461	5,23E-65	0.977200444830647	0.970010892687523	0.982666382480012	5,23E-65
HorvathAge	31	enmix_oob_relic_q3_norcp	0.954954598976856	0.941199185165192	0.965554329435098	3,70E-65	0.955112413253401	0.927951845331952	0.970112466235574	8,15E-70	0.961852012683198	0.950122526259663	0.970864333927245	8,15E-70	0.976958339059782	0.969709025593989	0.982475340391735	3,70E-65	0.977040917728151	0.962629691793135	0.984829529137728	8,15E-70	0.98055511472314	0.974423415416875	0.985216807889208	8,15E-70
HorvathAge	38	enmix_est_mean_nonorm_rcp	0.955029855105465	0.94129673202415	0.965612188378955	3,29E-65	0.955062464268209	0.940712329866619	0.965903724776609	9,93E-66	0.956449563177299	0.943107139373385	0.966716540188228	9,93E-66	0.97699771961175	0.969760795963098	0.982505291824933	3,29E-65	0.977014782620456	0.969450562445051	0.982656182602602	9,93E-66	0.977740066678758	0.970720677478977	0.983076636042026	9,93E-66
HorvathAge	44	enmix_est_nodye_nonorm_rcp	0.954745342612455	0.940927959494673	0.96539344198179	5,16E-65	0.954773386265216	0.940511345036866	0.965608377541587	2,20E-65	0.955958173007873	0.942469630265799	0.96633900169063	2,20E-65	0.976848821991788	0.969565052522245	0.982392045643891	5,16E-65	0.97686350036656	0.969343825216335	0.982503319149755	2,20E-65	0.977483247034675	0.970382872999498	0.982881386027318	2,20E-65
HorvathAge	81	watermelon_daten2	0.954607079625981	0.940748760951364	0.965287133576883	6,41E-65	0.954608044684845	0.940750027823824	0.965287860911954	1,76E-64	0.954648636571044	0.940771171307666	0.965332657318625	1,76E-64	0.976776447375446	0.96946990757341	0.982337000110544	6,41E-65	0.976776952576969	0.969470580277351	0.982337376738317	1,76E-64	0.976798201691884	0.969481807248597	0.982360572622514	1,76E-64
HorvathAge	22	enmix_oob_relic_q2_norcp	0.95428058259369	0.940325628578317	0.965036080699627	1,07E-64	0.954450385866177	0.925744374758226	0.969955794944788	1,32E-69	0.961593156885707	0.949786116372696	0.970665717465328	1,32E-69	0.976605499837883	0.96924517692146	0.982206983554254	1,07E-64	0.976694412678255	0.961440559705077	0.984748792266146	1,32E-69	0.980420586715714	0.974246465699161	0.985114531462799	1,32E-69
HorvathAge	80	watermelon_daten1	0.954339647950451	0.940402172675752	0.9650814991986	9,74E-66	0.954340027810839	0.94040279455387	0.96508173226946	2,77E-64	0.954355906882682	0.940391598321809	0.965107658795085	2,77E-64	0.976636429549268	0.96928583766629	0.982230507581675	9,74E-66	0.976636628457993	0.969286167999035	0.982230628295439	2,77E-64	0.976644943248784	0.969280220688574	0.982244056172317	2,77E-64
HorvathAge	70	enmix_oob_nodye_q3_rcp	0.954108803846076	0.940103024739782	0.964903987200037	1,40E-64	0.95420166501386	0.935570028717532	0.966793627954712	6,63E-67	0.958079024704561	0.945221837047533	0.967968146976286	6,63E-67	0.976515536871028	0.969126910016414	0.982138560953314	1,40E-64	0.976564171545819	0.966712663284439	0.983116493986296	6,63E-67	0.978590764332525	0.971839631907685	0.983723388474082	6,63E-67
HorvathAge	50	enmix_est_relic_q1_rcp	0.953945071944397	0.939890859728102	0.964778076435607	1,80E-65	0.954032008686808	0.935949049207588	0.966449374193058	1,37E-66	0.957647463290751	0.944661656197901	0.967636707890492	1,37E-66	0.976429773427677	0.969014163879136	0.982073332359098	1,80E-65	0.976475313040504	0.966914960484818	0.982938474670516	1,37E-66	0.978365595694102	0.971543459179273	0.9835522014914	1,37E-66
HorvathAge	23	enmix_est_relic_q2_norcp	0.953715656301856	0.939593599490671	0.964601646150666	2,57E-64	0.953953424429657	0.912765786562924	0.972096777115049	1,75E-72	0.963856311337183	0.952728243899363	0.972401785462343	1,75E-72	0.976309580389117	0.968856155987939	0.981981917851544	2,57E-64	0.976434148841709	0.954393677443474	0.98585098702622	1,75E-72	0.981595553374164	0.975791943273048	0.986007813042418	1,75E-72
HorvathAge	61	enmix_oob_nodye_q2_rcp	0.953572705262649	0.939408384619096	0.96449170585668	3,20E-64	0.953660212456113	0.935512640439878	0.966148360278201	2,58E-66	0.957268775237359	0.94417016907748	0.967345847143432	2,58E-66	0.976234672703871	0.968757681021986	0.981924945756981	3,20E-64	0.976280528595282	0.966682026139873	0.982782764309297	2,58E-66	0.978167932118848	0.97128346488877	0.983401925541469	2,58E-66
HorvathAge	5	enmix_est_relic_nonorm_norcp	0.952762876187756	0.938359283655666	0.963868813848725	1,10E-63	0.953002981442382	0.91263965361639	0.971231872652113	1,38E-70	0.962790668753381	0.951342635907454	0.971584447859644	1,38E-70	0.975810107623276	0.96819954026888	0.981602036807914	1,10E-63	0.975936023137605	0.954324722789036	0.985406015524099	1,38E-70	0.981042639014454	0.975064674344125	0.985587453699382	1,38E-70
HorvathAge	73	watermelon_dasen	0.952569772854196	0.938109165236332	0.963720267628796	1,47E-64	0.952569772856026	0.938109145856492	0.963720276009499	4,20E-63	0.952569772929506	0.938076330498387	0.963734452606509	4,20E-63	0.975708818294123	0.968066383527926	0.981524999782677	1,47E-64	0.975708818295083	0.968066373209256	0.981525004129292	4,20E-63	0.97570881833363	0.968048900589128	0.981532356706705	4,20E-63
HorvathAge	19	enmix_oob_mean_q2_norcp	0.952415702952213	0.937909615955074	0.963601743221158	1,85E-63	0.952533672245181	0.931442114580194	0.966193348637422	2,53E-66	0.957280182050089	0.944184972763548	0.967354608816431	2,53E-66	0.975627988969851	0.967960123870728	0.981463523902187	1,85E-63	0.975689880062228	0.964504302302268	0.98280603919955	2,53E-66	0.978173887243284	0.971291297886582	0.98340645299161	2,53E-66
HorvathAge	72	enmix_neg_nodye_q3_rcp	0.952497950805756	0.938016141082897	0.963665016205011	1,63E-64	0.952501037968575	0.93801706591383	0.963668695136771	3,87E-63	0.952624860334086	0.938147717945485	0.963776813455749	3,87E-63	0.975671140051829	0.968016851045178	0.981496343065066	1,63E-64	0.975672759651465	0.96801734351243	0.981498251230868	3,87E-63	0.975737715611278	0.96808691025879	0.981554326186127	3,87E-63
HorvathAge	63	enmix_neg_nodye_q2_rcp	0.952294818536411	0.937753054794266	0.963508744991612	2,21E-64	0.952294818536411	0.937753035070806	0.963508753519749	6,32E-63	0.952294818536411	0.937720037103127	0.963523011077868	6,32E-63	0.975564560736092	0.967876739994435	0.98141528266606	2,21E-64	0.975564560736092	0.967876729488946	0.981415287090094	6,32E-63	0.975564560736092	0.967859153177783	0.981422683250293	6,32E-63
HorvathAge	66	enmix_neg_mean_q3_rcp	0.952277115888651	0.937730128041533	0.96349512584674	2,27E-63	0.952285861680081	0.937707745656234	0.963516349469277	3,81E-63	0.95263502528975	0.938160890786909	0.963784629993311	3,81E-63	0.975555271470963	0.967864528162442	0.981408217584692	2,27E-63	0.975559860747618	0.967852606006552	0.981419227529944	3,81E-63	0.975743047678241	0.968093923725814	0.981558379949836	3,81E-63
HorvathAge	51	enmix_neg_relic_q1_rcp	0.952147062006427	0.93756169875045	0.963395069956852	2,76E-63	0.952218792815001	0.935169765901677	0.964469377114158	8,89E-65	0.955082099190829	0.941333291971593	0.965665797132253	8,89E-65	0.975487021994957	0.967774806195943	0.9813563094849	2,76E-63	0.97552466590279	0.966498942242354	0.981913374013477	8,89E-65	0.977025056478313	0.96978019783052	0.982533041518127	8,89E-65
HorvathAge	92	minfi_funnorm_bg_dyecorr	0.952112517053243	0.937516961658809	0.963368492553118	2,91E-64	0.952218531493449	0.932358205724605	0.965503972491663	9,87E-66	0.956453369589798	0.943112078037114	0.966719464507018	9,87E-66	0.97546889201907	0.967750972209453	0.981342520476506	2,91E-64	0.975524528767792	0.964995209441497	0.982449271031182	9,87E-66	0.977742055554674	0.970723293521827	0.983078148107247	9,87E-66
HorvathAge	57	enmix_neg_mean_q2_rcp	0.952119337060631	0.93752579380205	0.96337373959149	2,88E-63	0.952124017827784	0.93752361936668	0.963380864239261	6,18E-64	0.952310211672441	0.937739983138042	0.96353484885949	6,18E-64	0.975472471364653	0.96775567768037	0.981345242798179	2,88E-63	0.975474927957964	0.967754519217814	0.981348939256914	6,18E-64	0.975572637974011	0.967869777470798	0.981428824061009	6,18E-64
HorvathAge	64	enmix_oob_mean_q3_rcp	0.951894907344747	0.937235159504957	0.963201067903596	4,01E-63	0.952009666361961	0.931300035717413	0.96561477919434	8,11E-66	0.9565736510057	0.943268141261795	0.966811870662532	8,11E-66	0.975354670748799	0.967600814910317	0.981255647881396	4,01E-63	0.975414909841363	0.964428124573058	0.982506632952896	8,11E-66	0.977804899410774	0.970805954395275	0.983125925853657	8,11E-66
HorvathAge	53	enmix_est_nodye_q1_rcp	0.951960160151044	0.937319659153783	0.963251273056307	3,64E-63	0.95199412462247	0.93681143767803	0.963513153671179	1,31E-63	0.953342162531868	0.939077378065511	0.964328349717031	1,31E-63	0.975388924000765	0.96764584484029	0.981281699674396	3,64E-63	0.975406752114679	0.967374953961587	0.981417569696133	1,31E-63	0.976113843051616	0.968581644743199	0.981840281291004	1,31E-63
HorvathAge	55	enmix_oob_mean_q2_rcp	0.951516962391659	0.936745770497522	0.962910263602316	7,01E-63	0.951624109336814	0.931672415897416	0.965020530115409	2,62E-65	0.955848939253556	0.942327928277214	0.966255070560168	2,62E-65	0.975156230490088	0.967339941841603	0.981104721348995	7,01E-63	0.975212495873693	0.964627758029645	0.982198929045013	2,62E-65	0.977426139687815	0.970307757571123	0.982837969526396	2,62E-65
HorvathAge	47	enmix_est_mean_q1_rcp	0.95147275560929	0.936688532300909	0.962876247601157	7,48E-64	0.951516005901892	0.935873841763191	0.963278987787775	1,59E-63	0.953215127031661	0.938912718387344	0.964230678610388	1,59E-63	0.975133014667397	0.967309421911084	0.981087064228215	7,48E-64	0.975155728186969	0.966874825800423	0.981296080465058	1,59E-63	0.976047250340807	0.968494052860995	0.981789653435757	1,59E-63
HorvathAge	58	enmix_oob_relic_q2_rcp	0.95088535980609	0.935928057103079	0.962424227005587	1,76E-62	0.951044001999399	0.925534758484573	0.966293900683221	2,76E-66	0.957227767652846	0.944116950142563	0.967314348658839	2,76E-66	0.974824435507173	0.9669037582973	0.980852370003733	1,76E-62	0.974907794006475	0.961327500743725	0.982858056313419	2,76E-66	0.978146522824757	0.97125530444383	0.983385648885526	2,76E-66
HorvathAge	39	enmix_neg_mean_nonorm_rcp	0.950919341861064	0.935972048356177	0.962450379069244	1,68E-62	0.950932789341095	0.935913083226948	0.962493616706912	2,18E-62	0.951454162172333	0.936630881835098	0.96287645448408	2,18E-62	0.974842292510096	0.966927233428712	0.980865951398697	1,68E-62	0.974849358764698	0.966895767517504	0.980888404948789	2,18E-62	0.975123249744372	0.967278680331249	0.981087171619429	2,18E-62
HorvathAge	45	enmix_neg_nodye_nonorm_rcp	0.950854606636469	0.935888246185278	0.962400559657627	1,84E-63	0.950864965839718	0.93585795743493	0.962427342230655	2,86E-62	0.951265994587576	0.936387130959161	0.962731715099706	2,86E-62	0.974808274693385	0.966882513006081	0.980840078669295	1,84E-63	0.974813718519399	0.96686634868084	0.980853987833946	2,86E-62	0.975024417200114	0.967148682190772	0.981012033069226	2,86E-62
HorvathAge	75	watermelon_nanet	0.950341084013891	0.93522353193471	0.962005331607613	3,86E-62	0.950498919637119	0.925258973662564	0.965757211917011	8,03E-66	0.956579694833428	0.943275983187303	0.966816513760384	8,03E-66	0.974538342860568	0.966527655851451	0.98063477821375	3,86E-62	0.974621323875386	0.961178715507945	0.982580357393376	8,03E-66	0.977808056946912	0.970810107620607	0.983128326405918	8,03E-66
HorvathAge	34	enmix_oob_nodye_q3_norcp	0.950369371896484	0.93526014557874	0.962027104393343	3,71E-62	0.950369371896484	0.93526012336083	0.962027114010279	1,04E-62	0.950369371896484	0.935225849773647	0.96204193852236	1,04E-62	0.974553216011972	0.966547208358957	0.980646090198434	3,71E-62	0.974553216011972	0.966547196494319	0.980646095194828	1,04E-62	0.974553216011972	0.96652889365139	0.980653797081307	1,04E-62
HorvathAge	37	enmix_oob_mean_nonorm_rcp	0.950105734642262	0.934918926473269	0.961824180751727	5,40E-62	0.950232867442602	0.928433899363804	0.964450446510171	8,64E-65	0.955100142462928	0.941356692404712	0.965679663622575	8,64E-65	0.974414584567697	0.966364961013973	0.980540652101839	5,40E-62	0.974481440966248	0.962889005083448	0.98190356312984	8,64E-65	0.977034497332444	0.96979261573892	0.982540219033362	8,64E-65
HorvathAge	67	enmix_oob_relic_q3_rcp	0.950021675497243	0.934810136728141	0.961759477065698	6,09E-62	0.950190932649283	0.923637646426809	0.965878724803856	6,92E-66	0.956670675843718	0.943394033730411	0.966886408008493	6,92E-66	0.974370374888263	0.96630684218861	0.980507027807762	6,09E-62	0.974459389326022	0.960303150796079	0.982643245096643	6,92E-66	0.977855586690592	0.970872625269446	0.983164461426608	6,92E-66
HorvathAge	43	enmix_oob_nodye_nonorm_rcp	0.950057926972982	0.934857053210303	0.961787381437191	5,79E-62	0.950179048860402	0.928969813573119	0.964204704004247	1,36E-64	0.954810351684445	0.940980876909633	0.965456948329504	1,36E-64	0.974389441289807	0.966331907216808	0.980521529027873	5,79E-62	0.974453139998242	0.963177139462173	0.981776188641245	1,36E-64	0.976882847854465	0.969593145510874	0.982424925816943	1,36E-64
HorvathAge	40	enmix_oob_relic_nonorm_rcp	0.949610184498445	0.934277624309543	0.961442717080435	1,09E-61	0.949782687104054	0.922968877482097	0.965611412673592	1,21E-65	0.95633041852064	0.94295255705583	0.966625004622831	1,21E-65	0.974153902199419	0.966022263368777	0.980342386456762	1,09E-61	0.974244661608658	0.95994156565926	0.982504890282646	1,21E-65	0.97767780888855	0.970638787479909	0.983029303858785	1,21E-65
HorvathAge	90	minfi_noob_nodyecorr	0.949580015489767	0.934238585146028	0.961419492166334	1,14E-61	0.949580015993094	0.934238562804287	0.961419502506568	3,17E-61	0.949580034951829	0.934203791767396	0.961434573970475	3,17E-61	0.97413802762152	0.966001394368313	0.980330312823059	1,14E-61	0.974138027886369	0.966001382424942	0.980330318198565	3,17E-61	0.974138037862387	0.965982794309134	0.980338153236762	3,17E-61
HorvathAge	17	enmix_est_nodye_q1_norcp	0.949036671151526	0.933535552102458	0.961001182189242	2,44E-61	0.949036671151526	0.933535528039808	0.961001192612346	6,76E-61	0.949036671151526	0.933500374090729	0.961016409132185	6,76E-61	0.973852042086841	0.965625432733693	0.980112802498559	2,44E-61	0.973852042086841	0.965625419861008	0.980112807919458	6,76E-61	0.973852042086841	0.965606613373145	0.980120721740892	6,76E-61
HorvathAge	79	watermelon_danen	0.948563797597904	0.932923798207174	0.960637081699437	4,71E-61	0.948563797597904	0.932923773466128	0.960637092419201	1,30E-60	0.948563797597904	0.932888307647428	0.960652447951579	1,30E-60	0.973603018558846	0.965298062005838	0.979923404148592	4,71E-61	0.973603018558846	0.965298048761855	0.979923409725851	1,30E-60	0.973603018558846	0.965279063416626	0.979931398810875	1,30E-60
HorvathAge	52	enmix_oob_nodye_q1_rcp	0.947845830960392	0.931995141329174	0.960084186523279	1,26E-60	0.947985076939721	0.925225178035057	0.962837332725846	1,97E-63	0.953074287061128	0.938730173414436	0.964122390454999	1,97E-63	0.973224693550879	0.964800709268844	0.979635663737728	1,26E-60	0.973298089561346	0.961160479917856	0.981066863435624	1,97E-63	0.975973411124324	0.968396929378957	0.981733516343302	1,97E-63
HorvathAge	89	minfi_noob_dyecorr	0.94775899388813	0.931882835667674	0.960017308132445	1,42E-60	0.947904147522686	0.924583321309323	0.962953816855958	1,63E-63	0.953201159316106	0.938894614244901	0.964219939364887	1,63E-63	0.97317891675726	0.964740530287498	0.979600847552896	1,42E-60	0.973255433259604	0.960814022518199	0.981127328200019	1,63E-63	0.976039927858593	0.968484421326377	0.981784086436531	1,63E-63
HorvathAge	28	enmix_oob_mean_q3_norcp	0.947698422015999	0.931804500372215	0.959970657304958	1,54E-60	0.947824744407505	0.9262490653856	0.962293682025144	5,21E-63	0.952425472264078	0.937889337940548	0.963623486302785	5,21E-63	0.97314698343809	0.964698550182151	0.979576560217446	1,54E-60	0.973213577996533	0.961712669488234	0.980784569445313	5,21E-63	0.975633114599374	0.967949324637155	0.981474802093701	5,21E-63
HorvathAge	76	watermelon_nanes	0.947557466020424	0.931622213082976	0.959862094150928	1,87E-60	0.947753598736245	0.918778626865575	0.964523286442134	1,19E-64	0.954896135842582	0.941092122637909	0.965522878355875	1,19E-64	0.9730726641475	0.964600848730203	0.979520035634721	1,87E-60	0.973176072529064	0.957670274206095	0.981941311766217	1,19E-64	0.976927743970409	0.969652199050689	0.98245905859261	1,19E-64
HorvathAge	16	enmix_oob_nodye_q1_norcp	0.947735719464957	0.931852735567385	0.959999382877976	1,47E-60	0.947735722811925	0.93185271596299	0.9599993958032	4,01E-60	0.947735844196601	0.931816859683534	0.96001508902223	4,01E-60	0.973166646782347	0.964724399961781	0.97959151545074	1,47E-60	0.973166648546846	0.964724389455829	0.979591522179828	4,01E-60	0.973166712540038	0.964705173798082	0.9795996922668	4,01E-60
HorvathAge	54	enmix_neg_nodye_q1_rcp	0.947375312906029	0.931386660679045	0.959721795851982	2,39E-60	0.947398152354041	0.931233749008651	0.959818029210651	2,07E-60	0.948221220403022	0.932444947550108	0.96038874730032	2,07E-60	0.972976607670229	0.964474571188748	0.97944697852865	2,39E-60	0.97298865279174	0.964392580117943	0.979497090959239	2,07E-60	0.973422535872868	0.965041667792122	0.979794184824704	2,07E-60
HorvathAge	27	enmix_neg_nodye_q2_norcp	0.94711866578522	0.931054798619265	0.959524110195126	3,38E-60	0.94713011973856	0.931027834828841	0.959550941292174	5,22E-60	0.947540589173824	0.93156422212878	0.959864763059053	5,22E-60	0.972841237083281	0.964296610624395	0.979344020523002	3,38E-60	0.972847279323819	0.964282148642734	0.979357995826762	5,22E-60	0.973063765080023	0.964569763155067	0.979521425305743	5,22E-60
HorvathAge	46	enmix_oob_mean_q1_rcp	0.946846882135318	0.930703392976528	0.959314752108776	4,86E-60	0.947003390805717	0.92268918648168	0.962505564338032	3,94E-64	0.952613306006048	0.938132744656991	0.963767928510394	3,94E-64	0.972697843701821	0.964108103152686	0.979234960668042	4,86E-60	0.972780422753988	0.959790269762847	0.98089460924682	3,94E-64	0.975731654676225	0.968078938084317	0.981549718292278	3,94E-64
HorvathAge	48	enmix_neg_mean_q1_rcp	0.946968497885109	0.930860633706564	0.959408435821233	4,13E-60	0.946994780096219	0.930656900954694	0.959531090068017	3,07E-60	0.947934365441443	0.932073739172024	0.960167922375427	3,07E-60	0.972762013267037	0.964192461596406	0.979283765734246	4,13E-60	0.972775879809415	0.964083157908059	0.979347656111657	3,07E-60	0.973271360944055	0.964842821756334	0.97967925238961	3,07E-60
HorvathAge	49	enmix_oob_relic_q1_rcp	0.946377452076662	0.930096508426479	0.95895311241456	9,08E-60	0.946640974599429	0.908984361850648	0.965739586629838	1,94E-65	0.956037673161837	0.942572763797184	0.966400085245622	1,94E-65	0.972450077519072	0.963782385353098	0.979046518609704	9,08E-60	0.972589179978835	0.952322481017541	0.982571234967649	1,94E-65	0.977524805661284	0.970437536614813	0.982912981439288	1,94E-65
HorvathAge	36	enmix_neg_nodye_q3_norcp	0.946591313240575	0.930372979562859	0.959117871926767	6,84E-60	0.946605491726324	0.9303275394412	0.959156308665838	9,31E-60	0.947108352331656	0.931005012214688	0.959531960669566	9,31E-60	0.972562968715547	0.963930794113732	0.979132379598464	6,84E-60	0.972570452256187	0.963906404931171	0.979152408027119	9,31E-60	0.972835796423447	0.964269907458096	0.979348109577858	9,31E-60
HorvathAge	35	enmix_est_nodye_q3_norcp	0.946197550766295	0.929863953511865	0.958814509136051	1,15E-59	0.946197550839064	0.929863925321491	0.958814521462617	3,11E-60	0.946197553398577	0.929826906143885	0.958830573960321	3,11E-60	0.972355093545092	0.963657517743411	0.978974277211111	1,15E-59	0.972355093583516	0.963657502605099	0.978974283636293	3,11E-60	0.972355094935008	0.96363762281855	0.978982650880089	3,11E-60
HorvathAge	83	watermelon_raw_BMIQ	0.945990429943652	0.929596228627983	0.958654927397662	1,51E-59	0.945990429943652	0.929596199969795	0.95865493983232	4,07E-59	0.945990429943652	0.92955904158693	0.958671051120117	4,07E-59	0.972245716512639	0.963513728764863	0.97889108896927	1,51E-59	0.972245716512639	0.963513713371063	0.978891095451852	4,07E-59	0.972245716512639	0.963493753290318	0.978899494707778	4,07E-59
HorvathAge	8	enmix_est_nodye_nonorm_norcp	0.945684626030117	0.929200977362739	0.958419298088205	2,26E-59	0.945684626030117	0.929200948213199	0.958419310738198	6,07E-59	0.945684626030117	0.929163589215328	0.958435511751211	6,07E-59	0.972084184022821	0.963301375300957	0.978768233160087	2,26E-59	0.972084184022821	0.96330135963681	0.978768239756516	6,07E-59	0.972084184022821	0.963281283567308	0.978776687820768	6,07E-59
HorvathAge	7	enmix_oob_nodye_nonorm_norcp	0.944765686944078	0.92801347633443	0.957711128793067	7,43E-59	0.944765686944314	0.928013445674965	0.957711142105395	1,98E-58	0.944765686952395	0.927975484504443	0.957727612640206	1,98E-58	0.971598474085218	0.962662852438961	0.978398819629225	7,43E-59	0.971598474085343	0.962662835943121	0.978398826576057	1,98E-58	0.971598474089616	0.962642411133112	0.978407421396695	1,98E-58
HorvathAge	2	enmix_est_mean_nonorm_norcp	0.943789993164049	0.926753006420547	0.95695905047516	2,58E-58	0.944007749839729	0.913974403831241	0.961698364798369	2,43E-62	0.951379004209895	0.936533521053524	0.962818643416343	2,43E-62	0.971082263498819	0.961984232885393	0.978006208400534	2,58E-58	0.971197517003269	0.955053946386869	0.980475267814393	2,43E-62	0.975083776301164	0.967226759435619	0.981057161491526	2,43E-62
HorvathAge	101	cross_noob_nodyecorr_BMIQ	0.94383485404095	0.926810952447688	0.95699363374171	2,43E-59	0.943835935375235	0.92681261181084	0.95699434456212	6,14E-58	0.943872279675224	0.926820717264453	0.957039231268599	6,14E-58	0.971106009421381	0.962015449694565	0.978024268696233	2,43E-59	0.971106581783651	0.962016343602621	0.978024639898741	6,14E-58	0.971125818855674	0.962020710032929	0.978048079954149	6,14E-58
HorvathAge	1	enmix_oob_mean_nonorm_norcp	0.943165532865484	0.925946485912102	0.956477614962192	5,64E-58	0.943334647770327	0.918336104284204	0.959583806124579	7,29E-63	0.948982172516969	0.933429828872092	0.960974464755405	7,29E-63	0.970751608047151	0.961549547388994	0.977754723741805	5,64E-58	0.970841176379638	0.957429829145468	0.97937511335361	7,29E-63	0.973823348308443	0.965568871373655	0.980098906974057	7,29E-63
HorvathAge	26	enmix_est_nodye_q2_norcp	0.94210589654666	0.924578273938289	0.955660509170584	2,09E-57	0.94210589654666	0.924578238613369	0.955660524530863	5,44E-57	0.94210589654666	0.92453854008287	0.955677774229002	5,44E-57	0.970190037754231	0.960811297164144	0.977327613549746	2,09E-57	0.970190037754231	0.960811278090221	0.977327621582088	5,44E-57	0.970190037754231	0.960789842164511	0.977336641876767	5,44E-57
HorvathAge	18	enmix_neg_nodye_q1_norcp	0.942048473197408	0.924504141303121	0.955616222966829	2,24E-57	0.942048473197408	0.92450410587257	0.955616238373528	5,84E-57	0.942048473197408	0.924464369925784	0.955633504878348	5,84E-57	0.970159587877238	0.96077126721808	0.977304454467126	2,24E-57	0.970159587877238	0.960771248085646	0.977304462524107	5,84E-57	0.970159587877238	0.960749790302884	0.97731349201628	5,84E-57
HorvathAge	3	enmix_neg_mean_nonorm_norcp	0.941119576160026	0.923305134282763	0.954899751078793	6,91E-57	0.941190356282153	0.922123349739313	0.955495602611938	1,03E-58	0.943458618358877	0.926286151477958	0.95672044982252	1,03E-58	0.969666771401867	0.960123401976027	0.976929635958919	6,91E-57	0.969704339645246	0.959484051701859	0.977241371789015	1,03E-58	0.970906825024724	0.961732659259641	0.977881587438101	1,03E-58
HorvathAge	100	cross_noob_dyecorr_BMIQ	0.94098099203324	0.923126281634875	0.954792845354683	8,17E-57	0.941167639449673	0.914908028804299	0.958139812458002	8,71E-60	0.947158410094145	0.931069770979991	0.95957050460983	8,71E-60	0.969593206626441	0.960026692423041	0.976873685233325	8,17E-57	0.969692282441404	0.955563416145456	0.978622472575412	8,71E-60	0.972862202873725	0.964304640849394	0.979368185377836	8,71E-60
HorvathAge	29	enmix_est_mean_q3_norcp	0.940823856772386	0.922923496779135	0.954671624705542	9,86E-57	0.941010891864847	0.914738291261504	0.958009515551729	1,08E-59	0.946997145412018	0.930861149587652	0.959446330868266	1,08E-59	0.969509781621283	0.959917020437908	0.976810235171196	9,86E-57	0.969609079278026	0.955470829027855	0.97855450440115	1,08E-59	0.97277712773597	0.964192738340034	0.97930350605022	1,08E-59
HorvathAge	87	minfi_illumina_bg_normcontrol	0.940884428011322	0.923001663480992	0.9547183524123	9,17E-57	0.940987725141332	0.920465425788752	0.955906948620535	3,64E-58	0.944287776682856	0.927357724859958	0.957359395322192	3,64E-58	0.969541941222513	0.959959298017649	0.976834694608654	9,17E-57	0.96959678101294	0.958585781788505	0.977456467747321	3,64E-58	0.971345690702127	0.962309915692833	0.978215239991331	3,64E-58
HorvathAge	86	minfi_illumina_bg_nonorm	0.940839224503644	0.922943328574313	0.954683480212647	9,68E-57	0.940839224503644	0.92294329086995	0.954683496619061	2,50E-56	0.940839224503644	0.922902767897138	0.954701116897762	2,50E-56	0.969517941131118	0.95992774707364	0.97681644100127	9,68E-57	0.969517941131118	0.959927726680287	0.976816449589245	2,50E-56	0.969517941131118	0.959905808348711	0.97682567288132	2,50E-56
HorvathAge	15	enmix_neg_relic_q1_norcp	0.940369870480024	0.922337678063258	0.954321375067026	1,69E-56	0.940518426740256	0.917237909681557	0.956543935120317	1,09E-58	0.945228111405603	0.928573314630305	0.958083858118211	1,09E-58	0.969268678911601	0.959600062557695	0.976626861111107	1,69E-56	0.969347586479937	0.956832644555735	0.977789374365871	1,09E-58	0.971842948252059	0.962963977139035	0.978593285620529	1,09E-58
HorvathAge	78	watermelon_danet	0.940068598832085	0.921948966333165	0.954088923344501	2,42E-56	0.940301574496801	0.909927711848018	0.958688702109056	4,39E-60	0.947669462403025	0.931730967542338	0.95996398277263	4,39E-60	0.969108617497343	0.9593896429957	0.976505124149151	2,42E-56	0.969232398567382	0.952839949075963	0.978908696493495	4,39E-60	0.973131715310457	0.964659140633585	0.979573085230508	4,39E-60
HorvathAge	13	enmix_oob_relic_q1_norcp	0.939278018175225	0.920929103714771	0.953478855871322	6,12E-56	0.939545442731736	0.905884125414238	0.958991974398486	3,23E-60	0.947894653336182	0.932022351832377	0.960137350242201	3,23E-60	0.968688356565857	0.958837160553027	0.976185488781281	6,12E-56	0.968830553831666	0.950618259876997	0.97906677202488	3,23E-60	0.973250428828594	0.964815288962288	0.979663338514073	3,23E-60
HorvathAge	9	enmix_neg_nodye_nonorm_norcp	0.939421745531006	0.921114495782424	0.953589774629337	5,17E-56	0.939421745542888	0.92111445531326	0.95358979226836	1,32E-55	0.939421745911416	0.92107301245691	0.953607827163443	1,32E-55	0.968764785375546	0.958937635216037	0.976243617788454	5,17E-56	0.968764785381864	0.958937613285577	0.976243627031982	1,32E-55	0.968764785577819	0.958915154691519	0.976253077925104	1,32E-55
HorvathAge	20	enmix_est_mean_q2_norcp	0.938204449113387	0.91954458341094	0.952650228437679	2,11E-55	0.938431399844443	0.909113465468695	0.956784195366727	9,06E-59	0.945375383067543	0.928763728063086	0.958197305847092	9,06E-59	0.968117114314292	0.958086195400529	0.975751022444913	2,11E-55	0.968237926727509	0.952393330110952	0.977914884668632	9,06E-59	0.971920783305933	0.963066356495385	0.978652460593176	9,06E-59
HorvathAge	11	enmix_est_mean_q1_norcp	0.937408392686428	0.918518254195418	0.952035658796376	5,23E-55	0.937674317985294	0.904916161305544	0.95717797718587	5,87E-59	0.945710163964863	0.929196612319132	0.95845518250156	5,87E-59	0.967693126782226	0.957528813902918	0.975428552758509	5,23E-55	0.967834799978404	0.950085027033794	0.978120526945791	5,87E-59	0.972097675676161	0.963299029643353	0.978786945001532	5,87E-59
HorvathAge	30	enmix_neg_mean_q3_norcp	0.937005991566022	0.917999548592464	0.951724953102892	8,22E-56	0.937061501991423	0.917444283655759	0.95203793975071	2,98E-55	0.938715898024476	0.920162169234794	0.953063272825815	2,98E-55	0.96747867135762	0.957246887014279	0.975265445666225	8,22E-56	0.967508260350086	0.956944920356777	0.975429749969196	2,98E-55	0.968389333353086	0.95842130834344	0.975967636160464	2,98E-55
HorvathAge	10	enmix_oob_mean_q1_norcp	0.936753180268488	0.917673701454162	0.951529734665227	1,09E-54	0.936964971582121	0.909164916465296	0.955039481750343	1,28E-57	0.943282412430627	0.926058465266572	0.956584649888421	1,28E-57	0.967343892667447	0.957069704567878	0.975162937836001	1,09E-54	0.967456805186109	0.952421562563134	0.977002756890923	1,28E-57	0.970813512638942	0.961609921989988	0.977810645650289	1,28E-57
HorvathAge	12	enmix_neg_mean_q1_norcp	0.936804767973453	0.917740190489017	0.951569571158777	1,03E-54	0.936889451762333	0.916390587651479	0.952255663793919	1,34E-55	0.939407127615929	0.921054146617665	0.953596550241098	1,34E-55	0.967371397948039	0.95710586349551	0.975183857364374	1,03E-54	0.967416546060363	0.956371413590074	0.975544014499978	1,34E-55	0.968757012634806	0.958904930648971	0.976247168458004	1,34E-55
HorvathAge	84	watermelon_raw_PBC	0.936468516581694	0.917306830654963	0.951309905868332	1,50E-54	0.936514276428774	0.916955527963559	0.95152266299416	7,85E-55	0.937865309675395	0.919064816156102	0.95240692937096	7,85E-55	0.967192090718596	0.956870143044977	0.975047482726737	1,50E-54	0.967216495977348	0.956678978293951	0.975159224166292	7,85E-55	0.967936527882316	0.957825716378871	0.975623385722989	7,85E-55
HorvathAge	21	enmix_neg_mean_q2_norcp	0.935830159402273	0.916484242617283	0.950816885774821	3,04E-54	0.935890556155762	0.915861079403166	0.951165530342945	9,94E-55	0.937655601969238	0.918794314801702	0.952245090914194	9,94E-55	0.966851513142279	0.95642241374828	0.974788451656422	3,04E-54	0.96688374575702	0.956082974125115	0.974971641873731	9,94E-55	0.967824830187882	0.957678796225384	0.975538466298079	9,94E-55
HorvathAge	14	enmix_est_relic_q1_norcp	0.93346173959885	0.913433721832606	0.948987028933886	3,92E-53	0.933849315214402	0.890176900576352	0.956862678282788	1,76E-58	0.944856617872225	0.928093034703657	0.957797667718154	1,76E-58	0.965585944092716	0.954758674324771	0.973825905299114	3,92E-53	0.965793257900105	0.941897978231476	0.977955876926905	1,76E-58	0.971646556552789	0.962705655794564	0.978443976628579	1,76E-58
HorvathAge	98	minfi_raw_SWAN	0.933336337068896	0.913272266287763	0.948890112949131	4,48E-53	0.933489160729783	0.909482903552856	0.950647142202779	8,55E-55	0.93778884418569	0.918966181493501	0.952347919342472	8,55E-55	0.965518848607495	0.954670469414941	0.97377487488326	4,48E-53	0.965600614360252	0.952596016293875	0.974699238663181	8,55E-55	0.967895802475603	0.957772148728837	0.975592423775791	8,55E-55
HorvathAge	99	minfi_illumina_bg_SWAN	0.923548629798713	0.900690027505455	0.941316729483795	6,87E-49	0.923692199796887	0.898580479394771	0.942404234110546	5,30E-50	0.927174529680128	0.905297340232318	0.944146039781891	5,30E-50	0.960255036437895	0.947750568973688	0.969771408433796	6,87E-49	0.960332635225547	0.946581395044386	0.970348208226684	5,30E-50	0.962211273966993	0.950295075856173	0.971270697223767	5,30E-50
HorvathAge	95	minfi_raw_quantile_nostrat	0.919500558501192	0.895497358005433	0.938179235635018	2,55E-47	0.919500558501192	0.895497262597208	0.938179277642747	5,71E-47	0.919500558501192	0.895443135989833	0.938203092518149	5,71E-47	0.958062298475357	0.944867956922645	0.968103690707053	2,55E-47	0.958062298475357	0.944867903813482	0.968103713072177	5,71E-47	0.958062298475357	0.94483777327587	0.968116392074494	5,71E-47
HorvathAge	77	watermelon_danes	0.916761068633163	0.89198697693171	0.936054226804181	2,65E-46	0.917721668380902	0.823703031804164	0.953287682910029	1,35E-55	0.939403611122136	0.921049608371823	0.953593837523032	1,35E-55	0.956573131242594	0.942910271378581	0.9669710836037	2,65E-46	0.957095790814856	0.903330221466251	0.976085285593785	1,35E-55	0.968755142802481	0.958902471188607	0.976245746897008	1,35E-55
HorvathAge	97	minfi_illumina_bg_quantile_nostrat	0.912130293103942	0.886059889249152	0.932458953808192	1,16E-44	0.912130293105629	0.88605976497223	0.932459008752113	2,50E-44	0.912130293140659	0.886001065073278	0.932484941303788	2,50E-44	0.954046171846679	0.939588285928604	0.965049169060637	1,16E-44	0.954046171847602	0.939588216055578	0.965049198486491	2,50E-44	0.954046171866764	0.939555211798201	0.965063086778486	2,50E-44
HorvathAge	94	minfi_raw_quantile_strat	0.867005405908866	0.828745805196047	0.89721252324149	2,92E-32	0.867766838618263	0.819095752840782	0.902245382339148	1,67E-34	0.877818369266363	0.842327373007381	0.905729372617065	1,67E-34	0.928765822707197	0.906354292478832	0.9458218436262	2,92E-32	0.929202532860279	0.900552652670036	0.948610931813305	1,67E-34	0.934934265883568	0.914416607329002	0.950533045910146	1,67E-34
HorvathAge	96	minfi_illumina_bg_quantile_strat	0.866500104020609	0.828108522530094	0.896815647784103	3,77E-32	0.866772193318425	0.827159515026479	0.897607282249129	9,46E-33	0.870319832217869	0.832844570928926	0.89985243592101	9,46E-33	0.928475816480363	0.905973045171296	0.945601275307678	3,77E-32	0.928631995291967	0.905404819036275	0.946041144177361	9,46E-33	0.930664175426963	0.908799997707195	0.947286661750421	9,46E-33
HannumAge	41	enmix_est_relic_nonorm_rcp	0.977916981151351	0.971069772799569	0.983159928460714	2,14E-87	0.977917820517664	0.971067578656085	0.983161965851739	6,95E-87	0.977992166664324	0.971152373729907	0.983224041805034	6,95E-87	0.98883521449126	0.985322575791246	0.991508465203632	2,14E-87	0.988835643597894	0.985321446277534	0.991509501272112	6,95E-87	0.988873649902876	0.985365095740668	0.991541067553973	6,95E-87
HannumAge	40	enmix_oob_relic_nonorm_rcp	0.977797664857497	0.97091400453841	0.983068697732054	3,16E-87	0.977801889729645	0.970827505177125	0.9831109565315	3,83E-87	0.978174162352997	0.971390113557647	0.983363135953006	3,83E-87	0.988774213087109	0.985242382268017	0.991462069726929	3,16E-87	0.988776373212289	0.985197844688973	0.991483561011614	3,83E-87	0.988966675400794	0.985487455655988	0.991611791232068	3,83E-87
HannumAge	42	enmix_neg_relic_nonorm_rcp	0.976445712206317	0.969149427825856	0.982034795256185	2,25E-85	0.976450745736377	0.969046926281986	0.982084918966481	2,47E-85	0.976868257467738	0.969684519383936	0.982364935016609	2,47E-85	0.988082502014493	0.984333046675789	0.990935979132751	2,25E-85	0.988085079117492	0.984280174685089	0.990961496723934	2,47E-85	0.988298794092686	0.984608966401611	0.99110402697713	2,47E-85
HannumAge	50	enmix_est_relic_q1_rcp	0.976213911499136	0.968846955247202	0.981857492526744	4,57E-85	0.976216315601296	0.968826680739989	0.981869292012874	9,97E-85	0.976413691329041	0.969090991508055	0.982017402531755	9,97E-85	0.98796380879496	0.984177010473175	0.990845705333674	4,57E-85	0.987965039954916	0.984166549770499	0.990851713551345	9,97E-85	0.988066107427591	0.984302904931644	0.990927124330354	9,97E-85
HannumAge	49	enmix_oob_relic_q1_rcp	0.976146032590522	0.968758385438717	0.981805570559223	5,61E-85	0.97615677870137	0.968291506288444	0.982014725563782	1,46E-85	0.977037080798896	0.969904973917991	0.98249399697356	1,46E-85	0.987929046226301	0.984131310986482	0.990819266172694	5,61E-85	0.987934549750502	0.98389034672443	0.990925761446549	1,46E-85	0.988385185374558	0.984722600084535	0.991169706918072	1,46E-85
HannumAge	93	minfi_funnorm_bg_nodyecorr	0.976089385757832	0.968684472918445	0.981762239588815	6,65E-85	0.976089385757832	0.968684470446546	0.981762240643648	2,65E-84	0.976089385757832	0.96866759690952	0.981769435812969	2,65E-84	0.987900034070069	0.984093171093521	0.990797200568839	6,65E-85	0.987900034070069	0.984093169817939	0.990797201106007	2,65E-84	0.987900034070069	0.984084462435575	0.990800865197746	2,65E-84
HannumAge	101	cross_noob_nodyecorr_BMIQ	0.976073557721442	0.968663820805746	0.98175013211322	6,98E-85	0.976073557721659	0.968663818329345	0.98175013317027	2,78E-84	0.976073557739395	0.968646933868035	0.981757333084473	2,78E-84	0.987891927309555	0.984082513802977	0.990791034858003	6,98E-85	0.987891927309666	0.984082512525045	0.990791035396306	2,78E-84	0.98789192731875	0.984073799322481	0.990794701949136	2,78E-84
HannumAge	43	enmix_oob_nodye_nonorm_rcp	0.975937367738912	0.968486127010269	0.98164595324069	1,05E-84	0.97595434618282	0.967351411466549	0.982129121443661	5,76E-86	0.977333547147134	0.970292136805147	0.982720626710952	5,76E-86	0.987822168529247	0.983990807678389	0.990737978835576	1,05E-84	0.987830865696046	0.98340480081842	0.990983998790491	5,76E-86	0.988536859203361	0.98492210234213	0.991285018647477	5,76E-86
HannumAge	44	enmix_est_nodye_nonorm_rcp	0.975690609399635	0.968164188540932	0.981457186144214	2,19E-84	0.975698247615599	0.967944882817822	0.981559884553327	1,36E-85	0.976311778438672	0.968957935284206	0.981939481177097	1,36E-85	0.98769575029374	0.983824616033346	0.990641829666848	2,19E-84	0.9876996639473	0.983711374509494	0.990694141726214	1,36E-85	0.988013924817044	0.984234267193061	0.990887451915445	1,36E-85
HannumAge	4	enmix_oob_relic_nonorm_norcp	0.975668928434228	0.968135903202276	0.981440599937602	2,34E-84	0.975678882371909	0.967760253723107	0.981611324766278	8,20E-85	0.976477844273962	0.969174750993664	0.982066452112876	8,20E-85	0.987684641279926	0.983810011927592	0.990633380549999	2,34E-84	0.98768974156423	0.983616019169056	0.99072034207521	8,20E-85	0.988098952996521	0.984346107936443	0.990952095542505	8,20E-85
HannumAge	68	enmix_est_relic_q3_rcp	0.975468682055432	0.967874667618208	0.981287404899791	4,22E-85	0.975472949389653	0.967811545317484	0.981319873567153	6,05E-84	0.975812443406414	0.968306071136567	0.981557668097664	6,05E-84	0.987582026398392	0.983675112592067	0.990555335357237	4,22E-85	0.987584213381446	0.983642511520419	0.990571877523635	6,05E-84	0.98775817174636	0.983897865617448	0.990693012775126	6,05E-84
HannumAge	90	minfi_noob_nodyecorr	0.97521856701456	0.967548397859111	0.981096048354915	8,78E-84	0.975220829684493	0.967533276235572	0.981105471855228	2,04E-83	0.975398947380344	0.967766344153495	0.981241456522165	2,04E-83	0.98745382744002	0.983506579977296	0.990457831834664	8,78E-84	0.987454987339585	0.983498767641406	0.990462633911622	2,04E-83	0.987546286459107	0.98361916497745	0.990531924609147	2,04E-83
HannumAge	37	enmix_oob_mean_nonorm_rcp	0.975153255136874	0.967463204112723	0.981046078034998	1,06E-83	0.975172867100696	0.966094016894137	0.981623732633373	3,97E-85	0.976714742650394	0.969484065314021	0.982247571555674	3,97E-85	0.987420345839744	0.983462564474261	0.990432366932221	1,06E-83	0.98743039998532	0.982754648142704	0.990726661644183	3,97E-85	0.988220223764616	0.984505619911622	0.99104429300403	3,97E-85
HannumAge	52	enmix_oob_nodye_q1_rcp	0.975017564847068	0.967286213334652	0.980942258468269	1,57E-83	0.975030131731143	0.966732033087359	0.981189780188671	3,34E-84	0.976012056054297	0.968566646089771	0.981710306028035	3,34E-84	0.987350778242387	0.983371109682156	0.990379456316679	1,57E-83	0.987357221610097	0.983084646839042	0.990505594163959	3,34E-84	0.987860426320676	0.984032364881999	0.99077075296206	3,34E-84
HannumAge	38	enmix_est_mean_nonorm_rcp	0.974976687972528	0.967232896109988	0.980910982026996	1,77E-83	0.974986045835649	0.966929903552372	0.981050928115044	8,05E-84	0.975715814543147	0.968179937395979	0.981483776211864	8,05E-84	0.987329819040466	0.983343556345156	0.990363515500595	1,77E-83	0.987334617266236	0.983186947136295	0.990434838591966	8,05E-84	0.987708664739079	0.983832747199872	0.990655374517608	8,05E-84
HannumAge	100	cross_noob_dyecorr_BMIQ	0.974812062854307	0.967018176372138	0.980785018020266	2,84E-84	0.974833638742231	0.965432581694282	0.981447622950199	7,51E-86	0.976506582139859	0.969212272326345	0.982088424051134	7,51E-86	0.98724540040064	0.983232578110339	0.990299309715631	2,84E-84	0.987256465170506	0.982412310334288	0.99063695813358	7,51E-86	0.988113665761383	0.984365460186126	0.990963281086998	7,51E-86
HannumAge	7	enmix_oob_nodye_nonorm_norcp	0.974658831111585	0.966818326911948	0.980667767255587	4,39E-83	0.974663573331382	0.96674766475594	0.98070407543912	5,94E-83	0.975028497259126	0.967282863546561	0.98095813661103	5,94E-83	0.987166811557949	0.983129263829797	0.990239537864949	4,39E-83	0.987169243910306	0.983092729260626	0.990258047731536	5,94E-83	0.987356383578501	0.983369378618763	0.99038754881436	5,94E-83
HannumAge	83	watermelon_raw_BMIQ	0.974590213252354	0.966728836541276	0.980615260440367	5,34E-83	0.974590213252354	0.966728833573802	0.980615261707728	2,07E-82	0.974590213252354	0.966710924456109	0.980622904812454	2,07E-82	0.987131615169006	0.983082994035296	0.990212768755844	5,34E-83	0.987131615169006	0.983082992500934	0.99021276940199	2,07E-82	0.987131615169006	0.983073732326424	0.99021666611021	2,07E-82
HannumAge	16	enmix_oob_nodye_q1_norcp	0.97441925279826	0.966505880880864	0.980484436667525	8,66E-83	0.974419622225458	0.966506115594373	0.980484821944813	3,08E-82	0.974447767416513	0.966525056592346	0.980513944167417	3,08E-82	0.987043913208663	0.982967699489344	0.990146065795239	8,66E-83	0.987044102739564	0.98296782087784	0.990146262249047	3,08E-82	0.987058542137622	0.982977616636291	0.990161111518569	3,08E-82
HannumAge	51	enmix_neg_relic_q1_rcp	0.974373873675289	0.966446702344835	0.98044971037753	9,84E-83	0.974382058879602	0.966233515535103	0.980550674862845	6,36E-83	0.975004908723004	0.967252079661365	0.980940095265684	6,36E-83	0.987020631367549	0.982937092769839	0.990128358463218	9,84E-83	0.987024830880536	0.982826818789269	0.990179839686	6,36E-83	0.987344289036144	0.983353470215026	0.99037835380289	6,36E-83
HannumAge	46	enmix_oob_mean_q1_rcp	0.974028013685076	0.965995696860405	0.98018502922384	2,58E-82	0.974045820192104	0.965007492007567	0.980613879605573	2,13E-83	0.975383274240985	0.967745887739176	0.981229470230905	2,13E-83	0.98684315210581	0.982703775397933	0.989993374112152	2,58E-82	0.986852291095568	0.982192175788255	0.990212064757272	2,13E-83	0.987538253421491	0.983608598822747	0.990525817402208	2,13E-83
HannumAge	53	enmix_est_nodye_q1_rcp	0.974019756949505	0.965984930577698	0.98017871020662	2,64E-82	0.974023297785795	0.965950467923275	0.980198061902411	4,80E-82	0.974288868617954	0.966317730190084	0.980392393805318	4,80E-82	0.986838914373054	0.98269820439961	0.989990151044846	2,64E-82	0.986840731695851	0.982680371335757	0.990000021473324	4,80E-82	0.986977016488958	0.982870382902635	0.990099130729842	4,80E-82
HannumAge	45	enmix_neg_nodye_nonorm_rcp	0.973936565441145	0.965876455447537	0.980115041660784	3,33E-82	0.973954438532427	0.964891552304482	0.980542750436463	2,78E-84	0.975292058403473	0.967626835799614	0.98115971052156	2,78E-84	0.986796214723835	0.982642070686637	0.989957675225507	3,33E-82	0.986805388736866	0.982132119376084	0.990175799255407	2,78E-84	0.987491499552478	0.983547101710864	0.990490272248934	2,78E-84
HannumAge	47	enmix_est_mean_q1_rcp	0.973912950598277	0.965845664080234	0.980096968398015	3,55E-82	0.973919023536836	0.965737674565646	0.980150863984219	3,80E-82	0.974372682004682	0.966427086102153	0.980456507817337	3,80E-82	0.986784093293569	0.982626135640335	0.989948456101073	3,55E-82	0.986787210542997	0.982570245319267	0.989975947602375	3,80E-82	0.987020019964368	0.982926946981596	0.990131824604317	3,80E-82
HannumAge	91	minfi_funnorm_nobg_nodyecorr	0.97365160505951	0.965504911135924	0.979896944698128	7,29E-82	0.97365160505951	0.965504907826708	0.979896946112176	2,77E-81	0.97365160505951	0.965486351693362	0.979904869464021	2,77E-81	0.986649926018885	0.982449756971536	0.989846413291507	7,29E-82	0.986649926018885	0.98244975525834	0.989846414012962	2,77E-81	0.986649926018885	0.982440148578543	0.989850456531571	2,77E-81
HannumAge	89	minfi_noob_dyecorr	0.973618265958324	0.965461444266386	0.979871427345089	7,98E-82	0.973643462799892	0.963590442154	0.980647517639111	1,49E-83	0.975506849907559	0.967907180114552	0.981323975529656	1,49E-83	0.986632808128746	0.982427253490843	0.989833394039176	7,98E-82	0.986645745446486	0.981457661911381	0.990229214340997	1,49E-83	0.987601586856767	0.983691903657987	0.990573967356675	1,49E-83
HannumAge	79	watermelon_danen	0.973585397168932	0.965418591024664	0.979846269763089	8,73E-82	0.973590816745176	0.965337201777323	0.97988804420982	1,10E-81	0.973990490801185	0.965928443688663	0.980164135780789	1,10E-81	0.986615931153038	0.982405066720516	0.989820558017708	8,73E-82	0.986618713954913	0.982362925715073	0.98984187219626	1,10E-81	0.986823893367258	0.982668974335908	0.989982717159257	1,10E-81
HannumAge	85	minfi_raw	0.973286938719711	0.965029490955107	0.979617822295598	1,96E-81	0.973286938719711	0.965029487506337	0.979617823769577	7,41E-81	0.973286938719711	0.965010680275051	0.979625855961222	7,41E-81	0.98646265742902	0.982203570375987	0.989703983529121	1,96E-81	0.98646265742902	0.98220356858968	0.989703984281364	7,41E-81	0.98646265742902	0.982193827200954	0.989708083485864	7,41E-81
HannumAge	59	enmix_est_relic_q2_rcp	0.973265701562227	0.965001805474454	0.979601566226659	2,08E-81	0.973270956728094	0.964928674551407	0.979639626531005	2,76E-81	0.973653739310513	0.96548913577448	0.979906502350081	2,76E-81	0.986451749292248	0.98218923034674	0.989695687192134	2,08E-81	0.986454448548604	0.982151349357961	0.989715111176738	2,76E-81	0.986651021825799	0.982441589934344	0.989851289631067	2,76E-81
HannumAge	39	enmix_neg_mean_nonorm_rcp	0.973231453841443	0.964957159369121	0.979575350994207	2,28E-81	0.973250739435565	0.963901247362211	0.980033478390546	1,72E-82	0.974655134221555	0.966795638163195	0.980672563367014	1,72E-82	0.986434157986665	0.982166104505744	0.989682307877022	2,28E-81	0.986444064086814	0.981618855486612	0.989916068678958	1,72E-82	0.987164915362076	0.98311753331535	0.990241982955461	1,72E-82
HannumAge	1	enmix_oob_mean_nonorm_norcp	0.973105807811324	0.964793368457935	0.979479172239364	3,19E-81	0.973134105063542	0.962577126691069	0.980386835346812	3,78E-83	0.975186227726465	0.967488713322259	0.98107877181214	3,78E-83	0.986369614806157	0.982081254900765	0.989633218652449	3,19E-81	0.986384151554872	0.980931769355721	0.990096296186622	3,78E-83	0.987437249245051	0.98347574425327	0.990449027844283	3,78E-83
HannumAge	92	minfi_funnorm_bg_dyecorr	0.973103921427357	0.964790909435744	0.979477728239583	3,21E-81	0.973123937939211	0.963670310852172	0.979962322457041	2,16E-82	0.974574527290018	0.966690456505395	0.980610906381508	2,16E-82	0.986368645725874	0.98207998093071	0.989632481604798	3,21E-81	0.986378928589322	0.981499089257982	0.989879768258371	2,16E-82	0.987123568972159	0.983063148862891	0.990210548898817	2,16E-82
HannumAge	34	enmix_oob_nodye_q3_norcp	0.973064793589126	0.964739904122916	0.979447776294915	3,56E-81	0.973073671114897	0.964525571435	0.979550236211171	2,33E-81	0.973715521376117	0.96556972986031	0.979953770594624	2,33E-81	0.986348544407466	0.982053555382525	0.989617193264096	3,56E-81	0.986353105168198	0.981942495897833	0.98966948985949	2,33E-81	0.986682742097728	0.982483312793926	0.989875405323552	2,33E-81
HannumAge	67	enmix_oob_relic_q3_rcp	0.972903918588616	0.964530201184257	0.97932462523211	5,47E-81	0.972916872348669	0.964073861392732	0.979533150186861	1,62E-81	0.973848002807371	0.965742555832209	0.980055127167081	1,62E-81	0.986265888999415	0.981944895123342	0.989554328529882	5,47E-81	0.986272544965826	0.981708356638995	0.989660769353013	1,62E-81	0.986750754285318	0.982572771767009	0.98992711235194	1,62E-81
HannumAge	74	watermelon_naten	0.972900783871509	0.964526115139197	0.97932222553454	5,52E-81	0.972900783871509	0.964526111538422	0.979322227073813	2,07E-80	0.972900783871509	0.964507038583333	0.979330374493561	2,07E-80	0.986264278290106	0.981942777656438	0.989553103482241	5,52E-81	0.986264278290106	0.981942775790443	0.989553104268042	2,07E-80	0.986264278290106	0.981932891702815	0.989557263520635	2,07E-80
HannumAge	58	enmix_oob_relic_q2_rcp	0.972855413970835	0.964466976772409	0.979287493636573	6,22E-81	0.972866629332609	0.964128819308964	0.979444804592883	2,63E-82	0.973671215183728	0.965511932717472	0.979919872868559	2,63E-82	0.986240965335351	0.981912130034392	0.989535372486303	6,22E-81	0.986246728357624	0.981736849264471	0.989615676396016	2,63E-82	0.986659994525065	0.982453392061148	0.989858111226315	2,63E-82
HannumAge	80	watermelon_daten1	0.9728196390969	0.96442034584102	0.979260106726689	6,84E-81	0.972823096606503	0.964392692133532	0.979276458188096	1,32E-80	0.973070657789055	0.964728588778642	0.979460363538732	1,32E-80	0.986222581951008	0.981887962912669	0.989521390744539	6,84E-81	0.986224358666398	0.981873630456345	0.989529738644557	1,32E-80	0.986351557099774	0.982047692784231	0.989623618214538	1,32E-80
HannumAge	84	watermelon_raw_PBC	0.97271275671489	0.964281032599506	0.979178283144985	9,08E-81	0.9727127567153	0.964281028923911	0.979178284716945	3,39E-80	0.972712756744521	0.96426182668348	0.979186488256812	3,39E-80	0.986167655076885	0.981815755073894	0.989479615337165	9,08E-81	0.986167655077095	0.981815753168651	0.98947961613977	3,39E-80	0.986167655092113	0.98180579959808	0.989483804650708	3,39E-80
HannumAge	95	minfi_raw_quantile_nostrat	0.972536695951784	0.96405156064972	0.979043495619195	1,44E-80	0.972536696093418	0.964051557173123	0.979043497291914	5,37E-80	0.972536706124563	0.964032246833665	0.979051761046216	5,37E-80	0.986077164442832	0.981696794488232	0.98941079141151	1,44E-80	0.986077164515635	0.981696792685718	0.989410792265677	5,37E-80	0.986077169671841	0.981686780741854	0.989415012095131	5,37E-80
HannumAge	8	enmix_est_nodye_nonorm_norcp	0.972520292361883	0.964030181381467	0.979030937168518	1,51E-80	0.972529689394723	0.963804362287293	0.97913894732386	9,47E-81	0.973195282212992	0.96489113193131	0.979555723888269	9,47E-81	0.986068732603398	0.9816857098432	0.989404378457326	1,51E-80	0.986073562921273	0.981568613244881	0.989459531022646	9,47E-81	0.986415577804876	0.982131901611169	0.989672290673599	9,47E-81
HannumAge	35	enmix_est_nodye_q3_norcp	0.972506310771828	0.964011958861665	0.979020232941517	1,56E-80	0.972515934905129	0.963775104820034	0.979133173766425	9,42E-81	0.973197268003593	0.964893721978036	0.979557243356096	9,42E-81	0.986061545619383	0.981676261707086	0.989398912295455	1,56E-80	0.986066492742329	0.981553440059886	0.9894565830586	9,42E-81	0.986416597858193	0.982133243325434	0.989673066180574	9,42E-81
HannumAge	81	watermelon_daten2	0.972483797086368	0.963982616438354	0.979002996514527	1,66E-81	0.97248856193901	0.96392907244045	0.979032099780159	2,52E-80	0.972825481250093	0.964408832404579	0.979272750553319	2,52E-80	0.986049972651599	0.981661047679249	0.989390110311883	1,66E-81	0.986052422005456	0.981633283978669	0.989404972146652	2,52E-80	0.986225584062972	0.981881995739219	0.989527845800491	2,52E-80
HannumAge	54	enmix_neg_nodye_q1_rcp	0.972335694899985	0.963789597799804	0.978889607489774	2,44E-80	0.972348149238535	0.963395336853691	0.979071929572736	8,76E-81	0.973224431256689	0.964929150898225	0.979578027795529	8,76E-81	0.985973835401576	0.981560956305724	0.989332203054518	2,44E-80	0.985980238442113	0.981356447955628	0.989425310866906	8,76E-81	0.986430550767984	0.982151596109334	0.989683674036728	8,76E-81
HannumAge	65	enmix_est_mean_q3_rcp	0.972332566125418	0.963785520226629	0.978887212014394	2,46E-80	0.972346953683918	0.963256858169594	0.979127508169835	6,10E-81	0.973359282017248	0.965105040669154	0.979681209209379	6,10E-81	0.985972226819266	0.981558841635011	0.989330979624597	2,46E-80	0.985979623785545	0.981284597745064	0.989453690202373	6,10E-81	0.986499813680396	0.982242700207535	0.989736331942689	6,10E-81
HannumAge	5	enmix_est_relic_nonorm_norcp	0.972299604609556	0.963742563397909	0.978861975666952	2,68E-80	0.97232754484895	0.961762973026619	0.979684853093874	4,75E-82	0.974293002695442	0.966323124079714	0.980395556245633	4,75E-82	0.985955280158398	0.981536563255342	0.989318090603098	2,68E-80	0.985969645243093	0.980508844595844	0.989738191473063	4,75E-82	0.986979137711849	0.982873173026408	0.990100743413335	4,75E-82
HannumAge	82	watermelon_nasen	0.972319038104599	0.963767889889345	0.978876854570941	2,55E-80	0.972319038104599	0.963767886051228	0.978876856212203	9,45E-80	0.972319038104599	0.963748413111888	0.978885177175019	9,45E-80	0.985965271662133	0.981549698262611	0.989325689781925	2,55E-80	0.985965271662133	0.981549696272084	0.989325690620169	9,45E-80	0.985965271662133	0.981539597106197	0.989329940378287	9,45E-80
HannumAge	69	enmix_neg_relic_q3_rcp	0.972081328879487	0.963458108513137	0.978694852030323	4,71E-80	0.972092624255092	0.96314469535913	0.978842065150501	2,19E-80	0.972879842471286	0.964479727549441	0.979314349578579	2,19E-80	0.985843042722596	0.981389013940035	0.989232726841223	4,71E-80	0.985848851417185	0.981226394199064	0.989307921424295	2,19E-80	0.986253517855024	0.981918738100256	0.989549082779183	2,19E-80
HannumAge	48	enmix_neg_mean_q1_rcp	0.972074220236944	0.963448844923843	0.978689409123975	4,80E-80	0.972090148884556	0.96281798901269	0.978973598319851	9,34E-81	0.973200360719884	0.964897755780032	0.979559609809049	9,34E-81	0.985839387039043	0.981384208113874	0.989229946459632	4,80E-80	0.98584757845313	0.981056821775914	0.989375097425251	9,34E-81	0.986418186508775	0.982135332936938	0.989674273969996	9,34E-81
HannumAge	71	enmix_est_nodye_q3_rcp	0.972024048936869	0.963383465050557	0.978650993974403	5,46E-80	0.972035576496523	0.963058834373298	0.978803198591789	2,45E-80	0.972837296512642	0.964424241167231	0.979281792033795	2,45E-80	0.985813585245975	0.981350288621026	0.989210322542676	5,46E-80	0.985819513685875	0.981181834706194	0.989288069969113	2,45E-80	0.986231655527106	0.981889981762987	0.989532461699192	2,45E-80
HannumAge	61	enmix_oob_nodye_q2_rcp	0.971987130278112	0.963335355786802	0.978622725808486	6,01E-80	0.972017226401768	0.9611215599089	0.979535096216953	7,89E-82	0.974110331841721	0.966084793084837	0.980255815741146	7,89E-82	0.985794598102708	0.98132532778716	0.989195881603564	6,01E-80	0.98581007649244	0.980175405295679	0.989661762591551	7,89E-82	0.986885399594598	0.982749875776238	0.9900294779584	7,89E-82
HannumAge	73	watermelon_dasen	0.972005961591354	0.963359895086974	0.978637144746271	5,72E-80	0.972010552048301	0.963313486556702	0.978662987496028	9,20E-80	0.972329436830302	0.963761972352158	0.978893135639313	9,20E-80	0.985804283073234	0.981338059820457	0.989203247644242	5,72E-80	0.98580664392357	0.98131398083164	0.989216449370707	9,20E-80	0.985970617964225	0.981546629297217	0.989334004964412	9,20E-80
HannumAge	25	enmix_oob_nodye_q2_norcp	0.971866184638665	0.963177753587676	0.978530117454041	8,19E-81	0.971877662280971	0.962861799851257	0.978678658049889	3,78E-80	0.972671296068177	0.964207758501425	0.979154759934242	3,78E-80	0.985732391183284	0.981243549472261	0.989148569255248	8,19E-81	0.985738294896805	0.981079564464723	0.989224454479574	3,78E-80	0.986146346841315	0.981777772059162	0.989467604814062	3,78E-80
HannumAge	70	enmix_oob_nodye_q3_rcp	0.971812381520829	0.96310764558162	0.978488919418115	9,40E-80	0.971840949637094	0.961145250564575	0.979307384660197	1,78E-81	0.973814869955759	0.965699332366438	0.980029778768254	1,78E-81	0.985704715751186	0.981207166860455	0.989127520315751	9,40E-80	0.985719410904774	0.980187724787728	0.989545527137335	1,78E-81	0.986733745680603	0.982550399713333	0.98991418136945	1,78E-81
HannumAge	60	enmix_neg_relic_q2_rcp	0.97180474042921	0.963097688973826	0.978483068450678	9,58E-80	0.971814094331648	0.962892118775933	0.978582566583068	6,57E-80	0.972459329724698	0.963931347697237	0.978992544985208	6,57E-80	0.98570078517782	0.981201999659291	0.989124530862843	9,58E-80	0.985705596815959	0.981095302758051	0.989175365345547	6,57E-80	0.98603739511367	0.981634463778454	0.9893847730412	6,57E-80
HannumAge	13	enmix_oob_relic_q1_norcp	0.971796652560279	0.963087150225635	0.978476875363416	9,78E-80	0.971812308769601	0.962496611515705	0.978744344611817	2,11E-80	0.972892450613597	0.964496170621432	0.979323997673211	2,11E-80	0.985696624749261	0.981196530286431	0.989121366590332	9,78E-80	0.985704678328138	0.980889960133317	0.989258008268697	2,11E-80	0.986259996393634	0.9819272595643	0.989554008160819	2,11E-80
HannumAge	17	enmix_est_nodye_q1_norcp	0.971785979760405	0.963073243271797	0.978468702910269	1,01E-79	0.971788439234544	0.963062469068403	0.978476543080689	2,39E-79	0.971957894369609	0.963277533388911	0.978608770426884	2,39E-79	0.98569113457079	0.981189312800852	0.989117190957805	1,01E-79	0.985692399750346	0.981183721092113	0.989121196814496	2,39E-79	0.985779561667895	0.981295325807706	0.989188752272385	2,39E-79
HannumAge	97	minfi_illumina_bg_quantile_nostrat	0.971597719994989	0.96282794322574	0.978324543842619	1,62E-80	0.971602604792477	0.962777497494477	0.978352499060063	2,52E-79	0.971936924082659	0.963250192777232	0.978592719767128	2,52E-79	0.985594282384805	0.98106198920667	0.989043528664271	1,62E-80	0.985596795653193	0.981035801280054	0.9890578140396	2,52E-79	0.985768776082736	0.98128113912431	0.989180552410305	2,52E-79
HannumAge	31	enmix_oob_relic_q3_norcp	0.97157754779795	0.962801659971162	0.978309096686809	1,71E-79	0.971597710895888	0.961842336088332	0.978731413212593	1,69E-80	0.972978186748671	0.964607986238145	0.979389604527988	1,69E-80	0.985583903492006	0.981048344930896	0.989035634851238	1,71E-79	0.985594277703231	0.980550086411251	0.989251402870854	1,69E-80	0.986304048654557	0.981985203150057	0.989587499386243	1,69E-80
HannumAge	88	minfi_illumina_nobg_normcontrol	0.971320505904822	0.962466763171795	0.978112256531416	3,26E-79	0.971345360410352	0.961051385132783	0.978719777632732	1,46E-80	0.973031877340994	0.964678010133012	0.979430688859915	1,46E-80	0.985451633050398	0.980874459872358	0.988935034704773	3,26E-79	0.985464424364647	0.980138911625419	0.989245459307671	1,46E-80	0.986331633579408	0.98202148663302	0.989608471134732	1,46E-80
HannumAge	86	minfi_illumina_bg_nonorm	0.971275652371633	0.962408326804253	0.978077906890833	3,65E-80	0.971283260504747	0.9622829567282	0.978141277215985	3,58E-79	0.971798055065694	0.963069142865284	0.978486427364064	3,58E-79	0.985428548466162	0.98084411247023	0.988917477399247	3,65E-80	0.985432464186856	0.980778998695128	0.988949867718862	3,58E-79	0.985697346205483	0.981187184736238	0.989126247045021	3,58E-79
HannumAge	18	enmix_neg_nodye_q1_norcp	0.970729369394815	0.961696680795141	0.977659523873675	1,42E-78	0.970732861199641	0.961675475142562	0.977673183371061	2,88E-79	0.970964521299287	0.96198259248548	0.977848353643886	2,88E-79	0.985147310909476	0.980474392611332	0.988703578216251	1,42E-78	0.985149109056545	0.980463371570339	0.988710563091682	2,88E-79	0.985268390989822	0.980622963903895	0.988800129031479	2,88E-79
HannumAge	62	enmix_est_nodye_q2_rcp	0.970673512059993	0.961623921981262	0.977616741191702	1,62E-79	0.97069038074021	0.961016750513387	0.977892969139986	3,49E-79	0.971808354661996	0.963082570650767	0.97849431094958	3,49E-79	0.985118545633999	0.980436577272173	0.98868170038103	1,62E-79	0.985127232798091	0.980120899285329	0.988822938751015	3,49E-79	0.985702644340993	0.981194153571953	0.989130275011962	3,49E-79
HannumAge	9	enmix_neg_nodye_nonorm_norcp	0.970564585260123	0.961482039446255	0.97753330948284	2,12E-78	0.970575452514667	0.961238503831593	0.977650862334391	1,28E-78	0.971292635159849	0.962410270369838	0.978099541499595	1,28E-78	0.985062446082684	0.980362827811251	0.988639033077509	2,12E-78	0.985068043221697	0.980236214977077	0.988699149030164	1,28E-78	0.985437289051799	0.98084512183934	0.988928535677329	1,28E-78
HannumAge	32	enmix_est_relic_q3_norcp	0.970535447616977	0.961444087047902	0.97751099134179	2,28E-78	0.970571013478931	0.9588067186511	0.978587724699156	1,97E-82	0.972919783639602	0.964531817564618	0.979344913550292	1,97E-82	0.985047438543339	0.980343098634982	0.988627618882184	2,28E-78	0.985065756920318	0.978970216429895	0.989178000533638	1,97E-82	0.986274040848006	0.98194573276021	0.989564685614768	1,97E-82
HannumAge	64	enmix_oob_mean_q3_rcp	0.970459635005584	0.961345341135941	0.977452921515058	2,74E-78	0.970494589882797	0.95881489605774	0.978490808690399	2,72E-80	0.972796795189651	0.964371421988652	0.97925079880086	2,72E-80	0.985008388667484	0.980291762978532	0.988597918949359	2,74E-78	0.98502639374465	0.978974478892749	0.989128485603712	2,72E-80	0.98621084296331	0.981862606219714	0.989516638714148	2,72E-80
HannumAge	2	enmix_est_mean_nonorm_norcp	0.9702479980473	0.961069696444606	0.977290809358407	4,58E-78	0.970290414137417	0.957465030809827	0.978712882426976	1,34E-80	0.973064923870621	0.96472111038817	0.979455975979531	1,34E-80	0.984899361916781	0.980148434486559	0.988514997119234	4,58E-78	0.984921214837464	0.978270381069042	0.989241937138998	1,34E-80	0.986348611338881	0.982043818114796	0.989621378666781	1,34E-80
HannumAge	10	enmix_oob_mean_q1_norcp	0.970031904722923	0.960788266447163	0.977125275155657	7,70E-78	0.970060576376658	0.959145718568156	0.977826839230324	2,63E-79	0.971920325070117	0.963228551467276	0.978580014823839	2,63E-79	0.984788015257402	0.980002056201669	0.988430310849907	7,70E-78	0.984802790339368	0.979146889869069	0.988789129397038	2,63E-79	0.985760238599455	0.981269909453364	0.989174061692891	2,63E-79
HannumAge	55	enmix_oob_mean_q2_rcp	0.969977819167889	0.96071783088988	0.97708384259456	8,77E-78	0.970012471504213	0.958347233046879	0.978064944380991	1,11E-79	0.972256876897633	0.963667359994014	0.978837602878186	1,11E-79	0.98476014270821	0.97996541445625	0.98840911199023	8,77E-78	0.984778000682965	0.978730652945384	0.988910851647556	1,11E-79	0.985933311513657	0.981497558728024	0.989305642316967	1,11E-79
HannumAge	22	enmix_oob_relic_q2_norcp	0.969969220309051	0.960706632715625	0.977077255337995	8,95E-79	0.969990854230888	0.959775528100423	0.977491264725938	1,00E-78	0.971390417250977	0.962537732322712	0.978174394831058	1,00E-78	0.984755711215509	0.979959588737682	0.98840574155607	8,95E-79	0.984766860361477	0.979474959594701	0.988617529859389	1,00E-78	0.985487611941973	0.980911313418188	0.988966794218967	1,00E-78
HannumAge	6	enmix_neg_relic_nonorm_norcp	0.969716945587297	0.960378112272958	0.976883991273873	1,63E-77	0.969748201491429	0.958491526153754	0.977682020718957	4,01E-79	0.971754145409444	0.963011897473296	0.978452817523743	4,01E-79	0.984625682141515	0.979788650220593	0.988306846113296	1,63E-77	0.984641794070092	0.978805895613057	0.988715082077285	4,01E-79	0.985674758358532	0.981157474096661	0.989109074381048	4,01E-79
HannumAge	56	enmix_est_mean_q2_rcp	0.969572014329482	0.960189389757394	0.976772956206509	2,30E-77	0.96959096745825	0.959505155730933	0.977083796895161	4,30E-78	0.97080036097176	0.961768635302555	0.977722673118339	4,30E-78	0.984550965667089	0.97969042662376	0.988250019446813	2,30E-77	0.984560737206775	0.979334147628735	0.988409088607763	4,30E-78	0.985183867627342	0.980511787165183	0.988735869197203	4,30E-78
HannumAge	14	enmix_est_relic_q1_norcp	0.969556954160195	0.960169779620258	0.976761418053298	2,39E-77	0.969586445950476	0.958514212306968	0.97746976184718	8,22E-79	0.971468672222854	0.962639742895723	0.978234298656512	8,22E-79	0.984543201060776	0.979680219135172	0.988244113966172	2,39E-77	0.984558406099892	0.978817724460541	0.988606532151584	8,22E-79	0.985527881736525	0.980964281784514	0.98899740978191	8,22E-79
HannumAge	63	enmix_neg_nodye_q2_rcp	0.969436983648159	0.960013567003121	0.976669502711481	3,17E-78	0.969465317742764	0.9585024593708	0.977320982003012	1,36E-78	0.97126618370564	0.962375790760866	0.978079292300237	1,36E-78	0.984481343345535	0.97959889989026	0.988197067210014	3,17E-78	0.984495953301563	0.978811596365045	0.988530431728887	1,36E-78	0.985423675132323	0.980827214942075	0.988918185542364	1,36E-78
HannumAge	36	enmix_neg_nodye_q3_norcp	0.969237499801655	0.95975383371722	0.97651666240552	5,05E-77	0.969253007296906	0.959314776839673	0.976722155806214	1,71E-77	0.970231201894809	0.961026911279066	0.977286888642447	1,71E-77	0.984378471260351	0.979463662430275	0.988118826397396	5,05E-77	0.984386469087942	0.97923497355236	0.988224018167949	1,71E-77	0.984890708219136	0.980126183635331	0.988512991469262	1,71E-77
HannumAge	26	enmix_est_nodye_q2_norcp	0.969158239282354	0.959650638911531	0.976455932637217	6,08E-77	0.969175727329803	0.959093980170289	0.976712678916183	1,53E-77	0.97027606878469	0.961085376677027	0.977321243760501	1,53E-77	0.98433759151378	0.979409921193463	0.988087734730636	6,08E-77	0.984346611507346	0.97911992980237	0.988219167442895	1,53E-77	0.984913824165948	0.9801565889044	0.988530565627076	1,53E-77
HannumAge	15	enmix_neg_relic_q1_norcp	0.968932890331965	0.959357255365068	0.976283262932347	1,03E-76	0.968961479261335	0.957894243216915	0.976917089217651	4,89E-78	0.970748105008425	0.961700530181646	0.977682665109053	4,89E-78	0.984221346588	0.979257103561056	0.98799932301584	1,03E-76	0.984236095492173	0.978494366113512	0.98832378408369	4,89E-78	0.985156958965362	0.980476393196056	0.988715411585146	4,89E-78
HannumAge	28	enmix_oob_mean_q3_norcp	0.968607799779388	0.958934053920714	0.976034151486875	2,17E-76	0.968654133433848	0.955283086301208	0.977486208503907	7,19E-79	0.971521990026896	0.962709247643324	0.978275112547367	7,19E-79	0.984053603656284	0.979036585740549	0.987871743767641	2,17E-76	0.984077514666593	0.97713020993631	0.988614943861921	7,19E-79	0.985555317101629	0.981000368545951	0.989018267825925	7,19E-79
HannumAge	29	enmix_est_mean_q3_norcp	0.968460662753488	0.958742525749368	0.975921396450033	3,03E-76	0.968510958465446	0.954524561715788	0.977568959921292	5,77E-79	0.971609806521964	0.962823727199464	0.978342333470416	5,77E-79	0.983977664454623	0.978936754724898	0.987813987138746	3,03E-76	0.984003623957928	0.976733247985233	0.98865726529223	5,77E-79	0.985600500979391	0.981059800589644	0.989052619375742	5,77E-79
HannumAge	72	enmix_neg_nodye_q3_rcp	0.968444256826312	0.958721170711281	0.975908823902318	3,15E-76	0.968473286470936	0.957283583179198	0.976533921146602	1,60E-77	0.970258461243593	0.961062432445683	0.977307761498392	1,60E-77	0.983969196453363	0.97892562254089	0.987807546681176	3,15E-76	0.983984180153349	0.978175662848294	0.988127661963026	1,60E-77	0.984904752680197	0.980144656840039	0.988523668928295	1,60E-77
HannumAge	66	enmix_neg_mean_q3_rcp	0.968142315625799	0.958328163691845	0.975677424887625	6,24E-76	0.968175295747357	0.956529977703768	0.976447024824692	1,91E-78	0.970184028511343	0.960965441210418	0.977250767014522	1,91E-78	0.983813322786024	0.978720708264954	0.987688994769094	6,24E-76	0.983830350720585	0.977782082159942	0.988083174059574	1,91E-78	0.984866402804419	0.980094213814657	0.988494513005132	1,91E-78
HannumAge	11	enmix_est_mean_q1_norcp	0.968058776743234	0.958219435945296	0.975613400135119	7,54E-76	0.968095655298842	0.955996265519348	0.976548127073876	1,33E-77	0.970336308464997	0.961163875431578	0.977367369426146	1,33E-77	0.983770188353001	0.978664002977513	0.987656188268812	7,54E-76	0.983789230663022	0.977503160278801	0.988134934533144	1,33E-77	0.98494485869871	0.980197409785617	0.988554159978668	1,33E-77
HannumAge	57	enmix_neg_mean_q2_rcp	0.968004087414654	0.958148258086274	0.97557148517545	8,52E-76	0.968035179487464	0.956569266888296	0.976254690019864	3,59E-77	0.969920222152641	0.960621700684893	0.977048757513933	3,59E-77	0.983741948103686	0.978626877847018	0.987634709749629	8,52E-76	0.983758003492163	0.977802608961156	0.987984691396281	3,59E-77	0.984730458873868	0.979915401680319	0.988391160107287	3,59E-77
HannumAge	87	minfi_illumina_bg_normcontrol	0.967876138097947	0.957981737517751	0.975473420190854	1,14E-75	0.967926243416943	0.954013968348784	0.977041461044576	2,94E-78	0.970955145573709	0.961970372404079	0.977841175757509	2,94E-78	0.983675872032727	0.978540013077181	0.987584454663644	1,14E-75	0.983701748634966	0.976465863399085	0.98838742666363	2,94E-78	0.985263563967187	0.980616614740557	0.988796459233384	2,94E-78
HannumAge	27	enmix_neg_nodye_q2_norcp	0.967802863236732	0.95788637642033	0.97541725832852	1,34E-75	0.967822657454948	0.957261926618242	0.975705317420669	2,99E-76	0.969014122219709	0.959441266307927	0.976354814576266	2,99E-76	0.983638027281702	0.978490261699115	0.987555671305474	1,34E-75	0.983648250810026	0.978164356645101	0.987703286332676	2,99E-76	0.98426325264475	0.9793008678599	0.98803596133177	2,99E-76
HannumAge	3	enmix_neg_mean_nonorm_norcp	0.967467652881302	0.95745015609585	0.975160322160069	2,81E-75	0.96751873759934	0.953481702328023	0.976732318907373	7,60E-78	0.970566850526167	0.961464310136027	0.977543889852725	7,60E-78	0.983464863032917	0.978262616919444	0.987423968798256	2,81E-75	0.983491256383006	0.97618698060159	0.988229220076956	7,60E-78	0.985063612804623	0.98035361150094	0.988644444119545	7,60E-78
HannumAge	33	enmix_neg_relic_q3_norcp	0.967021339814831	0.956869425173731	0.974818194480927	7,48E-75	0.967064500096364	0.954121587562475	0.975956224262052	7,60E-77	0.969602402633192	0.960207618634285	0.976805370450656	7,60E-77	0.98323421331653	0.977959400728825	0.987248544909375	7,48E-75	0.983256522649856	0.976522232429379	0.987831827728406	7,60E-77	0.984566632673595	0.979699914954193	0.988266609401179	7,60E-77
HannumAge	19	enmix_oob_mean_q2_norcp	0.966764882328262	0.956535766079565	0.974621586712073	1,31E-74	0.966816163584324	0.952781920142928	0.976125016300881	4,67E-77	0.969808963083837	0.960476738296314	0.976963557129932	4,67E-77	0.983101631531882	0.977785106373227	0.987147707966576	1,31E-74	0.98312814535996	0.975820095746474	0.987918282749231	4,67E-77	0.984673114255254	0.979839974159534	0.988347563217851	4,67E-77
HannumAge	12	enmix_neg_mean_q1_norcp	0.966685512754089	0.956432509244116	0.974560737231746	1,55E-74	0.966727930383293	0.953855962864123	0.975636480865501	1,96E-76	0.969195985535171	0.959678164365454	0.976494107998046	1,96E-76	0.983060592540157	0.977731155789925	0.987116495183674	1,55E-74	0.983082525496944	0.976383091684898	0.987668015158424	1,96E-76	0.984357060094017	0.979424256305064	0.988107279497148	1,96E-76
HannumAge	23	enmix_est_relic_q2_norcp	0.965811787703325	0.955295995275427	0.973890810410078	9,93E-74	0.965860863797747	0.95212668844638	0.975191871224076	7,01E-76	0.968641772883866	0.958956280294021	0.976069604381103	7,01E-76	0.982608603473368	0.977136962980238	0.986772728535832	9,93E-74	0.982634001810127	0.975476329565618	0.987440142328781	7,01E-76	0.984071135974018	0.979048169620294	0.987889902478211	7,01E-76
HannumAge	78	watermelon_danet	0.965292421345254	0.954620567155009	0.973492520669279	2,93E-73	0.965403819310276	0.940071927360583	0.977969225277404	5,33E-79	0.971641006405449	0.962864400828448	0.978366215714207	5,33E-79	0.982339738210058	0.976783507956717	0.986568239274739	2,93E-73	0.982397418611985	0.969110386169575	0.988861922399472	5,33E-79	0.985616553164385	0.981080914628704	0.989064823229413	5,33E-79
HannumAge	24	enmix_neg_relic_q2_norcp	0.964565599495708	0.953675530565394	0.972935054722076	1,30E-72	0.96461340117001	0.950971951241873	0.974070310486693	1,65E-74	0.967223005307216	0.957108850883246	0.974982629975893	1,65E-74	0.981963238838455	0.97628855523353	0.986281887377313	1,30E-72	0.981988009035816	0.974869936634958	0.986864860194917	1,65E-74	0.983338444800433	0.978084433526834	0.987332865796186	1,65E-74
HannumAge	30	enmix_neg_mean_q3_norcp	0.964034182412833	0.952984701383508	0.972527400844549	3,77E-72	0.964103541351379	0.947661198052322	0.974592237027003	4,28E-75	0.96783642505214	0.957907506367545	0.975452640843292	4,28E-75	0.981687784301705	0.975926437834774	0.986072386551544	3,77E-72	0.981723744246231	0.973127358084652	0.987132653265541	4,28E-75	0.983655361523757	0.978501285941465	0.98757380528939	4,28E-75
HannumAge	20	enmix_est_mean_q2_norcp	0.963536008798538	0.952337192187582	0.972145200960716	1,01E-71	0.9636055001975	0.947205476694659	0.974152221206037	1,42E-74	0.967292342799894	0.957199118669935	0.975035760820071	1,42E-74	0.981429425771634	0.975586795148325	0.98587588833433	1,01E-71	0.981465472673183	0.972887030189049	0.986906896785207	1,42E-74	0.983374277178574	0.978131565193453	0.987360107763536	1,42E-74
HannumAge	75	watermelon_nanet	0.96280523889524	0.95138754476728	0.971584469841244	4,19E-71	0.962938118665928	0.934721492899737	0.976622174453363	4,06E-77	0.969867902357774	0.960553531207447	0.977008692150689	4,06E-77	0.981050202858795	0.97508826200973	0.985587465009275	4,19E-71	0.98111917997738	0.966259481098531	0.988172840592005	4,06E-77	0.984703493261573	0.979879932802315	0.988370659198114	4,06E-77
HannumAge	21	enmix_neg_mean_q2_norcp	0.961501316156034	0.949693614971585	0.97058370478658	4,94E-70	0.961579734188516	0.944175317118115	0.972743612174902	6,19E-73	0.965513044406831	0.95488334039099	0.973672067389499	6,19E-73	0.98037284832446	0.974197799776275	0.985072293482399	4,94E-70	0.980413609938024	0.971286188858403	0.986183512314077	6,19E-73	0.982453967583015	0.976921047575153	0.986660432072019	6,19E-73
HannumAge	76	watermelon_nanes	0.960753965921316	0.948723041489704	0.970009969462079	1,96E-69	0.960769642596574	0.948524625912013	0.970115497947147	1,46E-70	0.96153780765138	0.949714187858972	0.970623247158841	1,46E-70	0.979984212827924	0.973686892688918	0.984776711284304	1,96E-69	0.979992368021633	0.973582384639407	0.984831091332467	1,46E-70	0.980391816972076	0.974208623779751	0.985092658942539	1,46E-70
HannumAge	77	watermelon_danes	0.95880089446474	0.946187684959107	0.968510123620517	6,31E-68	0.958857192366962	0.943832476844891	0.96953893916044	1,61E-70	0.961484899067508	0.949645432233324	0.970582649071174	1,61E-70	0.978967180558431	0.972349884105847	0.984003193073975	6,31E-68	0.978996525222279	0.971104751142816	0.984533912869707	1,61E-70	0.980364314325946	0.974172448521065	0.985071749747369	1,61E-70
HannumAge	98	minfi_raw_SWAN	0.94913652435334	0.933664743182223	0.961078061285828	2,12E-62	0.949484697957917	0.890934475393371	0.971349670670471	1,76E-70	0.962664065407282	0.951178049930983	0.971487330372189	1,76E-70	0.973904611087448	0.965694540870301	0.980152784592036	2,12E-62	0.974087869427753	0.942321891093588	0.98546664259731	1,76E-70	0.980976910287003	0.974978218891534	0.985537482697174	1,76E-70
HannumAge	99	minfi_illumina_bg_SWAN	0.94507787217971	0.928416860206819	0.957951728161429	4,97E-59	0.945513039313675	0.875783993275152	0.969889078903479	6,32E-69	0.960737555371447	0.948674367877563	0.970009138179578	6,32E-69	0.971763532655511	0.962879841350535	0.978524357248554	4,97E-59	0.971993525828258	0.93377915198649	0.984714407821743	6,32E-69	0.979975675724172	0.973661257638269	0.984776282891695	6,32E-69
HannumAge	96	minfi_illumina_bg_quantile_strat	0.842126978079483	0.797486718208426	0.877614332612955	3,06E-27	0.846320121303055	0.641220137795715	0.917015402909243	1,17E-38	0.893799136352477	0.862610558124675	0.918218504855858	1,17E-38	0.914298512643733	0.887335311165236	0.934818527286842	3,06E-27	0.916764229060947	0.7813944309225	0.956711564776777	1,17E-38	0.943921791065937	0.92623823521453	0.957365912727295	1,17E-38
HannumAge	94	minfi_raw_quantile_strat	0.828075960612161	0.779937255736825	0.866492854638975	8,96E-25	0.833760722601368	0.5649190872067	0.915211250842617	2,22E-38	0.892802740221997	0.861342969333546	0.917441228002422	2,22E-38	0.905953558226176	0.876364886709404	0.928471654724417	8,96E-25	0.909345164093816	0.721978652858087	0.955728774504599	2,22E-38	0.943365857677578	0.925506995244353	0.956943258133869	2,22E-38
PhenoAge	51	enmix_neg_relic_q1_rcp	0.97013857347357	0.960927184537206	0.977206987808234	5,96E-78	0.970144394098337	0.960865476103264	0.977240995321896	8,46E-78	0.970522744993334	0.961406831598866	0.977510120080639	8,46E-78	0.984842981641753	0.980074315981287	0.988472116307341	5,96E-78	0.984845980837193	0.980042218921358	0.988489514059262	8,46E-78	0.98504089583256	0.980323731018274	0.988627173286757	8,46E-78
PhenoAge	50	enmix_est_relic_q1_rcp	0.969925696326646	0.960649952501311	0.977043913072501	9,94E-78	0.969925696326646	0.960649947576799	0.97704391518112	3,54E-77	0.969925696326646	0.960628833261899	0.977052949488416	3,54E-77	0.984733280179331	0.979930100501373	0.988388681315721	9,94E-78	0.984733280179331	0.979930097939291	0.988388682394656	3,54E-77	0.984733280179331	0.979919112648874	0.988393305036407	3,54E-77
PhenoAge	49	enmix_oob_relic_q1_rcp	0.968624110470277	0.958955286079705	0.976046650559886	2,09E-76	0.96863264691608	0.95883705703885	0.976108313264885	2,13E-76	0.969160006107504	0.959631295915896	0.976466550985705	2,13E-76	0.984062021102531	0.979047651464044	0.987878145774885	2,09E-76	0.984066426444234	0.978986030097177	0.987909728138514	2,13E-76	0.984338502814986	0.97939984722216	0.98809317111764	2,13E-76
PhenoAge	60	enmix_neg_relic_q2_rcp	0.967645226591849	0.957681232938346	0.97529643362694	1,90E-75	0.967648026851292	0.957673376969437	0.975303486308284	4,48E-75	0.967815552959832	0.957880328956573	0.975436649491861	4,48E-75	0.983556602089193	0.978383218703008	0.987493742229008	1,90E-75	0.98355804864121	0.978379119045851	0.987497357310966	4,48E-75	0.983644581428499	0.978487106479141	0.987565609601068	4,48E-75
PhenoAge	42	enmix_neg_relic_nonorm_rcp	0.967506558113083	0.957500782413103	0.975190143784024	2,58E-75	0.967506957560185	0.957501275405343	0.975190458264769	8,41E-75	0.967530745581985	0.957509500968268	0.97521843359205	8,41E-75	0.983484963873219	0.978289041839101	0.987439256775327	2,58E-75	0.983485170248085	0.978289299154681	0.987439417990594	8,41E-75	0.983497460209492	0.978293592439416	0.987453759044318	8,41E-75
PhenoAge	69	enmix_neg_relic_q3_rcp	0.967309342826115	0.957244157896145	0.97503897151849	3,99E-75	0.967309593695626	0.957244528959421	0.975039142679112	1,32E-74	0.967324440274456	0.957240905789365	0.975060355668205	1,32E-74	0.983383062103023	0.978155079972335	0.987361753949433	3,99E-75	0.98338319174108	0.97815527369832	0.987361841706575	1,32E-74	0.983390863725057	0.978153382098158	0.987372717871522	1,32E-74
PhenoAge	52	enmix_oob_nodye_q1_rcp	0.96682160335263	0.956609559573788	0.974665071743151	1,15E-74	0.96682160335263	0.956609552957636	0.974665074580981	3,93E-74	0.96682160335263	0.956586319864103	0.974675032569393	3,93E-74	0.983130957789555	0.977823659189489	0.987170012464704	1,15E-74	0.983130957789555	0.977823655733064	0.987170013920262	3,93E-74	0.983130957789555	0.977811518104188	0.987175121469149	3,93E-74
PhenoAge	46	enmix_oob_mean_q1_rcp	0.966543432274269	0.956247674280822	0.974451806906999	2,10E-74	0.966543432274269	0.95624766749649	0.974451809817414	7,12E-74	0.966543432274269	0.956224245083604	0.974461850497269	7,12E-74	0.982987119848638	0.977634567292067	0.987060614493791	2,10E-74	0.982987119848638	0.97763456374647	0.987060615986901	7,12E-74	0.982987119848638	0.977622322682886	0.98706576706139	7,12E-74
PhenoAge	4	enmix_oob_relic_nonorm_norcp	0.96653648223715	0.956238633067708	0.974446478354033	2,13E-74	0.96653648223715	0.956238626279138	0.974446481266277	7,23E-74	0.96653648223715	0.956215199137319	0.974456524011981	7,23E-74	0.982983525571424	0.977629842191764	0.987057880815656	2,13E-74	0.982983525571424	0.977629838643919	0.987057882309712	7,23E-74	0.982983525571424	0.977617594995689	0.987063034471827	7,23E-74
PhenoAge	40	enmix_oob_relic_nonorm_rcp	0.966435692386696	0.956107519069511	0.974369202362188	2,65E-74	0.966444305518735	0.956012472904441	0.974421173686204	3,04E-75	0.966940569997023	0.956741179618411	0.974766200723118	3,04E-75	0.982931398294258	0.977561314752592	0.98701823468116	2,65E-74	0.982935853109548	0.977511632617433	0.987044898700088	3,04E-75	0.983192461171805	0.977892415802265	0.98722188010528	3,04E-75
PhenoAge	55	enmix_oob_mean_q2_rcp	0.966398682047852	0.956059374649796	0.974340825913544	2,87E-75	0.966398682047852	0.956059367776831	0.974340828862218	9,69E-74	0.966398682047852	0.956035846884979	0.974350912566264	9,69E-74	0.982912255658576	0.97753614950565	0.987003675480102	2,87E-75	0.982912255658576	0.97753614591304	0.98700367699301	9,69E-74	0.982912255658576	0.977523851014778	0.987008850721275	9,69E-74
PhenoAge	61	enmix_oob_nodye_q2_rcp	0.96618760712596	0.955784811231533	0.974178986398351	4,49E-74	0.96618760712596	0.95578480422794	0.974178989403417	1,51E-74	0.96618760712596	0.955761139778155	0.974189135838677	1,51E-74	0.982803068867134	0.977392610621296	0.986920631928741	4,49E-74	0.982803068867134	0.977392606959377	0.986920633470836	1,51E-74	0.982803068867134	0.97738023354587	0.986925840238525	1,51E-74
PhenoAge	64	enmix_oob_mean_q3_rcp	0.966164381612684	0.955754600903999	0.974161177974507	4,72E-74	0.966164381612684	0.955754593885933	0.974161180985822	1,59E-73	0.966164381612684	0.955730913643031	0.974171334323191	1,59E-73	0.982791053126716	0.977376814516735	0.986911493188209	4,72E-74	0.982791053126716	0.977376810847134	0.986911494733538	1,59E-73	0.982791053126716	0.977364428793271	0.986916705137113	1,59E-73
PhenoAge	54	enmix_neg_nodye_q1_rcp	0.966081798367406	0.955647183446603	0.974097855535851	5,62E-74	0.966081798372701	0.95564717638704	0.974097858572084	1,89E-73	0.966081798674379	0.955623440382858	0.974108036683247	1,89E-73	0.98274832631035	0.977320645089351	0.986878996706514	5,62E-74	0.98274832631309	0.977320641397648	0.986878998264731	1,89E-73	0.982748326469178	0.977308228823206	0.98688422171653	1,89E-73
PhenoAge	70	enmix_oob_nodye_q3_rcp	0.966071841561717	0.955634232644533	0.974090220860938	5,74E-75	0.966071841561815	0.955634225568786	0.974090223897288	1,93E-74	0.966071841567412	0.955610482413103	0.974100404738871	1,93E-74	0.98274317462818	0.977313872596987	0.986875078522114	5,74E-75	0.982743174628231	0.977313868896772	0.986875080080403	1,93E-74	0.982743174631127	0.977301452418007	0.986880304973873	1,93E-74
PhenoAge	53	enmix_est_nodye_q1_rcp	0.965938467671053	0.955460757317689	0.973987950728015	7,61E-75	0.965942197015433	0.955447868247139	0.973998389347441	1,63E-74	0.96615376237126	0.955717093628866	0.974163195025752	1,63E-74	0.982674161531974	0.977223146761889	0.98682258964023	7,61E-75	0.982676091374267	0.977216405266382	0.986827947381885	1,63E-74	0.982785559157937	0.977357202370735	0.986912528285733	1,63E-74
PhenoAge	48	enmix_neg_mean_q1_rcp	0.965723733078132	0.955181473834596	0.973823286907821	1,19E-73	0.965723733078132	0.95518146653812	0.97382329003936	4,00E-73	0.965723733078132	0.955157486778896	0.973833574309448	4,00E-73	0.982563029409939	0.97707705051158	0.986738066540299	1,19E-73	0.982563029409939	0.977077046694169	0.986738068147875	4,00E-73	0.982563029409939	0.977064500673559	0.986743347549093	4,00E-73
PhenoAge	43	enmix_oob_nodye_nonorm_rcp	0.965635761106582	0.955067063041985	0.973755825359898	1,44E-73	0.965635761106582	0.955067055689058	0.973755828515819	4,80E-73	0.965635761106582	0.955043016161148	0.973766138921422	4,80E-73	0.982517494047792	0.977017188920312	0.986703433979572	1,44E-73	0.982517494047792	0.977017185072915	0.986703435599774	4,80E-73	0.982517494047792	0.977004606309314	0.986708728779331	4,80E-73
PhenoAge	45	enmix_neg_nodye_nonorm_rcp	0.965632937747252	0.955063391211239	0.973753660235413	1,44E-73	0.965632937747338	0.955063383856661	0.973753663392161	4,83E-73	0.965632937752199	0.955039342416968	0.97376397464028	4,83E-73	0.982516032575169	0.97701526764259	0.986702322435994	1,44E-73	0.982516032575214	0.977015263794315	0.986702324056625	4,83E-73	0.98251603257773	0.977002683983102	0.986707617680325	4,83E-73
PhenoAge	57	enmix_neg_mean_q2_rcp	0.965619200475288	0.95504552568264	0.973743125634737	1,49E-73	0.965619200475411	0.955045518319288	0.973743128795322	4,97E-73	0.965619200482278	0.955021467549866	0.973753444126051	4,97E-73	0.982508921607808	0.977005919439312	0.986696914089659	1,49E-73	0.982508921607871	0.977005915586376	0.986696915712277	4,97E-73	0.982508921611426	0.976993330663267	0.986702211488441	4,97E-73
PhenoAge	47	enmix_est_mean_q1_rcp	0.965601773977897	0.955022862371445	0.973729761854837	1,54E-73	0.965603961245813	0.955020356622004	0.973733717799103	3,97E-73	0.96572677590437	0.955161446212391	0.973835906778717	3,97E-73	0.982499900805193	0.976994060532879	0.986690053191236	1,54E-73	0.982501033050225	0.976992749346245	0.986692084163113	3,97E-73	0.982564604340874	0.9770665722391	0.986744544908	3,97E-73
PhenoAge	63	enmix_neg_nodye_q2_rcp	0.965363722216178	0.954713286362627	0.97354720256123	2,53E-73	0.965363722216295	0.954713278833511	0.973547205793412	8,42E-73	0.965363722222798	0.954689054546765	0.973557597015054	8,42E-73	0.98237665761696	0.976832042861056	0.98659631884941	2,53E-73	0.98237665761702	0.976832038920044	0.986596320509114	8,42E-73	0.982376657620388	0.976819358890951	0.986601656305882	8,42E-73
PhenoAge	59	enmix_est_relic_q2_rcp	0.965187498335755	0.954484129689962	0.973412051663173	3,64E-73	0.965187498335755	0.954484122044849	0.973412054945316	1,21E-72	0.965187498335755	0.954459778105967	0.973422498503379	1,21E-72	0.982285404474776	0.976712079868738	0.986526914987461	3,64E-73	0.982285404474776	0.97671207586607	0.986526916673051	1,21E-72	0.982285404474776	0.976699330216882	0.986532280078505	1,21E-72
PhenoAge	66	enmix_neg_mean_q3_rcp	0.965137309779873	0.954418868188232	0.973373559643748	4,03E-74	0.96513730978049	0.954418860511111	0.973373562940536	1,34E-72	0.965137309814669	0.954394482548468	0.973384021430791	1,34E-72	0.982259412588308	0.97667791047575	0.986507146492295	4,03E-74	0.982259412588628	0.976677906456056	0.986507148185472	1,34E-72	0.982259412606329	0.976665142140565	0.986512519469013	1,34E-72
PhenoAge	37	enmix_oob_mean_nonorm_rcp	0.965085512999627	0.954351516544632	0.973333833712579	4,49E-73	0.965085512999627	0.954351508831978	0.973333837023905	1,49E-72	0.965085512999627	0.954327095668848	0.973344310870774	1,49E-72	0.982232586434838	0.976642644340627	0.986486743483614	4,49E-73	0.982232586434838	0.976642640302049	0.986486745184327	1,49E-72	0.982232586434838	0.976629856674263	0.986492124571275	1,49E-72
PhenoAge	41	enmix_est_relic_nonorm_rcp	0.964963350539593	0.954192672336425	0.973240138333245	5,76E-73	0.964963350539593	0.954192664542343	0.973240141679757	1,91E-72	0.964963350539593	0.95416816847552	0.973250651805414	1,91E-72	0.982169311478107	0.976559461965023	0.986438618824489	5,76E-73	0.982169311478107	0.976559457883143	0.986438620543436	1,91E-72	0.982169311478107	0.976546628758039	0.986444019075776	1,91E-72
PhenoAge	72	enmix_neg_nodye_q3_rcp	0.964783377263769	0.953958669507402	0.973102098571545	8,33E-73	0.964783377263769	0.953958661592315	0.973102101970351	2,75E-72	0.964783377263769	0.953934043421369	0.973112665538091	2,75E-72	0.982076078643705	0.976436896434352	0.986367709279754	8,33E-73	0.982076078643705	0.976436892288107	0.986367711025806	2,75E-72	0.982076078643705	0.97642399612529	0.986373137767793	2,75E-72
PhenoAge	68	enmix_est_relic_q3_rcp	0.964647861248925	0.953782479094631	0.972998153650523	1,10E-72	0.964647861252196	0.953782471093859	0.972998157090689	3,62E-72	0.96464786143071	0.9537577612365	0.97300876103309	3,62E-72	0.982005865046675	0.976344592399669	0.986314307340067	1,10E-72	0.98200586504837	0.976344588207783	0.986314309107553	3,62E-72	0.982005865140868	0.976331641679962	0.9863197571648	3,62E-72
PhenoAge	100	cross_noob_dyecorr_BMIQ	0.964553572041425	0.953659893899239	0.972925828951281	1,33E-72	0.964553572041425	0.953659885827826	0.972925832417655	4,37E-72	0.964553572041425	0.953635111799343	0.972936464216345	4,37E-72	0.981957006180421	0.976280361671205	0.986277147041503	1,33E-72	0.981957006180421	0.976280357441777	0.986277148822585	4,37E-72	0.981957006180421	0.976267375662616	0.986282611592156	4,37E-72
PhenoAge	39	enmix_neg_mean_nonorm_rcp	0.964285459195523	0.953311340727097	0.972720163569462	2,28E-72	0.964285459195684	0.953311332471015	0.972720167115883	7,48E-72	0.964285459204375	0.953286376693929	0.972730878514064	7,48E-72	0.981818049592902	0.976097686887169	0.986171461652636	2,28E-72	0.981818049592985	0.97609768255943	0.986171463475228	7,48E-72	0.98181804959749	0.976084600873971	0.986176968291551	7,48E-72
PhenoAge	31	enmix_oob_relic_q3_norcp	0.964194439002139	0.953193018925893	0.972650340316215	2,73E-72	0.964194439002139	0.953193010606068	0.972650343889984	8,96E-72	0.964194439002139	0.95316799313235	0.972661082299043	8,96E-72	0.981770867340378	0.976035660264725	0.986135576526248	2,73E-72	0.981770867340378	0.976035655903045	0.986135578363024	8,96E-72	0.981770867340378	0.976022540287206	0.986141097451421	8,96E-72
PhenoAge	22	enmix_oob_relic_q2_norcp	0.96411219835186	0.953086112998965	0.972587250696632	3,22E-72	0.96411219835186	0.953086104621545	0.972587254295305	1,06E-71	0.96411219835186	0.953061031420783	0.972598017114631	1,06E-71	0.981728232390057	0.975979611606066	0.986103149914567	3,22E-72	0.981728232390057	0.975979607213709	0.986103151764261	1,06E-71	0.981728232390057	0.975966460943071	0.986108683752278	1,06E-71
PhenoAge	13	enmix_oob_relic_q1_norcp	0.96352626199954	0.952324524634714	0.972137722738562	1,03E-73	0.963526262360069	0.952324516528102	0.972137726697112	3,34E-71	0.963526281408305	0.952299071070819	0.972148678102485	3,34E-71	0.981424369662712	0.975580148298242	0.98587204283951	1,03E-73	0.981424369849736	0.975580144044556	0.985872044875106	3,34E-71	0.981424379730973	0.975566792180556	0.985877676360429	3,34E-71
PhenoAge	58	enmix_oob_relic_q2_rcp	0.963269303984263	0.951990579771008	0.971940565625867	1,70E-71	0.963286005894943	0.951705367759714	0.972084027608743	9,54E-72	0.964162839899142	0.953126895196421	0.972636851081248	9,54E-72	0.981291055719562	0.975404891434146	0.985770649043255	1,70E-71	0.981299721999332	0.975255162465571	0.985844430561558	9,54E-72	0.981754486250896	0.976000993627777	0.986128643544425	9,54E-72
PhenoAge	62	enmix_est_nodye_q2_rcp	0.963036024493245	0.951687430967715	0.971761565869147	2,68E-71	0.963044668078922	0.951620335354997	0.971801724183298	3,55E-71	0.963495271879955	0.952258748383128	0.972124895165449	3,55E-71	0.981169996349763	0.975245744648604	0.985678575635282	2,68E-71	0.981174482413972	0.975210514171957	0.98569923361418	3,55E-71	0.98140829334155	0.975545633151132	0.985865446502458	3,55E-71
PhenoAge	44	enmix_est_nodye_nonorm_rcp	0.963006553848583	0.951649135172869	0.971738951772737	2,84E-71	0.963011819498087	0.951628213320021	0.971754875272526	5,33E-71	0.963286047894072	0.951986697946459	0.971964424978645	5,33E-71	0.981154700640765	0.975225636639421	0.985666942268471	2,84E-71	0.981157433625962	0.975214650849051	0.985675133820288	5,33E-71	0.981299743791635	0.975402853869828	0.985782920489725	5,33E-71
PhenoAge	67	enmix_oob_relic_q3_rcp	0.962985527039644	0.951621811983602	0.971722816897595	2,95E-71	0.96299943813899	0.951433173057942	0.971821728521809	2,27E-71	0.963723828186681	0.952555956708577	0.972300183577166	2,27E-71	0.9811437871291	0.975211289544245	0.985658641843534	2,95E-71	0.981151007411348	0.975112226433072	0.985709523801974	2,27E-71	0.981526846447234	0.975701570483337	0.985955577830655	2,27E-71
PhenoAge	89	minfi_noob_dyecorr	0.96274677690415	0.951311581832623	0.971539606788178	4,68E-72	0.962746777653147	0.951311573890089	0.971539611189772	1,51E-70	0.962746816366335	0.951285626501436	0.971550809007703	1,51E-70	0.9810198526197	0.975048363049406	0.985564381707661	4,68E-72	0.98101985300855	0.975048358877487	0.985564383972457	1,51E-70	0.981019873106898	0.975034729494776	0.985570145662837	1,51E-70
PhenoAge	56	enmix_est_mean_q2_rcp	0.96247009254112	0.950952089208204	0.971327273863475	7,96E-71	0.962474955958778	0.950936088200049	0.971340558271375	1,57E-70	0.962724470626298	0.95125657667693	0.971533667613979	1,57E-70	0.980876188838993	0.974859500106073	0.985455116196748	7,96E-71	0.980878714437969	0.974851092203016	0.985461952979978	1,57E-70	0.981008271954847	0.975019470065755	0.98556132575688	1,57E-70
PhenoAge	71	enmix_est_nodye_q3_rcp	0.962238388858852	0.950651063368646	0.971149449110582	1,24E-70	0.962248386913899	0.950565420214349	0.971199343294941	1,47E-70	0.962758201469191	0.951300427398076	0.971559542472682	1,47E-70	0.980755849362875	0.974701299705478	0.98536359031405	1,24E-70	0.980761042619342	0.974656282084495	0.98538927237216	1,47E-70	0.981025783765452	0.975042504004952	0.985574639307292	1,47E-70
PhenoAge	65	enmix_est_mean_q3_rcp	0.961988451735348	0.950326373380497	0.970957619696167	1,98E-70	0.961994852526386	0.950296486929	0.970978894156033	3,39E-70	0.962318943638236	0.950729420370038	0.971222572259861	3,39E-70	0.980626008154619	0.974530608160006	0.985264837755208	1,98E-70	0.980629333749436	0.974514893810189	0.985275790659141	3,39E-70	0.980797690159428	0.974742483957301	0.985401228585188	3,39E-70
PhenoAge	38	enmix_est_mean_nonorm_rcp	0.961799542204366	0.950080980365482	0.970812621959009	2,83E-71	0.961811177374274	0.949966360318627	0.970877067919628	2,93E-70	0.962397435148313	0.950831448532945	0.971282788488158	2,93E-70	0.980527848552401	0.974401565813353	0.985190181087851	2,83E-71	0.980533894869108	0.974341280598709	0.985223364483553	2,93E-70	0.980838455973193	0.974796104756241	0.985432221252301	2,93E-70
PhenoAge	92	minfi_funnorm_bg_dyecorr	0.960120520586951	0.947900572311164	0.969523597326305	6,15E-70	0.960120520586951	0.947900560806881	0.969523602279103	1,91E-68	0.960120520586951	0.947872792379602	0.969535548417968	1,91E-68	0.979654577872024	0.973253548754277	0.984526002777998	6,15E-70	0.979654577872024	0.973253542690322	0.984526005331629	1,91E-68	0.979654577872024	0.973238905628577	0.98453216464841	1,91E-68
PhenoAge	1	enmix_oob_mean_nonorm_norcp	0.959674779835185	0.947321917508642	0.969181304132028	1,36E-68	0.959676682335555	0.947322433213294	0.96918359131771	3,58E-68	0.959767243901213	0.947413928644959	0.96926436796005	3,58E-68	0.979422493681219	0.972948446778254	0.984349487879403	1,36E-68	0.979423484481947	0.972948718769813	0.984350667546611	3,58E-68	0.979470645698365	0.972996972763961	0.984392328150542	3,58E-68
PhenoAge	5	enmix_est_relic_nonorm_norcp	0.957649587583258	0.944693854625727	0.967625656305368	4,52E-67	0.957694926604915	0.943293973479275	0.968267361588636	3,69E-68	0.959749882778327	0.947391379953232	0.969251040707995	3,69E-68	0.97836670429409	0.971560487403856	0.983546492397633	4,52E-67	0.978390364698727	0.970819635477386	0.983877882125855	3,69E-68	0.979461604985729	0.972985081176629	0.984385454847367	3,69E-68
PhenoAge	101	cross_noob_nodyecorr_BMIQ	0.957069789987538	0.943941765871717	0.967180146200747	1,20E-66	0.957075699280036	0.943928330560792	0.967193734684068	2,30E-66	0.957339252505631	0.944261634855979	0.967399980966636	2,30E-66	0.978064037249926	0.971162595962259	0.983316294716252	1,20E-66	0.978067122934614	0.971155485231787	0.983323317506803	2,30E-66	0.97820472488877	0.971331859794606	0.983429897657442	2,30E-66
PhenoAge	6	enmix_neg_relic_nonorm_norcp	0.955375601009412	0.941744916718109	0.965877993696651	1,90E-65	0.955385205234157	0.941705341065829	0.965907730987673	2,85E-65	0.955796625255789	0.942260066378198	0.966214873658783	2,85E-65	0.977178604986402	0.969998591071194	0.982642866743126	1,90E-65	0.977183628756923	0.969977597681133	0.982658255789452	2,85E-65	0.977398787699396	0.970271780478156	0.982817174870441	2,85E-65
PhenoAge	14	enmix_est_relic_q1_norcp	0.955338069056125	0.941696262325708	0.965849140650048	2,01E-65	0.955384724077376	0.940445263494689	0.966434075464716	2,13E-66	0.95738494278294	0.944320933022889	0.967435075328777	2,13E-66	0.97715897232777	0.969972781631429	0.982627934848216	2,01E-65	0.977183377074977	0.969308726390945	0.982930561998448	2,13E-66	0.978228576155045	0.971363232256855	0.983448030850125	2,13E-66
PhenoAge	90	minfi_noob_nodyecorr	0.954955766230818	0.941200698140174	0.965555226859467	3,70E-65	0.954967250117725	0.941142211363752	0.965595590605765	4,93E-65	0.955454430371687	0.941816197408391	0.965951926291622	4,93E-65	0.976958949891727	0.969709828604451	0.982475804968569	3,70E-65	0.976964959449033	0.969678785875818	0.982496699952592	4,93E-65	0.977219837529098	0.970036400628822	0.982681125996503	4,93E-65
PhenoAge	28	enmix_oob_mean_q3_norcp	0.954685812472828	0.94085080330295	0.965347670554654	5,66E-65	0.954700350880498	0.9407521253957	0.965409346594264	6,17E-65	0.955313348074741	0.941633210115354	0.965843510354157	6,17E-65	0.976817661826764	0.969524088818991	0.98236834634171	5,66E-65	0.976825271914902	0.969471694077254	0.982400280396714	6,17E-65	0.977146040572342	0.969939332732582	0.982625021032478	6,17E-65
PhenoAge	93	minfi_funnorm_bg_nodyecorr	0.954111712078565	0.940106793347074	0.964906223602512	1,39E-64	0.954127851119557	0.93998777480418	0.964978762446251	1,39E-64	0.954799462476689	0.940966755893121	0.965448579253735	1,39E-64	0.976517060085258	0.969128912460743	0.982139719455341	1,39E-64	0.976525512977996	0.969065668363875	0.982177294623709	1,39E-64	0.976877148581756	0.969585649044403	0.982420592880947	1,39E-64
PhenoAge	98	minfi_raw_SWAN	0.954106355899946	0.940099852593141	0.964902104752077	1,40E-64	0.954106797980936	0.940100564526856	0.964902381092221	3,96E-64	0.954125179637546	0.940092446385054	0.964930305533879	3,96E-64	0.97651425473261	0.969125224494607	0.982137585804891	1,40E-64	0.976514486277575	0.969125602781445	0.982137728955131	3,96E-64	0.976524113787346	0.969121289180539	0.982152194219127	3,96E-64
PhenoAge	19	enmix_oob_mean_q2_norcp	0.953822095516822	0.939731513097124	0.964683503598699	2,18E-64	0.953838472122296	0.939611468586611	0.96475680679546	2,16E-64	0.954515493907404	0.940598525269521	0.965230322886127	2,16E-64	0.976365348416759	0.968929469621985	0.982024333010069	2,18E-64	0.976373928276905	0.968865655626694	0.982062312708298	2,16E-64	0.976728500626176	0.969390126830984	0.982307581605595	2,16E-64
PhenoAge	24	enmix_neg_relic_q2_norcp	0.95317154452176	0.938888663864779	0.964183162322159	5,90E-64	0.953183551165649	0.938833592833999	0.964222777595206	7,94E-64	0.953672587458963	0.939505695802524	0.96458238255551	7,94E-64	0.976024402152702	0.968481255641875	0.981765021529104	5,90E-64	0.976030696753303	0.968451956169898	0.981785557721413	7,94E-64	0.97628701306533	0.968809421736478	0.981971935736073	7,94E-64
PhenoAge	33	enmix_neg_relic_q3_norcp	0.95280047051249	0.938407979717164	0.963897732768011	1,04E-63	0.952813938238506	0.938337949400573	0.963945726699174	1,28E-63	0.953357992994332	0.939097897504073	0.964340520741331	1,28E-63	0.975829824807896	0.968225460828002	0.981617032990254	1,04E-63	0.975836888073394	0.968188183789883	0.981641919727882	1,28E-63	0.976122140860534	0.968592559161496	0.981846589793295	1,28E-63
PhenoAge	15	enmix_neg_relic_q1_norcp	0.952432787952677	0.937931743746408	0.963614886754921	1,80E-63	0.952443412321344	0.937893807698212	0.96364530183067	2,68E-63	0.952869068223258	0.938464200352052	0.963964596496372	2,68E-63	0.975636952861665	0.967971907961215	0.9814703415163	1,80E-63	0.97564252701075	0.967951705065018	0.981486117612261	2,68E-63	0.975865800455521	0.968255385043081	0.981651704125465	2,68E-63
PhenoAge	83	watermelon_raw_BMIQ	0.952317996991012	0.937783073472637	0.963526576740939	2,14E-63	0.952328613037433	0.937745641928639	0.963556764656431	3,19E-63	0.952752859837016	0.938313596509517	0.963875239729635	3,19E-63	0.975576723114535	0.967892728871934	0.981424532934207	2,14E-63	0.975582293552313	0.967872791596425	0.981440192613965	3,19E-63	0.975804854195975	0.968175220149326	0.981605369048118	3,19E-63
PhenoAge	7	enmix_oob_nodye_nonorm_norcp	0.952179531751304	0.937603748804574	0.963420050582846	2,63E-63	0.952179531751304	0.937603728937315	0.963420059173707	7,50E-63	0.952179531751304	0.937570654468457	0.963434350698036	7,50E-63	0.975504062269418	0.967797207641695	0.981369269705535	2,63E-63	0.975504062269418	0.967797197057983	0.98136927416251	7,50E-63	0.975504062269418	0.967779577282734	0.9813766886125	7,50E-63
PhenoAge	99	minfi_illumina_bg_SWAN	0.951865348840237	0.937196883047276	0.963178325492061	4,19E-63	0.951865348840237	0.937196862784578	0.963178334255437	1,19E-62	0.951865348840237	0.937163579912008	0.963192718332793	1,19E-62	0.975339153805684	0.967580416062856	0.981243846251863	4,19E-63	0.975339153805684	0.967580405263951	0.98124385079946	1,19E-62	0.975339153805684	0.967562667015015	0.981251315103458	1,19E-62
PhenoAge	10	enmix_oob_mean_q1_norcp	0.951819075873531	0.937136963091514	0.963142722592713	4,49E-63	0.951846416755874	0.936820216326689	0.963314713392886	2,46E-63	0.952927919055295	0.938540471992687	0.964009848042016	2,46E-63	0.975314861545297	0.96754848102833	0.981225370431239	4,49E-63	0.975329215029038	0.967379634340489	0.981314617388204	2,46E-63	0.975896662398336	0.96829597891029	0.981675167263614	2,46E-63
PhenoAge	32	enmix_est_relic_q3_norcp	0.949148647143966	0.933680428045111	0.9610873947534	2,09E-61	0.949219866090954	0.931737380012916	0.961988142945226	1,16E-63	0.951886160148851	0.937190543075853	0.963208724498033	1,16E-63	0.973910992919629	0.965702930539595	0.980157638384345	2,09E-61	0.973948483291994	0.964662577484199	0.980625847719083	1,16E-63	0.975350078896261	0.967577037195103	0.981259621026097	1,16E-63
PhenoAge	16	enmix_oob_nodye_q1_norcp	0.948792613594025	0.933219804919051	0.960813269318423	3,43E-61	0.948792613645165	0.933219780605053	0.960813279919451	9,48E-61	0.948792615540244	0.933184468084058	0.960828569663634	9,48E-61	0.973723532176399	0.965456491335839	0.980015062477011	3,43E-61	0.97372353220333	0.965456478324442	0.980015067991503	9,48E-61	0.97372353320132	0.965437580831507	0.980023021419417	9,48E-61
PhenoAge	2	enmix_est_mean_nonorm_norcp	0.94859925197117	0.932969662202555	0.960664382094566	4,49E-61	0.948685452080456	0.930212886920817	0.961904946842061	1,17E-62	0.95187809026393	0.937180087699538	0.963202517886258	1,17E-62	0.973621693646431	0.965322612605794	0.979937607749363	4,49E-61	0.973667095495192	0.963844862112328	0.980582620366365	1,17E-62	0.975345842562553	0.967571464986994	0.981256400305883	1,17E-62
PhenoAge	88	minfi_illumina_nobg_normcontrol	0.948401505221354	0.932713862268569	0.960512111177033	5,89E-61	0.948401505221354	0.932713837291778	0.960512121999911	1,62E-60	0.948401505221354	0.932678264498783	0.960527525232226	1,62E-60	0.973517524678373	0.965185670240678	0.979858380574216	5,89E-61	0.973517524678373	0.965185656867595	0.979858386205841	1,62E-60	0.973517524678373	0.965166610119312	0.979866401129411	1,62E-60
PhenoAge	23	enmix_est_relic_q2_norcp	0.945491974695426	0.928951995055815	0.95827084666033	2,91E-59	0.945573419980032	0.926914036729566	0.959226802278039	1,61E-60	0.948407620196165	0.932686178469962	0.960532232253518	1,61E-60	0.971982395191783	0.963167561906003	0.978690816231659	2,91E-59	0.972025429901008	0.962070978841133	0.979189138452703	1,61E-60	0.973520746239618	0.965170847559262	0.979868850357479	1,61E-60
PhenoAge	11	enmix_est_mean_q1_norcp	0.944782241044144	0.928034865395646	0.957723887397471	7,28E-59	0.944896773887282	0.924158725021431	0.959435828992452	8,96E-61	0.948832918121711	0.933236634152931	0.960859589649133	8,96E-61	0.971607227899094	0.962674360357282	0.978405477465604	7,28E-59	0.971667788824297	0.960584709570815	0.979298035481771	8,96E-61	0.973744756976086	0.965465497255941	0.980039157032212	8,96E-61
PhenoAge	87	minfi_illumina_bg_normcontrol	0.944724905813004	0.927960784716881	0.957679697672579	7,83E-59	0.944755144553197	0.927722997733051	0.95782236217249	5,29E-59	0.94578995044577	0.929299785917586	0.95851663774524	5,29E-59	0.971576908373121	0.962634501772972	0.978382417523288	7,83E-59	0.971592899187576	0.962506541473051	0.978456861744746	5,29E-59	0.972139824474985	0.963354469534247	0.978818989098547	5,29E-59
PhenoAge	17	enmix_est_nodye_q1_norcp	0.944655934846792	0.92787167170125	0.957626539180749	8,56E-59	0.944655968208796	0.927871703817793	0.957626569397277	2,27E-58	0.944657107107954	0.927835123180234	0.957643958448565	2,27E-58	0.971540433368452	0.962586551087656	0.978354675944992	8,56E-59	0.971540451012433	0.962586568369996	0.978354691714381	2,27E-58	0.971541053335438	0.962566883468375	0.978363766624344	2,27E-58
PhenoAge	34	enmix_oob_nodye_q3_norcp	0.944645290417872	0.927857918879802	0.957618335044312	8,68E-59	0.944645292594277	0.92785789214735	0.957618349532997	2,31E-58	0.944645366876339	0.92781994685102	0.957634913180081	2,31E-58	0.971534803876632	0.962579150458288	0.978350394355737	8,68E-59	0.971534805027668	0.962579136072994	0.978350401917149	2,31E-58	0.971534844313245	0.96255871650935	0.978359046145586	2,31E-58
PhenoAge	3	enmix_neg_mean_nonorm_norcp	0.944102431075918	0.92715659396474	0.957199901209078	1,73E-60	0.94414280874497	0.926725986188899	0.957438553448905	7,62E-59	0.945508787324546	0.928936219340406	0.958300067622466	7,62E-59	0.971247621508735	0.962201615445583	0.978131973762884	1,73E-60	0.971268987543622	0.961969675845792	0.978256560607686	7,62E-59	0.971991279078009	0.963159082219995	0.978706055794524	7,62E-59
PhenoAge	25	enmix_oob_nodye_q2_norcp	0.943375346358895	0.926217452610036	0.956639381395655	4,34E-58	0.943375346358895	0.926217419566768	0.956639395753727	1,14E-57	0.943375346358895	0.926178549187074	0.956656273745204	1,14E-57	0.970862729247236	0.961695629281114	0.977839238534892	4,34E-58	0.970862729247236	0.961695611469537	0.977839246035639	1,14E-57	0.970862729247236	0.96167465843492	0.977848063128721	1,14E-57
PhenoAge	97	minfi_illumina_bg_quantile_nostrat	0.942499035862412	0.925085846224004	0.95596369075823	1,29E-58	0.942545974841513	0.924547724397074	0.956257047904881	4,68E-58	0.944087322739801	0.927098640183361	0.957204938177373	4,68E-58	0.970398459368059	0.961085291898573	0.977486131542299	1,29E-58	0.970423338287695	0.960794801476506	0.977639466070184	4,68E-58	0.971239626632923	0.962170405657231	0.978134603593184	4,68E-58
PhenoAge	21	enmix_neg_mean_q2_norcp	0.942313914068616	0.924846832379961	0.955820931920169	1,62E-57	0.942351133963696	0.924526082597673	0.956008644940596	8,97E-58	0.943568742301031	0.926428455572929	0.956805318177734	8,97E-58	0.970300328122272	0.960956286829786	0.977411496441826	1,62E-57	0.970320059525663	0.960783115342114	0.977509631578985	8,97E-58	0.970965134152055	0.961809355434801	0.977925917606105	8,97E-58
PhenoAge	30	enmix_neg_mean_q3_norcp	0.941942679946861	0.924367567365771	0.955534631180564	2,55E-57	0.94198576624983	0.923935819625482	0.955777651526075	1,13E-58	0.943386003640478	0.926192320141298	0.956664487172538	1,13E-58	0.970103484179704	0.960697512306466	0.977261784010139	2,55E-57	0.970126334209853	0.960464283892108	0.977388867062972	1,13E-58	0.97086837290509	0.961682081749092	0.977852353782899	1,13E-58
PhenoAge	8	enmix_est_nodye_nonorm_norcp	0.941744941470299	0.924112308694781	0.955382122151637	3,24E-57	0.941744941470521	0.924112272702789	0.955382137805396	8,43E-57	0.941744941477715	0.924072339052619	0.955399493142898	8,43E-57	0.969998604201029	0.960559635234235	0.977182016065859	3,24E-57	0.969998604201147	0.960559615790709	0.977182024254	8,43E-57	0.969998604204962	0.960538042460105	0.977191102373962	8,43E-57
PhenoAge	91	minfi_funnorm_nobg_nodyecorr	0.941333835724606	0.923581666660002	0.955065026857595	5,34E-58	0.941363052091145	0.9234078498366	0.955179010794686	4,29E-58	0.942301604300984	0.924791333575072	0.955828646489145	4,29E-58	0.969780486387342	0.960272893704229	0.977016123492	5,34E-58	0.969795990582136	0.960178934400259	0.977075761882746	4,29E-58	0.970293802171995	0.960926327382597	0.977415529939115	4,29E-58
PhenoAge	29	enmix_est_mean_q3_norcp	0.940755372664353	0.92283512036032	0.954618791790621	1,07E-56	0.940867403602644	0.919868142893779	0.955988515469383	3,00E-59	0.944439252066433	0.92755351601722	0.957476107726503	3,00E-59	0.969473418355497	0.959869216646501	0.97678257857748	1,07E-56	0.969532902511736	0.958261791361651	0.977499108924954	3,00E-59	0.971425824759235	0.962415319014088	0.97827616280697	3,00E-59
PhenoAge	75	watermelon_nanet	0.940754998899808	0.922834638035028	0.954618503442931	1,07E-56	0.940770350211211	0.922802240364288	0.954652921973917	1,51E-56	0.9412581397815	0.923443680764266	0.955024151222929	1,51E-56	0.969473219889282	0.95986895573931	0.976782427631207	1,07E-56	0.969481371259437	0.959851430368062	0.976800444970922	1,51E-56	0.969740314791359	0.960198304737826	0.976994734950493	1,51E-56
PhenoAge	82	watermelon_nasen	0.940295053161989	0.922241142608621	0.954263649955208	1,85E-56	0.940314512912226	0.922181604041364	0.954315299824894	2,25E-56	0.940927869838505	0.923017222850043	0.95476947589344	2,25E-56	0.969228934155806	0.959547813399803	0.976596632677561	1,85E-56	0.969239271937315	0.959515585938902	0.97662367982321	2,25E-56	0.969565004923954	0.959967713114985	0.976861453657656	2,25E-56
PhenoAge	95	minfi_raw_quantile_nostrat	0.940108526052302	0.922000479798994	0.954119730901935	2,31E-56	0.940206448667605	0.919820033084482	0.955160212226178	1,27E-57	0.943291012021979	0.926069577021492	0.956591277631163	1,27E-57	0.969129833128684	0.959417533439345	0.97652125999624	2,31E-56	0.969181861356323	0.958235685880047	0.977065926621549	1,27E-57	0.970818067069113	0.961615912602267	0.977814108206906	1,27E-57
PhenoAge	73	watermelon_dasen	0.939652474226419	0.921412127125254	0.953767826918497	3,95E-56	0.93968292735229	0.921241753552581	0.953882051851441	3,19E-56	0.940632268439664	0.922635567679076	0.954541516693334	3,19E-56	0.96888745454381	0.959098898271072	0.976336915551312	3,95E-56	0.968903643066012	0.95900659232406	0.976396759412955	3,19E-56	0.969408046786695	0.959761260208915	0.976742124473482	3,19E-56
PhenoAge	78	watermelon_danet	0.939585041528241	0.921325139266297	0.953715790435468	4,27E-56	0.939669343720619	0.919767659855173	0.954485620182679	4,30E-57	0.942299085785057	0.924788080338345	0.955826704995662	4,30E-57	0.968851606308452	0.959051771547763	0.97630965067124	4,27E-56	0.968896422230576	0.958207265481866	0.976712860229145	4,30E-57	0.970292466985526	0.960924571161915	0.977414514848627	4,30E-57
PhenoAge	86	minfi_illumina_bg_nonorm	0.938873545155147	0.920407423731678	0.953166691141962	9,79E-56	0.938873545156377	0.92040738212842	0.953166709266226	2,49E-55	0.938873545194158	0.920365583548119	0.953184904036368	2,49E-55	0.968473212191896	0.958554327959397	0.976021857698865	9,79E-56	0.96847321219255	0.958554305397761	0.976021867200794	2,49E-55	0.96847321221265	0.958531637343372	0.97603140600417	2,49E-55
PhenoAge	12	enmix_neg_mean_q1_norcp	0.938786961290016	0.920295758401403	0.953099863373062	1,08E-55	0.938841353967154	0.919705802076022	0.953425823741428	3,68E-56	0.940512795539438	0.922481324519269	0.954449378050975	3,68E-56	0.968427145461482	0.958493767822021	0.975986820998523	1,08E-55	0.968456085430762	0.95817369628349	0.976157693989441	3,68E-56	0.969344595615498	0.959677800511214	0.976693885008959	3,68E-56
PhenoAge	85	minfi_raw	0.938358594849525	0.91974334782964	0.952769218034315	1,77E-55	0.93838673961637	0.919614210830316	0.952862605782347	1,62E-56	0.939244436341717	0.920844189004153	0.953471043396128	1,62E-56	0.968199173613043	0.958194072003899	0.975813433799808	1,77E-55	0.968214155037078	0.958123987249024	0.975862411375956	1,62E-56	0.96867049737531	0.958791133893643	0.976181394261682	1,62E-56
PhenoAge	9	enmix_neg_nodye_nonorm_norcp	0.938225426910623	0.919571632833587	0.952666422072257	2,06E-55	0.938225426910623	0.919571589884814	0.95266644078771	5,22E-55	0.938225426910623	0.919529371651442	0.952684824771796	5,22E-55	0.968128282586902	0.958100877408942	0.975759516631873	2,06E-55	0.968128282586902	0.958100854097339	0.975759526448769	5,22E-55	0.968128282586902	0.958077938510873	0.975769169387726	5,22E-55
PhenoAge	74	watermelon_naten	0.937928740829424	0.919189093026549	0.952437390124932	2,90E-55	0.93794414034763	0.919164717734713	0.952468418346087	4,23E-55	0.938409768353433	0.919767194511922	0.95282706809132	4,23E-55	0.96797030878235	0.957893202255535	0.975639367430868	2,90E-55	0.967978509617291	0.957879966467547	0.975655646356535	4,23E-55	0.968226412881274	0.95820701295582	0.975843774044577	4,23E-55
PhenoAge	80	watermelon_daten1	0.93783197271379	0.919064330222854	0.952362684760742	3,23E-55	0.937858589480997	0.918955791968963	0.952445140471322	3,17E-55	0.938662351748918	0.920093080016899	0.953021958640289	3,17E-55	0.967918773061037	0.957825452486135	0.975600171212504	3,23E-55	0.967932948845537	0.957766505945465	0.975643433690947	3,17E-55	0.968360840042234	0.958383830026408	0.97594597380133	3,17E-55
PhenoAge	81	watermelon_daten2	0.937714336234068	0.918912666973822	0.952271866589181	3,70E-55	0.937738978633523	0.918823860039687	0.952343149534305	3,89E-55	0.938481571274017	0.919859832709413	0.952882471638653	3,89E-55	0.967856116558964	0.957743083141947	0.975552516927775	3,70E-55	0.967869242424806	0.957694845446296	0.975589921025378	3,89E-55	0.968264630606959	0.958257282159245	0.97587282949915	3,89E-55
PhenoAge	18	enmix_neg_nodye_q1_norcp	0.937720824725356	0.918921032139402	0.95227687592656	3,67E-55	0.937720824725356	0.918920988124994	0.952276895111726	9,24E-55	0.937720824725356	0.91887844354538	0.952295426376727	9,24E-55	0.967859572710392	0.957747626659653	0.9755551455524	3,67E-55	0.967859572710392	0.957747602753446	0.975555155619694	9,24E-55	0.967859572710392	0.957724494364147	0.975564879690464	9,24E-55
PhenoAge	84	watermelon_raw_PBC	0.937247608080649	0.918310990819229	0.951911515910261	6,26E-55	0.937468639785552	0.908846570342715	0.955741403817543	4,50E-59	0.944119552939162	0.927140296292009	0.957229773237017	4,50E-59	0.96760744901292	0.957416180394251	0.975363389324893	6,26E-55	0.967725227169938	0.95224685363742	0.977369913989618	4,50E-59	0.971256681732172	0.962192838866906	0.978147569923665	4,50E-59
PhenoAge	20	enmix_est_mean_q2_norcp	0.936476286950712	0.917316844572022	0.951315906661582	1,49E-54	0.9366026423054	0.914297762556365	0.952731976685239	4,49E-56	0.940343526903212	0.922262803400838	0.954318831910403	4,49E-56	0.967196234997891	0.956875591187729	0.975050634716698	1,49E-54	0.967263621194315	0.955230456243554	0.975793901119498	4,49E-56	0.969254684920665	0.959559537612844	0.976625529394842	4,49E-56
PhenoAge	79	watermelon_danen	0.936074530078701	0.916799119722453	0.951005628666964	2,32E-54	0.936158039007901	0.915539186415725	0.951653218668908	3,36E-55	0.938610343067044	0.920025975817979	0.952981830289658	3,36E-55	0.966981916797025	0.956593844695842	0.974887631991861	2,32E-54	0.967026472165045	0.95590755115675	0.975227780802131	3,36E-55	0.968333163416516	0.958347425925865	0.975924932336228	3,36E-55
PhenoAge	36	enmix_neg_nodye_q3_norcp	0.934453782732038	0.914711197915218	0.949753615328793	1,36E-53	0.934453782732038	0.914711146569991	0.949753637749796	3,34E-53	0.934453782732038	0.914666496344879	0.949773121361512	3,34E-53	0.966116421155645	0.955456048840344	0.974229367097373	1,36E-53	0.966116421155645	0.955456020829672	0.974229378893124	3,34E-53	0.966116421155645	0.955431661953649	0.974239629171104	3,34E-53
PhenoAge	27	enmix_neg_nodye_q2_norcp	0.934350383976649	0.914578030607454	0.94967372406496	1,52E-54	0.934350383977899	0.91457797902012	0.949673746594631	3,73E-53	0.934350384013469	0.914533262404364	0.9496932603403	3,73E-53	0.966061155948186	0.95538339622259	0.974187334365817	1,52E-54	0.966061155948854	0.955383368075925	0.974187346219709	3,73E-53	0.966061155967866	0.955358969585985	0.974197613192283	3,73E-53
PhenoAge	35	enmix_est_nodye_q3_norcp	0.932479409998772	0.912169142835806	0.948227767641051	1,10E-52	0.932483503438475	0.912173914887215	0.948231116070733	2,37E-52	0.932596580882592	0.912274062270713	0.948338389163388	2,37E-52	0.965060124495054	0.954067422595295	0.973425985801631	1,10E-52	0.965062316733161	0.954070032841147	0.973427750176952	2,37E-52	0.965122871589359	0.954124809063656	0.973484271970438	2,37E-52
PhenoAge	76	watermelon_nanes	0.932092378850572	0.911671013546252	0.94792857443852	1,65E-52	0.932092378850572	0.911670956421559	0.94792859941583	3,99E-52	0.932092378850572	0.911624792100158	0.94794877005194	3,99E-52	0.964852808337339	0.953794881112994	0.973268308579287	1,65E-52	0.964852808337339	0.953794849850215	0.973268321744552	3,99E-52	0.964852808337339	0.953769584771523	0.973278953354265	3,99E-52
PhenoAge	77	watermelon_danes	0.931564582488943	0.910991808796877	0.947520518078807	2,85E-52	0.931565318970256	0.91099305120493	0.947520952666939	6,71E-52	0.931585369851565	0.910972010329605	0.947556933990908	6,71E-52	0.964569956328939	0.953423038867361	0.973053181502312	2,85E-52	0.964570351125259	0.953423719286186	0.973053410664878	6,71E-52	0.964581099434558	0.953412195893419	0.973072383613646	6,71E-52
PhenoAge	26	enmix_est_nodye_q2_norcp	0.928013437825818	0.906424850426625	0.944773661463597	1,00E-50	0.92802729330032	0.90642367963559	0.944792587277822	1,64E-50	0.92838467139295	0.906853444717848	0.945082202180957	1,64E-50	0.962662831720011	0.950915899175132	0.971602691032518	1,00E-50	0.962670286385583	0.95091525490163	0.971612698915388	1,64E-50	0.962862529624176	0.951151696770312	0.971765821641129	1,64E-50
PhenoAge	94	minfi_raw_quantile_strat	0.927069534548101	0.905211789915733	0.944043143626544	2,50E-51	0.927069534548101	0.905211719080886	0.944043174684596	5,86E-50	0.927069534548101	0.905162356121947	0.944064802910548	5,86E-50	0.962154730722262	0.950247940630024	0.971216247665641	2,50E-51	0.962154730722262	0.950247901600752	0.971216264101499	5,86E-50	0.962154730722262	0.950220702412418	0.971227709587814	5,86E-50
PhenoAge	96	minfi_illumina_bg_quantile_strat	0.925576251188842	0.903293418973314	0.942887102212638	1,04E-51	0.925576251188842	0.903293343674249	0.942887135255311	2,41E-49	0.925576251188842	0.903243035522884	0.942909195826027	2,41E-49	0.961349882267602	0.949189872637267	0.970604108842804	1,04E-51	0.961349882267602	0.949189831064579	0.970604126349736	2,41E-49	0.961349882267602	0.949162055149444	0.970615814523591	2,41E-49
SkinBloodAge	51	enmix_neg_relic_q1_rcp	0.982390106097131	0.976913676016298	0.98657825127329	1,68E-94	0.982397718843232	0.976318024887233	0.986832687232052	2,15E-95	0.983247833688092	0.97802329623875	0.98723835137256	2,15E-95	0.991116837271984	0.988322037394054	0.993243785530166	1,68E-94	0.991120711555782	0.988017123350318	0.993372711827944	2,15E-95	0.991553165455497	0.98888956272505	0.993578199304263	2,15E-95
SkinBloodAge	54	enmix_neg_nodye_q1_rcp	0.982095162432413	0.976528095030688	0.986352970898815	5,58E-94	0.982101752764008	0.976103426673088	0.986537734718408	1,29E-94	0.982825260513469	0.977470431289118	0.986915774857455	1,29E-94	0.990966711433969	0.988124679316057	0.993129605210594	5,58E-94	0.990970066389865	0.987907225399055	0.993223252170692	1,29E-94	0.991338248594794	0.988606874543153	0.993414806350569	1,29E-94
SkinBloodAge	48	enmix_neg_mean_q1_rcp	0.982047092112255	0.976465255897909	0.986316252885566	6,78E-95	0.982052962672847	0.976131322157298	0.986463181882767	2,21E-94	0.982695641211841	0.977300861257688	0.986816821780309	2,21E-94	0.990942239486039	0.988092508061115	0.99311099272608	6,78E-95	0.990945228172435	0.987921512312934	0.993185467397184	2,21E-94	0.991272307040741	0.988520139151776	0.99336467354455	2,21E-94
SkinBloodAge	57	enmix_neg_mean_q2_rcp	0.981944570197591	0.97633123898264	0.986237941174257	1,02E-93	0.981951724252252	0.975843491217432	0.986448935534516	1,91E-94	0.982730493602577	0.977346455030014	0.986843428855981	1,91E-94	0.990890043004276	0.988023889644358	0.993071293957054	1,02E-93	0.990893685488451	0.987774077810342	0.993178246758285	1,91E-94	0.991290038432785	0.988543461914649	0.993378154034214	1,91E-94
SkinBloodAge	66	enmix_neg_mean_q3_rcp	0.981839935392903	0.976194464536597	0.98615801353825	1,55E-93	0.981846336061856	0.975810994018928	0.986325891883142	4,22E-94	0.982538944447666	0.977095877287819	0.986697193298463	4,22E-94	0.990836765228723	0.987953849739689	0.993030772794814	1,55E-93	0.990840024472222	0.987757429200315	0.993115878833008	4,22E-94	0.991192578788308	0.988415269600581	0.993304059246467	4,22E-94
SkinBloodAge	60	enmix_neg_relic_q2_rcp	0.981678616153377	0.975983603253521	0.986034782296671	2,95E-93	0.981689887683732	0.974836315613614	0.9865071960166	9,43E-96	0.982899270015365	0.97756725479645	0.986972273301237	9,43E-96	0.990754613943311	0.987845852209029	0.992968291478169	2,95E-93	0.990760354367217	0.987257837934499	0.993207774927543	9,43E-96	0.991375895768774	0.98865639327859	0.99344342803681	9,43E-96
SkinBloodAge	63	enmix_neg_nodye_q2_rcp	0.981638488151326	0.975931153374272	0.986004127905723	3,45E-93	0.981647487711927	0.975199544537448	0.986314463226438	3,14E-94	0.982610705192141	0.977189750354753	0.986751978836297	3,14E-94	0.99073417681456	0.987818985198636	0.992952747732183	3,45E-93	0.990738760348712	0.987444075951141	0.993110085524257	3,14E-94	0.991229092649243	0.988463297646999	0.993331819318754	3,14E-94
SkinBloodAge	69	enmix_neg_relic_q3_rcp	0.981596111022809	0.975875764458909	0.985971755052406	4,08E-93	0.981606033385335	0.974994610496024	0.986341436985428	2,50E-94	0.98266563167471	0.977261603289434	0.986793911666268	2,50E-94	0.990712593310606	0.987790611143157	0.992936332094399	4,08E-93	0.990717647047511	0.987339008739018	0.9931237587052	2,50E-94	0.991257038984103	0.98850005650606	0.993353065833257	2,50E-94
SkinBloodAge	72	enmix_neg_nodye_q3_rcp	0.981437687406258	0.975668703805599	0.985850728728916	7,59E-93	0.981446287253941	0.975021799590622	0.986127342031411	8,91E-94	0.982356531222322	0.976857264872286	0.986557926184401	8,91E-94	0.99063189687381	0.987684526182181	0.99287495728335	7,59E-93	0.990636277720265	0.987352949514504	0.993015222299694	8,91E-94	0.991099749969397	0.988293168384512	0.993233485095792	8,91E-94
SkinBloodAge	39	enmix_neg_mean_nonorm_rcp	0.98108622576744	0.975209377991088	0.985582216285382	2,95E-92	0.981097868974065	0.974097139593679	0.986042933872658	1,09E-93	0.982307273973869	0.976792834440283	0.986520318682358	1,09E-93	0.990452826340139	0.98744911689609	0.992738762668015	2,95E-92	0.990458759598927	0.986878629279787	0.992972424770231	1,09E-93	0.991074680369475	0.988260193402468	0.99321442565129	1,09E-93
SkinBloodAge	49	enmix_oob_relic_q1_rcp	0.981050662432638	0.975162903029522	0.985555045065738	3,37E-92	0.981056490918057	0.974884599855833	0.985679260035155	1,44E-94	0.981660374104603	0.975946756398033	0.986026374673362	1,44E-94	0.990434703197296	0.98742529189244	0.992724978856588	3,37E-92	0.990437673449098	0.987282598615635	0.992787989353028	1,44E-94	0.990745323398979	0.987826977865631	0.992964028320653	1,44E-94
SkinBloodAge	45	enmix_neg_nodye_nonorm_rcp	0.981010333243195	0.975110200569811	0.98552423234108	3,93E-92	0.981022507221272	0.973910784234707	0.986018518092101	1,21E-93	0.982281958393293	0.976759721046428	0.986500990272699	1,21E-93	0.99041415057855	0.987398273056861	0.992709347273061	3,93E-92	0.990420354786707	0.986782981290916	0.99296004454111	1,21E-93	0.991061795456652	0.988243245394909	0.993204629751809	1,21E-93
SkinBloodAge	42	enmix_neg_relic_nonorm_rcp	0.980972298927869	0.975060497678122	0.985495172696649	4,55E-92	0.980987171354283	0.973299575270768	0.986197229016033	4,51E-94	0.982523090202704	0.977075138008892	0.986685089292506	4,51E-94	0.99039476671005	0.987372790680996	0.992694604598987	4,55E-92	0.990402346405545	0.98646914788619	0.99305065439508	4,51E-94	0.991184511351386	0.988404658199184	0.993297925887069	4,51E-94
SkinBloodAge	52	enmix_oob_nodye_q1_rcp	0.980722658426538	0.974734284497008	0.985304431399943	1,17E-91	0.980727014911671	0.974588478460542	0.985371690393241	9,56E-92	0.981170484215822	0.975306145653003	0.985652265425251	9,56E-92	0.990267521052758	0.987205511292661	0.992597826122972	1,17E-91	0.990269741896165	0.987130725304713	0.992631954168813	9,56E-92	0.99049576200827	0.987498720438176	0.992774296474475	9,56E-92
SkinBloodAge	84	watermelon_raw_PBC	0.980657028047422	0.974648527434133	0.985254283699004	1,49E-91	0.980663832468083	0.974291709540535	0.98541210997534	4,72E-92	0.981354269002873	0.975546462602722	0.985792619652899	4,72E-92	0.990234062900003	0.987161526614152	0.992572379053871	1,49E-91	0.990237531874441	0.986978474186346	0.992652462452825	4,72E-92	0.990589400750371	0.987621886976497	0.992845486378339	4,72E-92
SkinBloodAge	46	enmix_oob_mean_q1_rcp	0.980642626007579	0.974629708997445	0.985243279098198	1,57E-91	0.980646171593521	0.974535512059058	0.985287807527195	1,79E-91	0.981005542597284	0.975090479849796	0.985526296220862	1,79E-91	0.990226720490491	0.987151874152934	0.992566794680949	1,57E-91	0.99022852810156	0.987103555349892	0.992589390607737	1,79E-91	0.990411709107178	0.987388162514915	0.992710394313746	1,79E-91
SkinBloodAge	55	enmix_oob_mean_q2_rcp	0.980455035759085	0.974384601816415	0.985099937886823	3,16E-91	0.980460532441658	0.974160327786369	0.985201434880103	1,74E-91	0.981012317877991	0.975099338499531	0.985531470736221	1,74E-91	0.990131073976429	0.987026135556356	0.99249404937817	3,16E-91	0.990133876823967	0.986911056893436	0.99254555993166	1,74E-91	0.990415162010528	0.987392704247784	0.992713019422244	1,74E-91
SkinBloodAge	64	enmix_oob_mean_q3_rcp	0.980354933184831	0.974253812753566	0.985023445000131	4,57E-91	0.980359631814385	0.974093553550115	0.985097224100243	3,48E-91	0.980828813344066	0.974859413793732	0.98539131902411	3,48E-91	0.990080027329457	0.986959028732722	0.992455225132181	4,57E-91	0.990082423480012	0.986876788892149	0.992492672037002	3,48E-91	0.99032163378946	0.98726968308191	0.992641913543235	3,48E-91
SkinBloodAge	37	enmix_oob_mean_nonorm_rcp	0.980310534049175	0.974195804357725	0.984989517032047	5,39E-94	0.980318670269679	0.973712076488781	0.985200808647683	1,12E-91	0.98112952884861	0.975252594315268	0.985620987460239	1,12E-91	0.990057384631204	0.986929262241711	0.992438003909261	5,39E-94	0.990061534021875	0.986680973469046	0.992545242129738	1,12E-91	0.990474892793932	0.987471270380328	0.992758430420222	1,12E-91
SkinBloodAge	33	enmix_neg_relic_q3_norcp	0.980292389027066	0.974172097740793	0.984975651258706	5,76E-91	0.980300290277942	0.973717264545931	0.985174943239611	1,31E-91	0.981086972571717	0.975196950432825	0.985588486540694	1,31E-91	0.990048130729515	0.986917096899118	0.992430965724055	5,76E-91	0.99005216036236	0.986683637050661	0.992532115715608	1,31E-91	0.99045320690604	0.987442746121221	0.992741943480739	1,31E-91
SkinBloodAge	61	enmix_oob_nodye_q2_rcp	0.980285624205759	0.974163259482019	0.984970481810097	5,90E-91	0.980293230195104	0.973742356383701	0.985155606752332	1,51E-91	0.981050226779699	0.975148904569999	0.985560422915404	1,51E-91	0.990044680649466	0.986912561362955	0.992428341717103	5,90E-91	0.990048559726201	0.986696519162507	0.992522302434542	1,51E-91	0.990434481183698	0.987418115478533	0.992727707040315	1,51E-91
SkinBloodAge	30	enmix_neg_mean_q3_norcp	0.980147631923249	0.973982976254966	0.984865030923472	9,77E-91	0.980152748157936	0.973798517482297	0.984949482744926	6,57E-93	0.980658207004503	0.974636365367959	0.985261012772947	6,57E-93	0.989974299008469	0.986820036414704	0.992374811969211	9,77E-91	0.989976908670037	0.986725350999288	0.992417682472069	6,57E-93	0.990234663948027	0.987155288397965	0.992575793745898	6,57E-93
SkinBloodAge	50	enmix_est_relic_q1_rcp	0.980113278249745	0.973938095312214	0.984838778004196	1,11E-90	0.98013090131277	0.971789065019378	0.985683044885268	6,27E-93	0.98187111538784	0.976222365273659	0.986187295788623	6,27E-93	0.989956775721522	0.986796999992209	0.992361484386632	1,11E-90	0.98996576505419	0.985692721660192	0.992789909169235	6,27E-93	0.990852641995031	0.987968138027297	0.993045618486905	6,27E-93
SkinBloodAge	7	enmix_oob_nodye_nonorm_norcp	0.980115346197342	0.973940796943753	0.98484035832636	1,10E-90	0.980123065594221	0.973518561751627	0.985026222894541	2,82E-92	0.980884641623289	0.97493240553051	0.985433958564255	2,82E-92	0.989957830567373	0.986798386711195	0.992362286664494	1,10E-90	0.989961768159186	0.986581611766109	0.992456635115065	2,82E-92	0.990350090068321	0.98730711268938	0.992663547748383	2,82E-92
SkinBloodAge	53	enmix_est_nodye_q1_rcp	0.98008419818382	0.973900104388449	0.984816554982407	1,23E-90	0.980095626850818	0.972981439130915	0.985204322322907	7,86E-92	0.98122177351615	0.975373210134658	0.985691435069474	7,86E-92	0.989941941946485	0.98677749924957	0.992350202350198	1,23E-90	0.98994777177462	0.986305719692433	0.992547025255425	7,86E-92	0.990521895764085	0.987533095144252	0.99279416495543	7,86E-92
SkinBloodAge	70	enmix_oob_nodye_q3_rcp	0.980083491723986	0.973899181456006	0.984816015103012	1,23E-90	0.98009067268165	0.973535943780859	0.984977092544508	3,90E-91	0.980797932039481	0.974819039106142	0.985367732799302	3,90E-91	0.989941581575092	0.986777025498971	0.992349928264661	1,23E-90	0.989945244632971	0.986590537505772	0.992431697316852	3,90E-91	0.990305892564847	0.987248978060666	0.992629946100682	3,90E-91
SkinBloodAge	43	enmix_oob_nodye_nonorm_rcp	0.980054617838464	0.973861460242641	0.984793949487337	1,37E-90	0.980063801215376	0.973269147152997	0.985050387783075	2,07E-91	0.980967127187771	0.975040252227578	0.985496956889492	2,07E-91	0.989926852531316	0.986757662437897	0.992338725883062	1,37E-90	0.989931537169466	0.986453519082498	0.99246890038211	2,07E-91	0.990392130918776	0.987362410591748	0.99269550977644	2,07E-91
SkinBloodAge	47	enmix_est_mean_q1_rcp	0.979974660092047	0.973757004202725	0.984732844446799	1,83E-90	0.979985207661829	0.972986146935542	0.985061913655866	1,70E-91	0.981018634565247	0.975107597557342	0.985536295000369	1,70E-91	0.989886062528183	0.986704039179395	0.992307702471938	1,83E-90	0.989891443501335	0.986308138500407	0.992474750413894	1,70E-91	0.990418381178469	0.987396938539732	0.992715466830775	1,70E-91
SkinBloodAge	6	enmix_neg_relic_nonorm_norcp	0.979924779656033	0.973691842201984	0.984694724393488	2,19E-90	0.979934742788147	0.973008727336821	0.984988423890342	2,58E-91	0.980908372919564	0.974963432999359	0.98545208346264	2,58E-91	0.989860614630292	0.986670584923397	0.992288347714942	2,19E-90	0.989865697702947	0.986319739852539	0.992437449040515	2,58E-91	0.990362185681361	0.987323022501425	0.992672743573852	2,58E-91
SkinBloodAge	24	enmix_neg_relic_q2_norcp	0.97988009066931	0.973633462988924	0.984660571406346	2,57E-90	0.979889301051106	0.973053344285582	0.984912246931843	4,06E-91	0.980787259881432	0.974805086255432	0.985359581680721	4,06E-91	0.989837814206269	0.986640611083303	0.992271006531467	2,57E-90	0.989842513448495	0.986342662355044	0.99239878080682	4,06E-91	0.990300452498004	0.987241822537361	0.992625810228853	4,06E-91
SkinBloodAge	58	enmix_oob_relic_q2_rcp	0.979857496049144	0.973603946942036	0.984643303617133	2,79E-90	0.979866773248523	0.973017411323347	0.984897648626473	4,33E-91	0.980770216123585	0.974782803229671	0.985346564055488	4,33E-91	0.989826285987223	0.986625455882948	0.992262238582178	2,79E-90	0.989831019428422	0.986324201437961	0.992391370212979	4,33E-91	0.990291764425836	0.987230394791221	0.992619205024548	4,33E-91
SkinBloodAge	15	enmix_neg_relic_q1_norcp	0.979777466069117	0.973499403001389	0.984582140480268	3,71E-90	0.979784123799458	0.973202131613671	0.984715470067409	1,53E-90	0.9804296844873	0.974337616856824	0.985086462749636	1,53E-90	0.989785451002715	0.986571773491136	0.992231180959836	3,71E-90	0.989788848209498	0.986419096170136	0.992298881042091	1,53E-90	0.99011814675068	0.987002028972111	0.992487210239847	1,53E-90
SkinBloodAge	21	enmix_neg_mean_q2_norcp	0.979765717458693	0.973484055898293	0.98457316147288	3,87E-90	0.979771860001954	0.973232042311879	0.984687096957328	1,92E-90	0.980367082214749	0.974255780370269	0.985038644221758	1,92E-90	0.989779456042263	0.986563892410249	0.992226621408267	3,87E-90	0.989782590405126	0.986434460259038	0.992284474935043	1,92E-90	0.99008622292222	0.986960038367013	0.992462939791226	1,92E-90
SkinBloodAge	40	enmix_oob_relic_nonorm_rcp	0.979708876042087	0.973409805270626	0.984529719424635	4,74E-90	0.979722141422032	0.972244768489907	0.985014657925373	1,79E-91	0.981004810787212	0.975089523012475	0.985525737311787	1,79E-91	0.989750450582168	0.986525761320149	0.992204560897254	4,74E-90	0.989757219887735	0.985927085748416	0.992450765028461	1,79E-91	0.990411336151557	0.987387671952443	0.992710110770053	1,79E-91
SkinBloodAge	67	enmix_oob_relic_q3_rcp	0.979585414698106	0.973248535132496	0.984435359888275	7,35E-90	0.979592974258011	0.972875426903062	0.984601089259711	2,29E-90	0.980319002253585	0.97419292919119	0.985001918022453	2,29E-90	0.989687444072724	0.986442931850089	0.992156640409491	7,35E-90	0.989691302198303	0.986251248950109	0.992240803039147	2,29E-90	0.990061703329606	0.986927786830144	0.992444298495949	2,29E-90
SkinBloodAge	3	enmix_neg_mean_nonorm_norcp	0.979487531901953	0.973120681152692	0.98436054764085	1,04E-89	0.979493858727096	0.972864331682035	0.984476557636166	5,10E-90	0.980098457991977	0.973904641070758	0.984833448378433	5,10E-90	0.989637485577725	0.986377255530257	0.992118643772805	1,04E-89	0.989640714881485	0.986245547713446	0.992177563245028	5,10E-90	0.989949215945451	0.986779827968241	0.992358778700571	5,10E-90
SkinBloodAge	36	enmix_neg_nodye_q3_norcp	0.979374553601192	0.972973114385445	0.984274195648307	1,55E-89	0.979391346691297	0.971213706296587	0.984983425956719	1,90E-92	0.980988774700021	0.97506855597899	0.985513489963661	1,90E-92	0.989579816330728	0.98630144251967	0.992074782615134	1,55E-89	0.989588388701834	0.98539666520608	0.992434912127267	1,90E-92	0.990403163539956	0.987376922210858	0.992703897450425	1,90E-92
SkinBloodAge	12	enmix_neg_mean_q1_norcp	0.979368181703124	0.972964791877527	0.984269325385858	1,58E-89	0.979372864224924	0.972828773242515	0.984332983436564	1,39E-89	0.979817615848809	0.973537562494763	0.984618905383698	1,39E-89	0.989576563628944	0.986297166460459	0.992072308727001	1,58E-89	0.98957895394653	0.986227275713935	0.992104643376787	1,39E-89	0.989805937683539	0.986591368713659	0.992249849795053	1,39E-89
SkinBloodAge	34	enmix_oob_nodye_q3_norcp	0.979359139882851	0.972952982140752	0.984262414396584	1,63E-91	0.979369932386697	0.972217045642669	0.984578485880626	1,73E-90	0.980395172479311	0.974292501019443	0.985060100961494	1,73E-90	0.989571947959697	0.98629109862015	0.992068798214775	1,63E-91	0.989577457313182	0.985912831237965	0.992229325154389	1,73E-90	0.990100547712331	0.986978880299002	0.992473830373564	1,73E-90
SkinBloodAge	8	enmix_est_nodye_nonorm_norcp	0.97935688848953	0.972950041547528	0.984260693573153	1,64E-90	0.979368600286851	0.972084751667498	0.984628790927708	1,26E-90	0.980481145403525	0.974404890070927	0.985125770452574	1,26E-90	0.989570798661669	0.986289587732665	0.992067924099981	1,64E-90	0.989576777306582	0.985844802912807	0.992254869453392	1,26E-90	0.99014438756876	0.987036544501187	0.992507160116089	1,26E-90
SkinBloodAge	1	enmix_oob_mean_nonorm_norcp	0.979345012561624	0.972934530177112	0.984251616345526	1,71E-89	0.979348195575347	0.972873717895189	0.98428160939552	2,52E-89	0.979650131349494	0.973318665007099	0.984490952500937	2,52E-89	0.989564736159037	0.986281617859636	0.992063313178256	1,71E-89	0.989566361052179	0.986250370787162	0.992078548463054	2,52E-89	0.989720472154019	0.986478952707415	0.992184873667719	2,52E-89
SkinBloodAge	5	enmix_est_relic_nonorm_norcp	0.979310394954231	0.972889315805574	0.984225156631549	1,93E-89	0.979324884173327	0.971582124948749	0.984765865468017	5,66E-91	0.980698477828831	0.974689013821517	0.98529177143254	5,66E-91	0.989547063917558	0.986258385618883	0.99204987230621	1,93E-89	0.989554460719415	0.985586258522206	0.992324467688087	5,66E-91	0.990255194121052	0.987182292502099	0.992591402040191	5,66E-91
SkinBloodAge	9	enmix_neg_nodye_nonorm_norcp	0.979287494946992	0.972859406167807	0.984207653058368	2,09E-89	0.979303278510724	0.971319262094998	0.984836346510852	3,90E-91	0.980798074903878	0.974819225888327	0.985367841915295	3,90E-91	0.989535373155297	0.986243016736346	0.992040980732389	2,09E-89	0.989543430906228	0.985450992918051	0.992360249994512	3,90E-91	0.990305965388696	0.987249073848597	0.99263000146583	3,90E-91
SkinBloodAge	87	minfi_illumina_bg_normcontrol	0.979232290301237	0.972787304411703	0.984165457106003	2,54E-89	0.979239337691916	0.972480408721126	0.984303358275054	1,02E-89	0.979904386379428	0.973650973647766	0.984685193311137	1,02E-89	0.989507189327635	0.986205965778753	0.99201954512549	2,54E-89	0.989510787345054	0.986048230868505	0.992089595746796	1,02E-89	0.989850210061244	0.98664960182725	0.992283508366729	1,02E-89
SkinBloodAge	25	enmix_oob_nodye_q2_norcp	0.979218569681574	0.972769384360452	0.984154969593675	2,66E-89	0.97923027273478	0.971922669030986	0.984515916494203	2,16E-90	0.980334422519518	0.974213086797328	0.98501369694175	2,16E-90	0.989500184246063	0.986196756774804	0.992014217312083	2,66E-89	0.989506159262347	0.985761444193544	0.992197551363987	2,16E-90	0.990069567414042	0.986938130754414	0.992450277254339	2,16E-90
SkinBloodAge	28	enmix_oob_mean_q3_norcp	0.979154173346343	0.972685279449626	0.984105747057962	3,33E-89	0.979157096899725	0.972635971224495	0.984130531716241	5,42E-89	0.979431820589894	0.973033356339269	0.984324162224099	5,42E-89	0.989467305309313	0.986153533543883	0.991989210773868	3,33E-89	0.98946879803886	0.986128191326391	0.992001802285643	5,42E-89	0.9896090488209	0.986332393431622	0.992100162829076	5,42E-89
SkinBloodAge	65	enmix_est_mean_q3_rcp	0.979137322244936	0.972663271328799	0.984092866479805	3,53E-89	0.979151036041422	0.971518733649326	0.984571459418883	1,47E-90	0.980439993738877	0.974351093725357	0.985094337366566	1,47E-90	0.989458701263135	0.986142222512823	0.99198266684542	3,53E-89	0.989465703436015	0.985553641533015	0.992225757098394	1,47E-90	0.990123403726969	0.987008943669564	0.992491206915029	1,47E-90
SkinBloodAge	32	enmix_est_relic_q3_norcp	0.979087091401727	0.97259766880156	0.984054470917684	4,20E-89	0.979101039483596	0.97142284804233	0.984544951224185	1,65E-90	0.98040882720931	0.974310351112624	0.985070531070387	1,65E-90	0.989433052901446	0.986108504723577	0.99196315962286	4,20E-89	0.989440175059553	0.985504301126444	0.992212295939036	1,65E-90	0.990107510872744	0.986988039204222	0.992479124194362	1,65E-90
SkinBloodAge	2	enmix_est_mean_nonorm_norcp	0.979092710015008	0.972605006776179	0.984058765708625	4,12E-89	0.979099594351873	0.972318426134552	0.984188080908999	1,80E-89	0.979744813636029	0.973442410652745	0.98456328741873	1,80E-89	0.989435921885219	0.986112276340314	0.991965341668858	4,12E-89	0.989439437152241	0.985964957027908	0.992031038164609	1,80E-89	0.989768789278064	0.986542506027085	0.992221607303162	1,80E-89
SkinBloodAge	29	enmix_est_mean_q3_norcp	0.979066631108444	0.972570947528645	0.984038831301132	4,51E-90	0.97907440898509	0.972205487199563	0.984201825222707	1,47E-89	0.979802508039258	0.973517816543535	0.98460736370433	1,47E-89	0.989422605301656	0.98609477012438	0.991955213553759	4,51E-90	0.989426576929141	0.985906888008965	0.992038020237422	1,47E-89	0.989798228924992	0.986581229095339	0.992243989124912	1,47E-89
SkinBloodAge	13	enmix_oob_relic_q1_norcp	0.979052162619858	0.972552051694186	0.984027771705894	4,74E-89	0.97905840540043	0.97231858954643	0.984134218329406	2,59E-89	0.97964230261365	0.973308433353439	0.984484971467315	2,59E-89	0.989415217155059	0.986085057536383	0.991949594394854	4,74E-89	0.989418404963479	0.985965041043427	0.992003675192925	2,59E-89	0.989716476880964	0.986473697575396	0.992181836216571	2,59E-89
SkinBloodAge	56	enmix_est_mean_q2_rcp	0.978984663546465	0.972463899091542	0.983976175454479	5,98E-89	0.979000122012513	0.971047403402584	0.984559523564238	1,46E-90	0.980442510269324	0.974354383490681	0.985096259589782	1,46E-90	0.989380748198486	0.986039744037323	0.991923378544679	5,98E-89	0.989388642398803	0.985311060227453	0.99221969598169	1,46E-90	0.990124686968057	0.987010631564544	0.992492182513458	1,46E-90
SkinBloodAge	27	enmix_neg_nodye_q2_norcp	0.97897844614584	0.97245577936953	0.983971422835103	6,11E-89	0.978996702200544	0.9704992368579	0.984754036838512	5,62E-91	0.980700069538807	0.974691094772717	0.985292987166757	5,62E-91	0.989377573113492	0.986035570014515	0.991920963689088	6,11E-89	0.989386896008416	0.985028787329478	0.99231846219808	5,62E-91	0.990256005561868	0.987183359820541	0.992592018947172	5,62E-91
SkinBloodAge	31	enmix_oob_relic_q3_norcp	0.978944723175667	0.972411738548449	0.983945644665191	6,86E-89	0.978952509678409	0.972052036947689	0.984106310898794	2,29E-89	0.979677103186694	0.973353915654421	0.984511558483025	2,29E-89	0.989360351212567	0.986012929799407	0.99190786532989	6,86E-89	0.989364327734671	0.985827978912986	0.991989497229104	2,29E-89	0.989734236567877	0.986497057555566	0.992195338217725	2,29E-89
SkinBloodAge	4	enmix_oob_relic_nonorm_norcp	0.978936112237805	0.972400493090098	0.983939062346195	7,06E-89	0.97894626702463	0.971787886467089	0.984205450147109	1,07E-89	0.979891067435093	0.973633565268895	0.984675018457796	1,07E-89	0.989355953619758	0.986007148646236	0.99190452067877	7,06E-89	0.989361139649828	0.985692115401186	0.992039861672732	1,07E-89	0.989843414672829	0.986640663598811	0.992278342096474	1,07E-89
SkinBloodAge	19	enmix_oob_mean_q2_norcp	0.978879413373442	0.97232644793973	0.983895720616952	8,58E-89	0.978883188498228	0.972245768018069	0.983934900951817	1,08E-88	0.979233247686396	0.972773859927162	0.984172444146629	1,08E-88	0.989326996640713	0.98596908129018	0.991882497040701	8,58E-89	0.989328924706365	0.985927599677488	0.991902406152301	1,08E-88	0.989507678118342	0.98619905675664	0.99202309461556	1,08E-88
SkinBloodAge	38	enmix_est_mean_nonorm_rcp	0.978785819552299	0.972204223176724	0.983824174365116	1,18E-88	0.978804451065529	0.970222665396757	0.984616802131276	1,07E-90	0.980526761042665	0.974464522850697	0.985160612915759	1,07E-90	0.989279193211269	0.985906238057586	0.991846139469461	1,18E-88	0.989288709693847	0.984886309996212	0.992248781804022	1,07E-90	0.990167646638068	0.987067138024625	0.992524843084386	1,07E-90
SkinBloodAge	16	enmix_oob_nodye_q1_norcp	0.978747679779043	0.972154417234301	0.983795018583958	1,34E-88	0.978756552594874	0.971699721604573	0.983996008585738	3,29E-89	0.979574494729573	0.973219813868509	0.984433166817279	3,29E-89	0.9892597118682	0.985880627539932	0.991831322659733	1,34E-88	0.989264244064148	0.985646760464927	0.991933455841138	3,29E-89	0.989681870864265	0.98642817898783	0.992155526604261	3,29E-89
SkinBloodAge	62	enmix_est_nodye_q2_rcp	0.978726041804907	0.972126160915462	0.983778477411551	1,45E-88	0.978743770809335	0.97034146255492	0.984499967174366	1,85E-90	0.980377798871078	0.974269789547786	0.985046830153407	1,85E-90	0.98924865911418	0.985866097394297	0.991822916332062	1,45E-88	0.989257715170484	0.984947513916384	0.99218945170974	1,85E-90	0.990091687989985	0.986967226774965	0.992467094670287	1,85E-90
SkinBloodAge	18	enmix_neg_nodye_q1_norcp	0.978724019905318	0.972123520593075	0.983776931763865	1,46E-89	0.978740223650682	0.970626257195597	0.984391706180466	3,13E-90	0.980233311245442	0.974080914382385	0.984936461321752	3,13E-90	0.989247626308342	0.985864739649501	0.991822130817042	1,46E-89	0.989255903278655	0.985094209164652	0.992134469333388	3,13E-90	0.990018000079937	0.986870302311937	0.992411072610245	3,13E-90
SkinBloodAge	14	enmix_est_relic_q1_norcp	0.978720779659079	0.972119289281257	0.983774454745573	1,47E-88	0.978732655940011	0.97130795172502	0.984122149742879	1,35E-89	0.979826370188046	0.973549004484638	0.984625593281537	1,35E-89	0.989245971154865	0.98586256375551	0.991820871966764	1,47E-88	0.989252037663528	0.985445171947959	0.99199754397219	1,35E-89	0.989810404530556	0.986597244124541	0.992253245765595	1,35E-89
SkinBloodAge	10	enmix_oob_mean_q1_norcp	0.978716208391208	0.972113319847255	0.983770960219567	1,50E-88	0.978717853898404	0.972100128423872	0.983778736875835	3,76E-88	0.978869211923536	0.972298177591731	0.983894286657372	3,76E-88	0.989243636091657	0.985859494040178	0.991819096001568	1,50E-88	0.989244476639423	0.985852710430872	0.991823048194522	3,76E-88	0.989321786427753	0.985954546466146	0.991881768372969	3,76E-88
SkinBloodAge	71	enmix_est_nodye_q3_rcp	0.978682216986047	0.972068932113106	0.983744975218804	1,68E-88	0.978699015338957	0.970471851415324	0.984397308892025	3,01E-90	0.980243874157116	0.974094721998672	0.984944530074873	3,01E-90	0.98922627250048	0.985836667556562	0.991805889877854	1,68E-88	0.989234853559881	0.985014681349816	0.992137314922742	3,01E-90	0.990023387472266	0.986877388550485	0.992415168435685	3,01E-90
SkinBloodAge	35	enmix_est_nodye_q3_norcp	0.978664126193254	0.97204530841352	0.983731145481524	1,78E-88	0.978681254428114	0.970390672598922	0.984404962215419	2,89E-90	0.980255133266914	0.974109439721005	0.984953130614375	2,89E-90	0.989217031064391	0.985824518601467	0.991798861173535	1,78E-88	0.989225780795074	0.984972864613684	0.992141201981691	2,89E-90	0.990029129882617	0.986884941757508	0.992419534167556	2,89E-90
SkinBloodAge	22	enmix_oob_relic_q2_norcp	0.978560116767134	0.971909491236846	0.983651632983944	2,53E-88	0.978569602752803	0.971403389165312	0.983874371968825	5,34E-89	0.97943629764874	0.973039207176723	0.984327582802514	5,34E-89	0.989163895981135	0.985754666282612	0.99175844853793	2,53E-88	0.98916874229879	0.985494287474673	0.991871648598811	5,34E-89	0.989611334107752	0.986335399354858	0.992101900244035	5,34E-89
SkinBloodAge	86	minfi_illumina_bg_nonorm	0.978539107482333	0.971882057513539	0.983635571691848	2,72E-88	0.978559977921313	0.969496524171716	0.984572450864419	1,33E-90	0.98046696066751	0.974386346709399	0.985114935688384	1,33E-90	0.989153162332497	0.985740555638547	0.991750284910351	2,72E-88	0.98916382504552	0.984512043837644	0.99222626055861	1,33E-90	0.990137154660785	0.987027030786913	0.992501661216682	1,33E-90
SkinBloodAge	83	watermelon_raw_BMIQ	0.978519664809743	0.971856669618496	0.983620707979792	2,90E-88	0.978547640211514	0.967688947922908	0.985132177692403	1,23E-91	0.981103164131641	0.97521812139957	0.985600852337038	1,23E-91	0.989143228863322	0.985727496924536	0.991742729870526	2,90E-88	0.98915752173337	0.983579187090927	0.99251041191379	1,23E-91	0.990461457933897	0.98745359900664	0.992748216417205	1,23E-91
SkinBloodAge	88	minfi_illumina_nobg_normcontrol	0.978519827160593	0.9718568816127	0.983620832095541	2,90E-89	0.978530402897392	0.971231198049055	0.98389321657756	4,35E-89	0.979494909135995	0.973115804267978	0.984372363019874	4,35E-89	0.989143311810914	0.985727605968906	0.991742792957485	2,90E-89	0.989148715091177	0.985405668305464	0.991881224610352	4,35E-89	0.989641251023497	0.98637475019263	0.992124644914756	4,35E-89
SkinBloodAge	44	enmix_est_nodye_nonorm_rcp	0.978504611027721	0.971837012764778	0.983609199479263	3,06E-88	0.978524956649566	0.969576471934245	0.98450261823831	1,83E-90	0.980380839122139	0.974273763875933	0.985049152449231	1,83E-90	0.989135537591134	0.985717385842284	0.991736880165186	3,06E-88	0.989145932540169	0.984553263861912	0.992190798027041	1,83E-90	0.990093238386129	0.986969266068977	0.992468273376343	1,83E-90
SkinBloodAge	101	cross_noob_nodyecorr_BMIQ	0.97849142137362	0.971819790119142	0.983599116056004	3,19E-88	0.978513256757606	0.969234072631288	0.98460530510112	1,16E-90	0.98050406080277	0.974434846991544	0.985143273904181	1,16E-90	0.989128798642226	0.985708526701035	0.991731754762723	3,19E-88	0.989139954878237	0.984376703716282	0.992242943793756	1,16E-90	0.990156072091401	0.987051913590661	0.992516043405472	1,16E-90
SkinBloodAge	11	enmix_est_mean_q1_norcp	0.978423193601967	0.971730701525481	0.983546955762989	4,01E-88	0.978429877723811	0.971486375506393	0.983658568917358	2,13E-88	0.979036454882012	0.972516705738957	0.984022078996241	2,13E-88	0.989093937804707	0.985662698028363	0.991705240861978	4,01E-88	0.989097353149051	0.985536991354413	0.991761973890718	2,13E-88	0.98940719607955	0.986066888974333	0.991946702018638	2,13E-88
SkinBloodAge	68	enmix_est_relic_q3_rcp	0.978350840655271	0.971636228555758	0.983491640830527	5,11E-88	0.97837493900352	0.968570184961922	0.984659878453613	9,52E-92	0.980557917640381	0.974505253989974	0.985184410951167	9,52E-92	0.989056966590638	0.985614095017407	0.991677121884638	5,11E-88	0.989069280766682	0.984034191273355	0.992270654678453	9,52E-92	0.99018353253573	0.98708803333974	0.992536920516248	9,52E-92
SkinBloodAge	90	minfi_noob_nodyecorr	0.97823537074679	0.971485461179273	0.98340336033226	7,51E-88	0.978249402976176	0.970430989798858	0.98384903726466	4,09E-89	0.979512437880587	0.973138712182083	0.984385755169568	4,09E-89	0.988997957687414	0.985536520871085	0.991632241832564	7,51E-88	0.989005128983686	0.984993633192827	0.991858774316009	4,09E-89	0.989650197832882	0.986386518265504	0.992131446826931	4,09E-89
SkinBloodAge	17	enmix_est_nodye_q1_norcp	0.978204607535979	0.971445295024139	0.983379840444841	8,31E-88	0.978219661513293	0.970239246898011	0.983884932566247	3,31E-89	0.979572834414501	0.973217643993102	0.984431898340016	3,31E-89	0.988982235517503	0.985515852228854	0.991620284114902	8,31E-88	0.988989929222498	0.984894853176412	0.991877015058072	3,31E-89	0.989681023486291	0.9864270643999	0.992154882375653	3,31E-89
SkinBloodAge	59	enmix_est_relic_q2_rcp	0.978105002249608	0.971315247492929	0.983303686437514	1,16E-87	0.978132651410988	0.967456276554792	0.98472704708548	7,88E-92	0.980609292412368	0.974572417297046	0.985223651645239	7,88E-92	0.988931326837811	0.985448926779442	0.99158156480187	1,16E-87	0.988945458954224	0.983458985171353	0.992304759016134	7,88E-92	0.990209726036368	0.987122486630416	0.992556834418875	7,88E-92
SkinBloodAge	100	cross_noob_dyecorr_BMIQ	0.978079532289041	0.971281993830745	0.983284212885914	1,26E-88	0.978090951515489	0.970596666879806	0.983581788978315	1,65E-88	0.979111065787308	0.972614199844202	0.984079088421729	1,65E-88	0.988918308210998	0.985431812262715	0.991571663301972	1,26E-88	0.988924145036038	0.985078969423636	0.991722947290144	1,65E-88	0.989445294620501	0.986117001409621	0.99197566686168	1,65E-88
SkinBloodAge	20	enmix_est_mean_q2_norcp	0.978073122470525	0.971273625192963	0.983279312116282	1,28E-87	0.978083495712054	0.970708653075089	0.983527210703057	2,33E-88	0.979009802262065	0.97248187930208	0.984001713755595	2,33E-88	0.988915031865915	0.985427505121606	0.991569171431594	1,28E-87	0.98892033408324	0.985136642659378	0.991695203772322	2,33E-88	0.989393585764991	0.98604898681875	0.991936354624351	2,33E-88
SkinBloodAge	23	enmix_est_relic_q2_norcp	0.978035820936723	0.971224924767945	0.983250792247465	1,45E-89	0.978053233497793	0.969657039457758	0.983894731906797	2,94E-91	0.979606440373194	0.973261564036145	0.98445757312404	2,94E-91	0.988895964961405	0.985402439432201	0.991554669828946	1,45E-89	0.988904865586757	0.984594800041638	0.991881994626941	2,94E-91	0.989698174742773	0.986449624088778	0.992167921810749	2,94E-91
SkinBloodAge	26	enmix_est_nodye_q2_norcp	0.977819368331896	0.970942338143381	0.98308529267412	2,95E-87	0.977839892732409	0.968844941124724	0.983924768630746	2,50E-89	0.979652896863212	0.973322279361477	0.984493065308139	2,50E-89	0.988785309708636	0.98525697008265	0.991470509418649	2,95E-87	0.988795803265462	0.984175971289299	0.991897257585856	2,50E-89	0.989721883483196	0.986480809081446	0.992185946646554	2,50E-89
SkinBloodAge	89	minfi_noob_dyecorr	0.977804871704913	0.97092341296307	0.983074208251764	3,09E-88	0.977810138444918	0.970786553795089	0.983139065131325	2,75E-87	0.97827441302974	0.971521076196382	0.983439752105632	2,75E-87	0.988777897854021	0.985247226327675	0.991464872228278	3,09E-88	0.988780590652383	0.985176757904779	0.991497855513447	2,75E-87	0.989017910342889	0.985554846890827	0.991650743171408	2,75E-87
SkinBloodAge	41	enmix_est_relic_nonorm_rcp	0.977651062126832	0.970722621620103	0.982956599874846	5,08E-87	0.977683039879735	0.965924171489616	0.984667229986134	1,23E-90	0.980488885193088	0.974415008145064	0.985131682340804	1,23E-90	0.988699251196956	0.985143836043335	0.99140505640606	5,08E-87	0.988715603223446	0.98266676354838	0.992274387473021	1,23E-90	0.990148334104379	0.987041735527035	0.992510160514055	1,23E-90
SkinBloodAge	85	minfi_raw	0.977318937036435	0.970289080587421	0.982702630181605	1,47E-86	0.977348842669253	0.966238741604319	0.984195217398927	9,23E-90	0.979932982222093	0.973688349773845	0.984707038664086	9,23E-90	0.988529385655124	0.984920527802082	0.991275862776855	1,47E-86	0.988544683243565	0.982829522335556	0.992034663493549	9,23E-90	0.989864799486604	0.986668791843874	0.992294600140982	9,23E-90
SkinBloodAge	92	minfi_funnorm_bg_dyecorr	0.976614390206964	0.969369546534239	0.982163809668479	1,34E-85	0.976624175636362	0.968958448093153	0.982348717018422	4,08E-86	0.977442173667302	0.970434003948066	0.982803660759295	4,08E-86	0.988168855843153	0.984446568944023	0.991001656752827	1,34E-85	0.988173864990742	0.984234531746005	0.991095772993903	4,08E-86	0.988592421749121	0.984995185835865	0.991327260696039	4,08E-86
SkinBloodAge	76	watermelon_nanes	0.976093407789426	0.968689720803028	0.981765316188597	6,57E-85	0.97610033979614	0.96850013585215	0.981854605006839	4,60E-85	0.976666732554069	0.969421377459494	0.982210866515354	4,60E-85	0.98790209404255	0.984095879169725	0.990798767309909	6,57E-85	0.9879056444035	0.98399803811331	0.990844235017382	4,60E-85	0.988195649240385	0.984473296121142	0.991025609946373	4,60E-85
SkinBloodAge	93	minfi_funnorm_bg_nodyecorr	0.97584047075189	0.968359705344456	0.981571829570385	1,40E-84	0.975865782692755	0.965910139135292	0.982548705761399	8,94E-87	0.97791490575395	0.971051452397976	0.983164991640526	8,94E-87	0.987772530421489	0.983925552545282	0.990700225873916	1,40E-84	0.987785497618996	0.982659501985323	0.991197545771316	8,94E-87	0.988834153490728	0.985313144633132	0.991511039963675	8,94E-87
SkinBloodAge	75	watermelon_nanet	0.975816826203925	0.968328856844763	0.981553741845501	1,51E-84	0.975816826203925	0.968328854287231	0.981553742937041	5,97E-84	0.975816826203925	0.968311792278226	0.981561019572881	5,97E-84	0.987760417121997	0.98390962818784	0.990691012933457	1,51E-84	0.987760417121997	0.983909626867591	0.990691013489436	5,97E-84	0.987760417121997	0.983900819043971	0.990694719847137	5,97E-84
SkinBloodAge	82	watermelon_nasen	0.975371662684745	0.967748104873346	0.981213179254587	5,62E-84	0.975412797651086	0.961882140276797	0.983268904625057	7,08E-88	0.978682044164189	0.972053628307568	0.983751263449202	7,08E-88	0.987532302006508	0.983609744028324	0.990517516770971	5,62E-84	0.987553385106065	0.980570769802805	0.991563879544561	7,08E-88	0.989226184217578	0.985828797304861	0.991809085720482	7,08E-88
SkinBloodAge	91	minfi_funnorm_nobg_nodyecorr	0.975091380489051	0.967382495546586	0.980998736827308	1,27E-83	0.97513512475691	0.961000306913862	0.983202038987256	1,02E-87	0.978572242278935	0.971910170270346	0.983667355951358	1,02E-87	0.987388624264675	0.983420862731448	0.990408240641726	1,27E-83	0.987411051055988	0.980112347280805	0.991529879113415	1,02E-87	0.989170090804274	0.985755015541198	0.991766440073916	1,02E-87
SkinBloodAge	78	watermelon_danet	0.974490051312306	0.96659821031354	0.980538614343715	7,09E-83	0.974490429233643	0.966598435273758	0.980539014945709	2,52E-83	0.97451930358718	0.966618398226971	0.980568664571912	2,52E-83	0.987080234377105	0.983015447938837	0.990173690371226	7,09E-83	0.987080428251933	0.983015564272229	0.990173894627961	2,52E-83	0.987095240666157	0.983025887582906	0.99018901198647	2,52E-83
SkinBloodAge	99	minfi_illumina_bg_SWAN	0.973512112472125	0.965323046446971	0.979790177363334	1,07E-81	0.973592884303298	0.948015330638641	0.984297574247309	3,38E-89	0.97956704315218	0.973210075367613	0.98442747382368	3,38E-89	0.986578299995993	0.982355596136869	0.989791937111446	1,07E-81	0.986619775584556	0.973314034780047	0.992086657789396	3,38E-89	0.989678067778254	0.986423176646614	0.992152635265468	3,38E-89
SkinBloodAge	74	watermelon_naten	0.97226552362488	0.963698148096913	0.978835882009725	2,93E-81	0.972314268753184	0.95793371913816	0.98092039674161	7,41E-84	0.975744135061969	0.968216904969927	0.981505433030092	7,41E-84	0.985937757344079	0.981513527454172	0.989304763379983	2,93E-81	0.985962819574226	0.978514961742241	0.990368313996981	7,41E-84	0.987723175026775	0.983851833123769	0.990666406126565	7,41E-84
SkinBloodAge	98	minfi_raw_SWAN	0.971473109521029	0.962665585340966	0.978229120346979	2,22E-79	0.9715770404498	0.939857351649507	0.983695191006345	6,48E-88	0.978708422358149	0.972088092605712	0.983771420589721	6,48E-88	0.985530165062256	0.980977699442084	0.988994763331963	2,22E-79	0.985583642451164	0.968996355170471	0.991780587527974	6,48E-88	0.989239658859653	0.985846521005353	0.991819329968241	6,48E-88
SkinBloodAge	97	minfi_illumina_bg_quantile_nostrat	0.971118339456003	0.962203381871918	0.97795743091125	5,41E-79	0.971192767759606	0.950738673945761	0.981516783440037	1,77E-84	0.976224245392914	0.968843656610517	0.981872552952311	1,77E-84	0.985347576568149	0.980737665383073	0.988855893082292	5,41E-79	0.985385887817996	0.974747347396052	0.990672187732937	1,77E-84	0.987969100843432	0.984175308544753	0.990853373986796	1,77E-84
SkinBloodAge	77	watermelon_danes	0.970761736681123	0.961738842453983	0.977684314613219	1,31E-78	0.970830659967342	0.952176724389835	0.980818229125545	1,87E-83	0.975429414688287	0.967806110047028	0.981264756768069	1,87E-83	0.98516397859027	0.980496304238868	0.988716255055527	1,31E-78	0.985199469124789	0.975502588975333	0.990316238717713	1,87E-83	0.987561901666028	0.983639704242913	0.990543796245337	1,87E-83
SkinBloodAge	95	minfi_raw_quantile_nostrat	0.970112058372012	0.960892652647877	0.977186676344911	6,35E-78	0.970188661702115	0.949918833675575	0.980675650908716	3,76E-83	0.975187507825689	0.967490383986926	0.981079750837167	3,76E-83	0.984829318971488	0.980056354793662	0.988461724971128	6,35E-78	0.984868790041594	0.974316281550026	0.990243556999139	3,76E-83	0.98743790547682	0.983476607419449	0.990449526751845	3,76E-83
SkinBloodAge	79	watermelon_danen	0.969688270014062	0.960340771640591	0.976862022584868	1,75E-78	0.969824715212019	0.927408840176116	0.983683115076211	8,29E-88	0.978635170413135	0.971992386346174	0.983715444124128	8,29E-88	0.984610899883299	0.979769217202875	0.988295603258705	1,75E-78	0.984681233535679	0.962337435467376	0.991774449860575	8,29E-88	0.989202239045208	0.985797301324413	0.991790881134637	8,29E-88
SkinBloodAge	73	watermelon_dasen	0.968690148014936	0.959041250416303	0.976097255401203	1,80E-76	0.968833667321228	0.926119271670928	0.983039419684363	1,31E-86	0.977797801822944	0.970898491169285	0.983075487544657	1,31E-86	0.984096099624091	0.979092451690339	0.987904064674213	1,80E-76	0.984170154545774	0.961642703328034	0.991447179442183	1,31E-86	0.988774283116003	0.985234394890906	0.99146552283983	1,31E-86
SkinBloodAge	81	watermelon_daten2	0.964490378515854	0.953577738156906	0.972877355330713	1,51E-72	0.96465337881401	0.924988187793975	0.979762142003716	3,26E-81	0.973591559956045	0.965408025008059	0.979858929438506	3,26E-81	0.98192425787752	0.97623731017385	0.986252239858701	1,51E-72	0.982008723998262	0.961032585715766	0.98977763158164	3,26E-81	0.986619095571861	0.982399596138924	0.98982701733845	3,26E-81
SkinBloodAge	80	watermelon_daten1	0.964407308967629	0.953469744747966	0.972813634363491	1,78E-72	0.964570487491718	0.925025503800918	0.979686962084424	4,22E-81	0.97349668824731	0.965284271274699	0.979786342505333	4,22E-81	0.981881206168452	0.976180713636782	0.986219496275288	1,78E-72	0.981965771788867	0.961052725768544	0.989739267720293	4,22E-81	0.986570379413087	0.982335517953958	0.989789980332379	4,22E-81
SkinBloodAge	94	minfi_raw_quantile_strat	0.905532457894499	0.87762979285301	0.92732951690657	1,79E-42	0.907996966437363	0.521852101862551	0.963133671382451	7,83E-67	0.957981401186219	0.945095111895341	0.967893175148654	7,83E-67	0.950424595648252	0.934827297898244	0.962294728298424	1,79E-42	0.951780304067031	0.685811848896317	0.981220673276116	7,83E-67	0.978539837616269	0.971772646093816	0.983684670866893	7,83E-67
SkinBloodAge	96	minfi_illumina_bg_quantile_strat	0.905479124438303	0.877561718607836	0.927288019821947	1,86E-42	0.907933787185307	0.526204846553459	0.962987678776475	1,31E-66	0.957674501244306	0.944696750123545	0.967657474045845	1,31E-66	0.950395218530898	0.934788678220949	0.96227238511825	1,86E-42	0.951745593357035	0.689559920795373	0.981144903952431	1,31E-66	0.97837970575354	0.971562018667979	0.983562928822335	1,31E-66
ZhangAge	57	enmix_neg_mean_q2_rcp	0.991783566733288	0.989212474784056	0.993744722975916	1,60E-118	0.991783683581841	0.989211231967882	0.993745401565171	8,40E-118	0.991811893336709	0.989243763568294	0.99376878411826	8,40E-118	0.995874836300519	0.994576986947	0.996862548674362	1,60E-118	0.995874895207805	0.994576358780437	0.996862890101254	8,40E-118	0.995889116492033	0.994592801229945	0.996874654708522	8,40E-118
ZhangAge	66	enmix_neg_mean_q3_rcp	0.99173405256907	0.989147551034289	0.993706989861612	2,47E-118	0.991734183436847	0.989145994908594	0.993707819307717	1,26E-117	0.991765587013746	0.989183012535984	0.993733509811565	1,26E-117	0.995849873922541	0.994544170964055	0.996843563186371	2,47E-118	0.99584993990067	0.994543384387477	0.996843980531476	1,26E-117	0.995865772036658	0.994562095395021	0.99685690682451	1,26E-117
ZhangAge	60	enmix_neg_relic_q2_rcp	0.991645112219907	0.989030933588278	0.993639210225276	5,38E-118	0.991645166719237	0.989030734971322	0.993639365582381	3,22E-117	0.991658103985063	0.989042004863431	0.993651632023857	3,22E-117	0.995805031865953	0.994485220804519	0.996809457928947	5,38E-118	0.99580505934472	0.994485120397681	0.996809536103958	3,22E-117	0.995811582320155	0.994490817634934	0.996815708484788	3,22E-117
ZhangAge	69	enmix_neg_relic_q3_rcp	0.991629319018635	0.989010226085891	0.993627174395821	6,18E-118	0.991629371922663	0.98901004353473	0.993627320869368	3,70E-117	0.991641906590071	0.98902075581121	0.993639293084713	3,70E-117	0.995797068811234	0.99447475243215	0.996803401515577	6,18E-118	0.995797095486066	0.994474660145135	0.99680347522131	3,70E-117	0.995803415572713	0.994480075606696	0.996809499623452	3,70E-117
ZhangAge	42	enmix_neg_relic_nonorm_rcp	0.991605306413037	0.988978741780103	0.993608874559111	7,61E-118	0.991605408611153	0.988977886135232	0.993609370279064	4,12E-118	0.99162955307132	0.989004549539455	0.993629882322158	4,12E-118	0.99578496122704	0.99445883558814	0.996794192921968	7,61E-118	0.995785012757773	0.994458403011114	0.996794442373612	4,12E-118	0.995797186823337	0.99447188269977	0.996804764146882	4,12E-118
ZhangAge	45	enmix_neg_nodye_nonorm_rcp	0.991594343489507	0.988964367740652	0.993600519757692	8,36E-118	0.991594583502976	0.988959048542652	0.993603082723958	3,42E-117	0.991651214331823	0.989032966446074	0.993646383592419	3,42E-117	0.995779433428313	0.994451568646308	0.996789988676826	8,36E-118	0.995779554450163	0.994448879445035	0.996791278398656	3,42E-117	0.995808108564341	0.99448624847404	0.996813067522971	3,42E-117
ZhangAge	63	enmix_neg_nodye_q2_rcp	0.991564172944701	0.988924809880223	0.993577526789398	1,09E-117	0.991564172944706	0.988924809771999	0.993577526835193	7,23E-117	0.991564172945938	0.988918780040767	0.993580076061522	7,23E-117	0.995764220319938	0.994431569225362	0.996778418133081	1,09E-117	0.99576422031994	0.994431569170646	0.996778418156126	7,23E-117	0.995764220320561	0.994428520626163	0.99677970099342	7,23E-117
ZhangAge	72	enmix_neg_nodye_q3_rcp	0.991557037428459	0.988915454261918	0.993572088789082	1,15E-117	0.991557037428523	0.988915454153532	0.993572088835022	7,68E-117	0.99155703744338	0.988909419375189	0.993574640223178	7,68E-117	0.995760622260439	0.994426839152801	0.996775681578276	1,15E-117	0.995760622260471	0.994426839098002	0.996775681601394	7,68E-117	0.995760622267963	0.994423787973061	0.996776965533579	7,68E-117
ZhangAge	39	enmix_neg_mean_nonorm_rcp	0.991499243410577	0.988839679330151	0.993528043435898	1,89E-117	0.991499477362021	0.988834819881245	0.993530404348276	7,88E-119	0.991554054975463	0.988905506849047	0.993572368171138	7,88E-119	0.995731478875751	0.994388526744595	0.996753516166771	1,89E-117	0.995731596852218	0.994386069668963	0.996754704298659	7,88E-119	0.995759118361143	0.994421809828196	0.996775822171553	7,88E-119
ZhangAge	99	minfi_illumina_bg_SWAN	0.991417688902464	0.988732753869162	0.993465888956385	3,79E-117	0.991417714916577	0.988732740161073	0.993465928807104	2,38E-116	0.991423725187854	0.98873453837204	0.993473081001941	2,38E-116	0.995690351077344	0.99433445941446	0.996722235840697	3,79E-117	0.995690364196754	0.994334452482532	0.996722255896891	2,38E-116	0.995693395281139	0.994335361803903	0.99672585546288	2,38E-116
ZhangAge	101	cross_noob_nodyecorr_BMIQ	0.991395821211863	0.988704083781352	0.993449222903154	4,56E-118	0.991395821211863	0.988704083666504	0.993449222951749	3,01E-116	0.991395821211863	0.988697934449754	0.993451822934695	3,01E-116	0.995679322665797	0.994319961269869	0.996713848027036	4,56E-118	0.995679322665797	0.994319961211791	0.996713848051494	3,01E-116	0.995679322665797	0.994316851566815	0.996715156599238	3,01E-116
ZhangAge	33	enmix_neg_relic_q3_norcp	0.991371199771469	0.988671803568703	0.993430458026246	5,62E-117	0.991372880452011	0.988417366776294	0.993537076579648	1,33E-117	0.991759221630924	0.989174661616596	0.993728660886611	1,33E-117	0.995666905180952	0.994303637024989	0.996704403734124	5,62E-117	0.995667752818834	0.994174948671624	0.996758062091606	1,33E-117	0.99586256296465	0.994557874382632	0.996854467091525	1,33E-117
ZhangAge	55	enmix_oob_mean_q2_rcp	0.991367089061986	0.988666414201747	0.99342732509731	5,82E-117	0.991367801674701	0.988620886236207	0.993447413656096	9,55E-118	0.991531495695373	0.988875912761004	0.993555182398523	9,55E-118	0.995664831971246	0.994300911546896	0.996702826925296	5,82E-117	0.995665191373467	0.994277886829737	0.996712937447451	9,55E-118	0.995747742718138	0.994406847019655	0.996767173711378	9,55E-118
ZhangAge	24	enmix_neg_relic_q2_norcp	0.991339937607769	0.988630817321896	0.993406631857951	7,31E-117	0.991341460151509	0.98842393179843	0.993494014521386	2,44E-117	0.991690162408134	0.989084062014133	0.993676053521334	2,44E-117	0.995651138096173	0.99428290933688	0.996692411855827	7,31E-117	0.995651906003186	0.994178269524698	0.996736390763543	2,44E-117	0.995827745826781	0.994512078099498	0.996827996971978	2,44E-117
ZhangAge	17	enmix_est_nodye_q1_norcp	0.991317193254941	0.988600998600503	0.993389297348068	8,84E-117	0.991317280798173	0.988600469671288	0.993389635733248	4,91E-116	0.99133727084784	0.988621130205045	0.993407217087551	4,91E-116	0.99563966666161	0.994267828786409	0.996683687094775	8,84E-117	0.995639710815774	0.994267561281127	0.996683857411388	4,91E-116	0.995649793091819	0.994278010214152	0.99669270640944	4,91E-116
ZhangAge	64	enmix_oob_mean_q3_rcp	0.991275085368529	0.988545794104204	0.993357204755603	1,26E-116	0.99127585725796	0.98849400548332	0.993379991011039	1,89E-116	0.991451283792	0.988770689557596	0.993494075815062	1,89E-116	0.995618428264593	0.994239908414603	0.99666753393293	1,26E-116	0.995618817598656	0.994213714255637	0.996679002990492	1,89E-116	0.995707293330459	0.994353642427774	0.996736421610745	1,89E-116
ZhangAge	51	enmix_neg_relic_q1_rcp	0.991260146879961	0.988526209546137	0.993345819284991	1,42E-116	0.991261008294865	0.988461915480407	0.993373941008826	1,81E-117	0.991456447588749	0.988777463425215	0.993498009705236	1,81E-117	0.995610893366327	0.994230002904271	0.996661803159978	1,42E-116	0.995611327862731	0.994197482773108	0.996675957854741	1,81E-117	0.995709897436323	0.994357067705576	0.996738401411434	1,81E-117
ZhangAge	48	enmix_neg_mean_q1_rcp	0.991256795729733	0.988521816156045	0.993343265177467	1,46E-116	0.991257451847502	0.988484790929707	0.993359720248587	2,76E-116	0.991406248383747	0.988711612584338	0.993459766676692	2,76E-116	0.995609203047534	0.994227780781333	0.996660517564224	1,46E-116	0.995609533993514	0.994209053484936	0.996668800074587	2,76E-116	0.995684581373978	0.994323768542291	0.99671915459111	2,76E-116
ZhangAge	18	enmix_neg_nodye_q1_norcp	0.991227225891688	0.98848305001523	0.993320728186075	1,87E-116	0.991228286966691	0.988386364560683	0.993362556995001	1,64E-116	0.991468124908846	0.988792781772179	0.993506905718034	1,64E-116	0.995594287786828	0.994208172916193	0.996649173552716	1,87E-116	0.995594823009133	0.994159266203838	0.996670227911271	1,64E-116	0.995715786266203	0.99436481350368	0.996742878460395	1,64E-116
ZhangAge	54	enmix_neg_nodye_q1_rcp	0.991203458136782	0.988451890682806	0.993302613203136	2,28E-116	0.991204233236333	0.98840096808885	0.9933250436396	3,47E-116	0.991378942203846	0.988675793033732	0.993438963942282	3,47E-116	0.995582298821714	0.99419241201092	0.996640055176519	2,28E-116	0.995582689803059	0.994166653458081	0.996651345759339	3,47E-116	0.995670810003337	0.994305654543623	0.996708684752131	3,47E-116
ZhangAge	36	enmix_neg_nodye_q3_norcp	0.991203430101121	0.988451853928422	0.993302591835239	2,28E-116	0.991203981285689	0.988426364847506	0.993314065647299	5,30E-116	0.991328212621006	0.988609248077991	0.993400316137126	5,30E-116	0.995582284679757	0.994192393419653	0.996640044420654	2,28E-116	0.995582562712319	0.994179500253518	0.996645819909704	5,30E-116	0.995645224466749	0.994272000930792	0.996689233060992	5,30E-116
ZhangAge	50	enmix_est_relic_q1_rcp	0.991165566478307	0.988402215509405	0.993273733242797	3,11E-116	0.991166731162294	0.988288121967816	0.993322886775564	2,29E-116	0.991428140221676	0.988740329961645	0.993476444491141	2,29E-116	0.995563184864974	0.994167284465822	0.996625517787634	3,11E-116	0.995563772385575	0.99410956696729	0.996650260091461	2,29E-116	0.995695621847861	0.994338290490356	0.996727548235202	2,29E-116
ZhangAge	61	enmix_oob_nodye_q2_rcp	0.99116214967204	0.98839773617677	0.993271129035909	3,20E-116	0.991162582393653	0.988382423781491	0.993278163007984	9,35E-116	0.991259651128542	0.988519313654484	0.993348082529376	9,35E-116	0.995561461265515	0.994165018591533	0.996624206879801	3,20E-116	0.995561679551188	0.994157272726031	0.996627747638657	9,35E-116	0.995610643309874	0.994226515042282	0.996662942348642	9,35E-116
ZhangAge	70	enmix_oob_nodye_q3_rcp	0.99114368314451	0.988373527184924	0.993257054259479	3,72E-116	0.991144146790872	0.988356003075314	0.993265061011127	1,03E-115	0.99124793451817	0.988503944775506	0.993339156137845	1,03E-115	0.995552145769057	0.99415277227537	0.996617121847826	3,72E-116	0.995552379659001	0.994143907375401	0.996621152339139	1,03E-115	0.995604733428664	0.994218741554575	0.996658449295171	1,03E-115
ZhangAge	21	enmix_neg_mean_q2_norcp	0.991115589466199	0.988336697594001	0.993235641763433	4,69E-117	0.991117437750562	0.988055233589352	0.99335332998445	9,68E-117	0.99152998720769	0.988873933879234	0.993554033221729	9,68E-117	0.99553797349546	0.994134141154206	0.996606342925625	4,69E-117	0.995538905902269	0.993991733122483	0.996665583609504	9,68E-117	0.995746982045605	0.994405846478633	0.996766595401553	9,68E-117
ZhangAge	56	enmix_est_mean_q2_rcp	0.991108182125789	0.988326986946904	0.993229995997851	4,98E-116	0.991108460684917	0.988320950614882	0.993232913190968	1,94E-115	0.991170562633343	0.988402456169436	0.993280209130234	1,94E-115	0.995534236685865	0.994129228678317	0.996603500842481	4,98E-116	0.995534377212166	0.994126174961087	0.99660496936196	1,94E-115	0.995565705152361	0.994167406203618	0.9966287776104	1,94E-115
ZhangAge	30	enmix_neg_mean_q3_norcp	0.991100270791742	0.988316615614703	0.993223966084685	5,31E-116	0.991102368149443	0.987957225878619	0.993372612336971	6,89E-117	0.99156972538061	0.988926063982933	0.993584305909539	6,89E-117	0.99553024559395	0.9941239819184	0.996600465361338	5,31E-116	0.995531303667312	0.993942136196588	0.996675289094467	6,89E-117	0.995767020098792	0.994432203279145	0.996781829556221	6,89E-117
ZhangAge	11	enmix_est_mean_q1_norcp	0.991081110430681	0.988291497521673	0.993209362265961	6,21E-116	0.991082684894582	0.988089090906465	0.993295077236565	2,21E-116	0.991432722871763	0.988746341436819	0.993479935671064	2,21E-116	0.995520579486895	0.994111274683355	0.996593113667538	6,21E-116	0.995521373786699	0.994008865524178	0.996636261815922	2,21E-116	0.995697932935499	0.99434133035033	0.996729305265498	2,21E-116
ZhangAge	27	enmix_neg_nodye_q2_norcp	0.991078553822118	0.988288145971435	0.99320741364166	6,34E-116	0.991078958977507	0.988275166159809	0.993213428198411	1,97E-115	0.991168984170143	0.988400385726936	0.993279006541412	1,97E-115	0.995519289703183	0.994109579110908	0.996592132704378	6,34E-116	0.995519494100287	0.994103012480493	0.996595160505354	1,97E-115	0.995564908905239	0.99416635887001	0.996628172254596	1,97E-115
ZhangAge	83	watermelon_raw_BMIQ	0.991077308176346	0.988286513010509	0.993206464221103	6,41E-117	0.991077310319951	0.988286516635626	0.993206465492996	4,14E-115	0.991077786516936	0.988280765111876	0.993209524719323	4,14E-115	0.995518661286022	0.99410875298261	0.99659165475286	6,41E-117	0.995518662367452	0.994108754816587	0.996591655393149	4,14E-115	0.995518902604668	0.99410584506285	0.996593195448616	4,14E-115
ZhangAge	98	minfi_raw_SWAN	0.991065987691553	0.988271672617467	0.993197835831385	7,03E-116	0.991065987741737	0.988271672585568	0.993197835910577	4,55E-115	0.991065998875616	0.988265303946025	0.993200543820256	4,55E-115	0.995512950166556	0.994101245044097	0.996587311080549	7,03E-116	0.995512950191874	0.994101245027959	0.996587311120416	4,55E-115	0.995512955808884	0.994098023020024	0.996588674330425	4,55E-115
ZhangAge	53	enmix_est_nodye_q1_rcp	0.991063704469646	0.988268679473735	0.993196095573709	7,16E-116	0.991064699380596	0.98818840019213	0.993231049836341	7,56E-116	0.991285426352434	0.988553123657763	0.993367719497568	7,56E-116	0.995511798286366	0.994099730762056	0.996586435001855	7,16E-116	0.995512300216973	0.994059114414545	0.996604031346885	7,56E-116	0.995623644138485	0.994243615518211	0.996672826374401	7,56E-116
ZhangAge	47	enmix_est_mean_q1_rcp	0.991059281059328	0.988262880699259	0.993192724074899	7,42E-116	0.99106026787675	0.988184030523077	0.993227074420863	7,96E-116	0.991279089535742	0.988544811472009	0.993362891777037	7,96E-116	0.995509566678539	0.994096797050995	0.996584737721105	7,42E-116	0.995510064528191	0.994056903538344	0.996602030111845	7,96E-116	0.995620447927121	0.994239411421908	0.996670396418865	7,96E-116
ZhangAge	43	enmix_oob_nodye_nonorm_rcp	0.991037966798805	0.988234939341508	0.993176478413637	8,82E-116	0.991039030194402	0.98814396140378	0.993215961218525	8,29E-116	0.991274270718815	0.988538490501559	0.993359220543722	8,29E-116	0.99549881350801	0.994082660743107	0.996576559245876	8,82E-116	0.995499350002836	0.994036629727835	0.996596435653	8,29E-116	0.995618017362302	0.994236214409131	0.996668548554702	8,29E-116
ZhangAge	32	enmix_est_relic_q3_norcp	0.991036133091046	0.98823253550028	0.993175080763565	8,96E-116	0.99103789806747	0.987982392134064	0.993280229627429	2,29E-116	0.991428320555754	0.988740566521945	0.993476581874322	2,29E-116	0.995497888380841	0.994081444554593	0.996575855627384	8,96E-116	0.995498778832272	0.993954872078602	0.996628787928215	2,29E-116	0.995695712792789	0.99433841011362	0.996727617377103	2,29E-116
ZhangAge	90	minfi_noob_nodyecorr	0.991033593869087	0.988229206789797	0.993173145370318	9,14E-116	0.991034447912075	0.988170808409032	0.993198806740757	1,26E-115	0.991223274354805	0.988471597801119	0.993320368516912	1,26E-115	0.995496607310634	0.994079760437074	0.996574881291403	9,14E-116	0.995497038186694	0.994050213623027	0.996587799854063	1,26E-115	0.995592294566746	0.994202380254448	0.996648992510894	1,26E-115
ZhangAge	23	enmix_est_relic_q2_norcp	0.991026402991144	0.988219780156524	0.993167664481659	9,69E-116	0.991027825269052	0.988057511071174	0.993236911055081	4,72E-116	0.991342072482965	0.988627428762608	0.993410875175546	4,72E-116	0.995492979402295	0.994074991124699	0.996572122034642	9,69E-116	0.995493696965417	0.993992885586901	0.996606981885891	4,72E-116	0.995652214837082	0.994281195626237	0.996694547568437	4,72E-116
ZhangAge	100	cross_noob_dyecorr_BMIQ	0.991005861375831	0.98819285195216	0.99315200760617	1,14E-116	0.991007891260332	0.987866294997266	0.993287785504305	1,82E-116	0.991455413821841	0.988776107329096	0.993497222160013	1,82E-116	0.995482615697598	0.994061366815474	0.996564239773135	1,14E-116	0.995483639829284	0.993896116135542	0.996632591367635	1,82E-116	0.99570937610812	0.994356381983099	0.99673800506582	1,82E-116
ZhangAge	6	enmix_neg_relic_nonorm_norcp	0.991004807846118	0.988191470874443	0.993151204600857	1,15E-115	0.991006701815625	0.987906806076942	0.99327027391061	2,37E-116	0.991424197554917	0.988735158017231	0.993473440863797	2,37E-116	0.995482084162512	0.994060668050063	0.996563835506642	1,15E-115	0.995483039722481	0.993916619287137	0.996623776425368	2,37E-116	0.995693633503293	0.994335675146408	0.996726036573944	2,37E-116
ZhangAge	46	enmix_oob_mean_q1_rcp	0.991002455765618	0.988188387521227	0.993149411833282	1,18E-115	0.991003676559768	0.988069803323125	0.993200504100282	8,40E-116	0.991272669930715	0.988536390707314	0.993358000976509	8,40E-116	0.995480897470354	0.994059108003593	0.996562932951215	1,18E-115	0.995481513396411	0.993999105737166	0.996588654334709	8,40E-116	0.995617209937608	0.994235152373244	0.996667934701023	8,40E-116
ZhangAge	9	enmix_neg_nodye_nonorm_norcp	0.990995239873065	0.98817892818849	0.993143911837416	1,25E-115	0.99099654766901	0.988043146963408	0.993202184696446	7,61E-116	0.99128448378519	0.988551887263994	0.993367001400689	7,61E-116	0.995477256827842	0.99405432195065	0.996560164009299	1,25E-115	0.995477916653582	0.993985616934494	0.996589500374951	7,61E-116	0.995623168720602	0.994242990183295	0.996672464932624	7,61E-116
ZhangAge	37	enmix_oob_mean_nonorm_rcp	0.990994919491036	0.988178508199335	0.993143667640124	1,25E-115	0.99099590703969	0.988101259440268	0.993177356779304	1,37E-115	0.991213311286183	0.988458529219054	0.993312778010251	1,37E-115	0.995477095184519	0.994054109451484	0.996560041069195	1,25E-115	0.995477593435289	0.994015022875101	0.996577001440694	1,37E-115	0.995587268996237	0.994195769933669	0.996645171764551	1,37E-115
ZhangAge	14	enmix_est_relic_q1_norcp	0.990978180769681	0.988156565449777	0.993130909250367	1,43E-116	0.990980313623175	0.987799813781258	0.993278661321352	1,92E-116	0.991449091727837	0.988767814011563	0.993492405852494	1,92E-116	0.995468649873987	0.994043007097108	0.996553617869377	1,43E-116	0.995469725986185	0.993862467370125	0.996627998478551	1,92E-116	0.995706187867075	0.994352188370456	0.99673558116981	1,92E-116
ZhangAge	7	enmix_oob_nodye_nonorm_norcp	0.990955098003695	0.988126306496657	0.993113315294153	1,72E-115	0.9909560573367	0.988054421869212	0.993144738397277	2,01E-115	0.991166310262697	0.988396878411779	0.993276969361931	2,01E-115	0.995457003522895	0.994027696598278	0.996544760073097	1,72E-115	0.995457487557311	0.993991322370564	0.996560580137178	2,01E-115	0.995563560064384	0.994164584689205	0.996627146783208	2,01E-115
ZhangAge	16	enmix_oob_nodye_q1_norcp	0.990953294123659	0.988123941818694	0.993111940351434	1,75E-115	0.990953917404676	0.988093952376353	0.99312540311809	3,73E-115	0.991090481562234	0.988297416531112	0.993219196932994	3,73E-115	0.995456093368417	0.994026500093127	0.996544067842295	1,75E-115	0.995456407847392	0.994011325466075	0.996550845786645	3,73E-115	0.995525307101677	0.994114269137207	0.996598064539294	3,73E-115
ZhangAge	52	enmix_oob_nodye_q1_rcp	0.990943838253746	0.988111546289494	0.993104732944746	1,89E-115	0.990945230644178	0.987960269960444	0.993169467326301	1,01E-115	0.991250041249946	0.988506708207565	0.993340761169827	1,01E-115	0.995451322346592	0.994020228023576	0.99654043917448	1,89E-115	0.995452024889257	0.99394367673163	0.996573029646665	1,01E-115	0.995605796073425	0.994220139290958	0.996659257182769	1,01E-115
ZhangAge	59	enmix_est_relic_q2_rcp	0.990940752456414	0.988107501181437	0.993102380899936	1,93E-115	0.990941012705512	0.988102578814768	0.993104803580251	7,87E-115	0.990997950397429	0.988176049823534	0.993148697793345	7,87E-115	0.995449765377293	0.994018181204238	0.99653925499956	1,93E-115	0.995449896688713	0.994015690481964	0.996540474737022	7,87E-115	0.99547862437489	0.994052865601356	0.996562573472697	7,87E-115
ZhangAge	65	enmix_est_mean_q3_rcp	0.990931210218291	0.988094992483168	0.993095107640156	2,09E-115	0.990931696788909	0.988077046096345	0.993103323610389	5,70E-115	0.991038041737709	0.988228634418233	0.993179243423985	5,70E-115	0.995444950716949	0.994011851766719	0.996535593141855	2,09E-115	0.995445196223599	0.994002770703949	0.996539729622688	5,70E-115	0.995498851315534	0.994079470852601	0.996577951231171	5,70E-115
ZhangAge	12	enmix_neg_mean_q1_norcp	0.990926106637599	0.988088302333197	0.993091217595404	2,17E-115	0.99092837940503	0.987690868434134	0.993255001935921	2,35E-116	0.991425030275518	0.988736250369898	0.993474075252513	2,35E-116	0.995442375619995	0.994008466498785	0.996533634615614	2,17E-115	0.995443522384426	0.993807320966583	0.996616088730479	2,35E-116	0.995694053457139	0.994336227527402	0.996726355848565	2,35E-116
ZhangAge	68	enmix_est_relic_q3_rcp	0.990912352111631	0.988070271939544	0.993080733614505	2,43E-115	0.990912736682685	0.988059284921605	0.993085880900589	7,95E-115	0.990996610665345	0.988174292615902	0.993147677045109	7,95E-115	0.995435435478247	0.993999342865875	0.996528356193105	2,43E-115	0.995435629523142	0.993993783199043	0.996530947730016	7,95E-115	0.995477948437267	0.99405197651533	0.996562059583538	7,95E-115
ZhangAge	20	enmix_est_mean_q2_norcp	0.99090406584095	0.98805940975459	0.993074417632898	2,59E-115	0.990905339676505	0.987934481179655	0.99312820006652	1,76E-115	0.991182959121007	0.988418716460691	0.993289653666213	1,76E-115	0.995431254415964	0.993993846367557	0.996525176227325	2,59E-115	0.995431897166455	0.993930625513782	0.996552253922628	1,76E-115	0.995571958448818	0.994175631398239	0.996633531749164	1,76E-115
ZhangAge	58	enmix_oob_relic_q2_rcp	0.990901705705827	0.988056315940456	0.993072618682608	2,64E-115	0.990903399120784	0.987835970955092	0.993165769912121	8,42E-116	0.991272399167063	0.988536035539887	0.993357794694024	8,42E-116	0.995430063539502	0.993992280820328	0.996524270489466	2,64E-115	0.995430918002735	0.993880768221	0.996571168243482	8,42E-116	0.995617073366463	0.994234972736111	0.996667830871278	8,42E-116
ZhangAge	73	watermelon_dasen	0.990899696553649	0.988053682218735	0.99307108725894	2,68E-115	0.990900448900367	0.988010526876084	0.993090244308247	4,61E-115	0.991064316839621	0.988263097721588	0.993199262289922	4,61E-115	0.995429049759712	0.993990948087512	0.996523499444975	2,68E-115	0.995429429379727	0.993969109840301	0.99653314459218	4,61E-115	0.995512107225867	0.994096906847056	0.99658802918567	4,61E-115
ZhangAge	15	enmix_neg_relic_q1_norcp	0.990888762273781	0.988039348913294	0.993062752877334	2,93E-115	0.990891358749943	0.98752955755825	0.993269958700305	1,81E-117	0.991456439606998	0.988777452954748	0.993498003624572	1,81E-117	0.995423532495199	0.993983694994144	0.996519303211778	2,93E-115	0.995424842641451	0.993725656861642	0.996623617754173	1,81E-117	0.995709893411132	0.994357062411091	0.996738398351237	1,81E-117
ZhangAge	62	enmix_est_nodye_q2_rcp	0.990889650229763	0.988040512897057	0.993063429700409	2,91E-115	0.990889650229796	0.988040512760776	0.993063429758133	1,86E-114	0.990889650236994	0.988034004510222	0.99306618232783	1,86E-114	0.995423980545991	0.993984284009628	0.996519643983115	2,91E-115	0.995423980546007	0.993984283940665	0.996519644012178	1,86E-114	0.995423980549639	0.993980990535056	0.996521029891706	1,86E-114
ZhangAge	8	enmix_est_nodye_nonorm_norcp	0.990855359605795	0.987995563011149	0.993037292393032	3,82E-115	0.990855674623893	0.987988445764943	0.993040714505128	1,42E-114	0.990923946084312	0.988078986046695	0.99309231306417	1,42E-114	0.995406677662401	0.993961537333279	0.996506484031411	3,82E-115	0.995406836621728	0.993957935590297	0.996508207060587	1,42E-114	0.995441285472738	0.99400375234738	0.996534186153571	1,42E-114
ZhangAge	34	enmix_oob_nodye_q3_norcp	0.99085367904384	0.987993360057906	0.993036011414483	3,87E-115	0.990854060758294	0.987982762941693	0.993040990555073	1,28E-114	0.990936772679449	0.988095809198261	0.993102085864862	1,28E-114	0.995405829643617	0.993960422512807	0.996505839058786	3,87E-115	0.995406022258496	0.993955059730737	0.996508346051132	1,28E-114	0.995447757334677	0.99401226502935	0.996539106459194	1,28E-114
ZhangAge	67	enmix_oob_relic_q3_rcp	0.990851680725491	0.987990740577362	0.993034488231085	3,94E-115	0.990853404083959	0.98776631455418	0.99312933558538	1,23E-115	0.991226858299726	0.988476298880675	0.99332309899229	1,23E-115	0.995404821281726	0.993959096902458	0.996505072134955	3,94E-115	0.995405690897543	0.993845511237289	0.996552825603461	1,23E-115	0.99559410236774	0.994204758122683	0.996650366911874	1,23E-115
ZhangAge	22	enmix_oob_relic_q2_norcp	0.990823042817015	0.987953200971565	0.9930126594034	4,94E-115	0.990825826507154	0.987381345214023	0.993243507758733	2,31E-116	0.991427295236086	0.988739221518831	0.99347580075911	2,31E-116	0.995390370220951	0.993940099282746	0.996494081177241	4,94E-115	0.995391774925413	0.993650612240894	0.996610302647435	2,31E-116	0.99569519570992	0.994337729975191	0.996727224259053	2,31E-116
ZhangAge	31	enmix_oob_relic_q3_norcp	0.99080250979342	0.987926285749784	0.992997008313669	5,81E-115	0.990805466153068	0.987287501514893	0.99325291873038	2,03E-116	0.991442827324894	0.988759596389401	0.993487633488061	2,03E-116	0.9953800087345	0.993926477889666	0.996486200602851	5,81E-115	0.995381500602015	0.993603090405683	0.996615040065303	2,03E-116	0.995703028699749	0.994348032999561	0.996733179377419	2,03E-116
ZhangAge	35	enmix_est_nodye_q3_norcp	0.990797713248825	0.987919998339296	0.992993352184925	6,03E-115	0.990797713248825	0.987919998198779	0.992993352244402	3,85E-114	0.990797713248825	0.987913424757247	0.9929961325178	3,85E-114	0.995377588245188	0.993923295871667	0.996484359665629	6,03E-115	0.995377588245188	0.993923295800552	0.996484359695577	3,85E-114	0.995377588245188	0.993919969002559	0.996485759621946	3,85E-114
ZhangAge	93	minfi_funnorm_bg_nodyecorr	0.990795433246689	0.987917009668363	0.992991614269588	6,14E-116	0.990796690032119	0.987799728886096	0.993042237140518	4,50E-116	0.991067329381885	0.988267049091102	0.993201557522419	4,50E-116	0.995376437679335	0.993921783317477	0.996483484586572	6,14E-116	0.995377071895909	0.993862424399897	0.996508973703706	4,50E-116	0.995513627045004	0.994098905921988	0.996589184645214	4,50E-116
ZhangAge	19	enmix_oob_mean_q2_norcp	0.990782873343714	0.987900545942809	0.992982040556265	6,78E-115	0.990785047337546	0.98755293691744	0.993126404471798	9,91E-116	0.991252650144242	0.988510130336366	0.993342748777581	9,91E-116	0.995370099482118	0.993913451011478	0.996478663981449	6,78E-115	0.995371196566511	0.993737493552315	0.996551349923025	9,91E-116	0.99560711200805	0.994221870188969	0.996660257636826	9,91E-116
ZhangAge	29	enmix_est_mean_q3_norcp	0.990775662638944	0.98789109406281	0.992976544225278	7,18E-115	0.990777391013264	0.987670915626415	0.993069710634794	2,32E-115	0.991148816318694	0.988373932000441	0.993263641155646	2,32E-115	0.995366460654422	0.993908667344325	0.996475896419818	7,18E-115	0.995367332867869	0.993797220517412	0.99652280633827	2,32E-115	0.99555473523186	0.994152977057056	0.996620437605309	2,32E-115
ZhangAge	71	enmix_est_nodye_q3_rcp	0.990777193642775	0.987893100919565	0.992977711227644	7,09E-115	0.990777320172184	0.98789212983621	0.992978287845147	3,65E-114	0.990804506237531	0.987922333967091	0.993001308371825	3,65E-114	0.995367233266145	0.993909683033341	0.996476484040541	7,09E-115	0.995367297118385	0.993909191559208	0.996476774384509	3,65E-114	0.995381016200406	0.993924477920218	0.996488365763346	3,65E-114
ZhangAge	25	enmix_oob_nodye_q2_norcp	0.990764965532478	0.987877072204273	0.992968390380986	7,81E-115	0.990765229195392	0.987872326666443	0.992970743009657	3,19E-114	0.990821805695603	0.987945022814879	0.993014489493525	3,19E-114	0.995361062391887	0.993901570693059	0.99647179069525	7,81E-115	0.995361195449279	0.993899168889838	0.996472975323397	3,19E-114	0.995389745944042	0.993935960478398	0.996495002648852	3,19E-114
ZhangAge	86	minfi_illumina_bg_nonorm	0.990751167423976	0.987858985595369	0.992957872774296	8,71E-115	0.99075280386121	0.987663072881277	0.993041123861103	3,36E-115	0.991103524602878	0.98831452446676	0.993229134249752	3,36E-115	0.995354099132343	0.993892416669085	0.996466494690176	8,71E-115	0.995354924970667	0.993793250331486	0.996508413170414	3,36E-115	0.995531887073076	0.994122924019592	0.996603067036346	3,36E-115
ZhangAge	26	enmix_est_nodye_q2_norcp	0.990729296635346	0.987830317449732	0.992941201696796	1,03E-114	0.990729296635346	0.987830317306055	0.992941201757613	6,57E-114	0.990729296635346	0.987823695364895	0.992944002650427	6,57E-114	0.99534306177122	0.993877906759224	0.99645810006979	1,03E-114	0.99534306177122	0.993877906686504	0.996458100100413	6,57E-114	0.99534306177122	0.993874555040521	0.996459510482889	6,57E-114
ZhangAge	28	enmix_oob_mean_q3_norcp	0.990723055187202	0.987822136219631	0.992936444117266	1,09E-114	0.990725445200413	0.987411207378913	0.993105776384249	1,13E-115	0.991236188259273	0.988488537062969	0.993330207133156	1,13E-115	0.995339911903554	0.993873765887562	0.996455704393593	1,09E-114	0.995341118072335	0.993665733304539	0.996540964510043	1,13E-115	0.995598808522866	0.994210948304468	0.996653944819089	1,13E-115
ZhangAge	3	enmix_neg_mean_nonorm_norcp	0.990716281247599	0.987813257023011	0.992931280635023	1,14E-114	0.990718480294465	0.987465232853489	0.99307588311556	1,69E-116	0.991188048369393	0.988425391971619	0.993293531013567	1,69E-116	0.995336493281412	0.993869271706518	0.996453104312395	1,14E-114	0.995337603082802	0.993693088593799	0.996525914069255	1,69E-116	0.995574525651747	0.99417900813623	0.996635483493983	1,69E-116
ZhangAge	40	enmix_oob_relic_nonorm_rcp	0.990704959606608	0.987798416797589	0.992922650617272	1,25E-114	0.990706688913738	0.98758300947888	0.993013914726917	4,21E-115	0.991075460600193	0.98827771433716	0.993207752626058	4,21E-115	0.995330779506759	0.993861760277449	0.996448758620644	1,25E-114	0.995331652252933	0.993752718521992	0.996494713247378	4,21E-115	0.995517729198914	0.994104301638392	0.996592303353731	4,21E-115
ZhangAge	49	enmix_oob_relic_q1_rcp	0.990699386644083	0.987791111867084	0.992918402570286	1,31E-114	0.990701807055543	0.987373011543279	0.993090566245826	1,32E-115	0.991217720283555	0.988464312506892	0.993316137070345	1,32E-115	0.995327966935482	0.993858062821576	0.996446619479964	1,31E-114	0.995329188474385	0.993646392306135	0.996533306678989	1,32E-115	0.995589492988645	0.99419869523403	0.996646862579722	1,32E-115
ZhangAge	44	enmix_est_nodye_nonorm_rcp	0.990696789663558	0.987787707800067	0.992916422993706	1,33E-114	0.99069740706505	0.987760761152208	0.992928601536219	3,01E-114	0.990828918496085	0.987954351538766	0.993019908993588	3,01E-114	0.995326656281987	0.993856339813345	0.996445622643997	1,33E-114	0.995326967874708	0.993842700244924	0.996451755241843	3,01E-114	0.995393335198866	0.993940681559458	0.996497731420086	3,01E-114
ZhangAge	41	enmix_est_relic_nonorm_rcp	0.990690374701707	0.987779299215972	0.992911533114157	1,40E-114	0.990690889395039	0.987760767496121	0.992920034048976	3,77E-114	0.990800444477292	0.987917006843577	0.992998213552725	3,77E-114	0.995323418741255	0.993852083685121	0.996443160286816	1,40E-114	0.995323678500488	0.993842703456062	0.996447441026201	3,77E-114	0.995378966511571	0.993921781887862	0.996486807464421	3,77E-114
ZhangAge	5	enmix_est_relic_nonorm_norcp	0.990687847083706	0.987775986077226	0.992909606405767	1,43E-114	0.99068968997458	0.987532896549814	0.99301215795601	4,00E-116	0.991081963581528	0.988286243939148	0.993212707181582	4,00E-116	0.995322143082384	0.99385040668144	0.996442190066503	1,43E-114	0.995323073167904	0.993727347370286	0.996493828692367	4,00E-116	0.995521009892315	0.994108616857076	0.996594797537682	4,00E-116
ZhangAge	89	minfi_noob_dyecorr	0.990673030169373	0.987756564487724	0.992898312004284	1,60E-114	0.99067529471827	0.987392863956609	0.993049163358861	2,18E-115	0.991156591990165	0.98838413115753	0.993269565255678	2,18E-115	0.995314665096039	0.993840575988523	0.996436502578713	1,60E-114	0.995315808004213	0.993656444947532	0.996512461022574	2,18E-115	0.995558657694021	0.994158136418184	0.996623419701159	2,18E-115
ZhangAge	38	enmix_est_mean_nonorm_rcp	0.990671001650093	0.987753905569435	0.992896765733792	1,63E-114	0.990671589499761	0.987729738556529	0.992907736169039	3,89E-115	0.990796455931418	0.987911775749585	0.99299517451567	3,89E-115	0.995313641308798	0.993839230099736	0.996435723922914	1,63E-114	0.995313937994874	0.993826997098518	0.996441248281471	3,89E-115	0.995376953760812	0.993919134441539	0.996485277248083	3,89E-115
ZhangAge	10	enmix_oob_mean_q1_norcp	0.990663210687512	0.987743693440248	0.992890826943935	1,73E-114	0.990665589133804	0.987344343030654	0.993055711507428	1,94E-115	0.991170569140628	0.988402464704929	0.993280214087959	1,94E-115	0.99530970921532	0.993834060900206	0.996432733313863	1,73E-114	0.995310909618799	0.993631875113275	0.996515757962772	1,94E-115	0.995565708434922	0.994167410521294	0.996628780106004	1,94E-115
ZhangAge	1	enmix_oob_mean_nonorm_norcp	0.990610174374637	0.987674175906552	0.992850398844085	2,61E-115	0.990612544515508	0.987284168818503	0.99301168709072	3,11E-115	0.99111288973198	0.988326808304221	0.993236269396124	3,11E-115	0.995282941006612	0.993798870940291	0.996412374375888	2,61E-115	0.995284137282086	0.993601402667512	0.996493591605837	3,11E-115	0.995536611553342	0.994129138305119	0.996606658875455	3,11E-115
ZhangAge	84	watermelon_raw_PBC	0.990604785752711	0.987667112816224	0.992846291219347	2,73E-115	0.990605285577173	0.987650163614681	0.992854106062278	7,59E-114	0.990710696997952	0.987799302001754	0.992929830555289	7,59E-114	0.995280221209889	0.993795295447484	0.996410305796201	2,73E-115	0.995280473486684	0.993786715282502	0.99641424130548	7,59E-114	0.995333675045773	0.993862208329604	0.996452374119594	7,59E-114
ZhangAge	4	enmix_oob_relic_nonorm_norcp	0.990587203973914	0.98764406773245	0.992832888989735	3,12E-114	0.990590148520756	0.987051666372842	0.993071993993291	1,40E-115	0.991210296910639	0.988454575263183	0.993310481461452	1,40E-115	0.995271347064176	0.993783629338805	0.996403556439748	3,12E-114	0.995272833292059	0.993483645218549	0.996523955969685	1,40E-115	0.995585748475187	0.994193769935484	0.99664401577137	1,40E-115
ZhangAge	2	enmix_est_mean_nonorm_norcp	0.990583958886283	0.987639814290718	0.992830415319772	3,20E-114	0.99058561447336	0.987449864316735	0.992911310978232	1,31E-114	0.990934078893908	0.988092276067741	0.993100033426401	1,31E-114	0.995269709136516	0.993781476090177	0.996402310690808	3,20E-114	0.995270544779291	0.993685307031592	0.996443048427334	1,31E-114	0.995446398149391	0.994010477242127	0.996538073123336	1,31E-114
ZhangAge	82	watermelon_nasen	0.990474234850425	0.987495997985948	0.992746773594932	7,43E-114	0.990476892221011	0.987028019678974	0.992938645519294	6,09E-115	0.991029820716335	0.988217851509925	0.993172979843863	6,09E-115	0.995214323811486	0.993708665563743	0.996360186602142	7,43E-114	0.995215665242733	0.993471667136772	0.996456812909629	6,09E-115	0.995494703700401	0.994074015339352	0.996574797960249	6,09E-115
ZhangAge	92	minfi_funnorm_bg_dyecorr	0.990443971176426	0.987456331981801	0.99272370345953	9,35E-114	0.990447349375309	0.986715816293428	0.993018092518655	2,34E-116	0.991148120697003	0.988373019571789	0.993263111177407	2,34E-116	0.995199046563503	0.993688581823737	0.996348567276116	9,35E-114	0.995200751917558	0.99331349577145	0.996496816808862	2,34E-116	0.995554384321796	0.99415251549193	0.996620170821998	2,34E-116
ZhangAge	87	minfi_illumina_bg_normcontrol	0.990442857798465	0.987454872706329	0.992722854723288	9,43E-114	0.990445691559633	0.986929222691011	0.99293695258777	5,92E-115	0.9910333885665	0.988222531192807	0.99317569818345	5,92E-115	0.995198484516101	0.993687842946296	0.996348139803052	9,43E-114	0.995199915033662	0.993421619069407	0.996455960434143	5,92E-115	0.995496503732689	0.994076382989118	0.996576166454985	5,92E-115
ZhangAge	13	enmix_oob_relic_q1_norcp	0.990320537004292	0.987294553138132	0.992629607299128	2,38E-113	0.990324231963832	0.986445851316648	0.992963566745603	4,03E-115	0.991080886289888	0.988284830913908	0.993211886404542	4,03E-115	0.995136731588834	0.993606661457505	0.996301172744863	2,38E-113	0.995138597078416	0.993176683535386	0.996469361822862	4,03E-115	0.995520466410216	0.994107901994752	0.996594384349322	4,03E-115
ZhangAge	79	watermelon_danen	0.990286226870431	0.987249585718176	0.992603451552764	3,07E-113	0.990287275704217	0.987180506514313	0.992633850236497	3,80E-113	0.990501172216133	0.987524520809879	0.99277017763463	3,80E-113	0.995119408958156	0.993583888821284	0.996287997774233	3,07E-113	0.995119938506191	0.99354890336149	0.996303309931913	3,80E-113	0.995227921532299	0.993723106779564	0.996371973824924	3,80E-113
ZhangAge	97	minfi_illumina_bg_quantile_nostrat	0.990254195988904	0.987207605960868	0.992579033161449	3,90E-113	0.990255406140436	0.987116344297352	0.992618874077978	3,79E-113	0.990501390314452	0.987524806825407	0.992770343824557	3,79E-113	0.995103236545996	0.993562628282642	0.996275697618489	3,90E-113	0.995103847561725	0.99351640595196	0.996295766331413	3,79E-113	0.995228031624712	0.993723251588231	0.996372057523915	3,79E-113
ZhangAge	91	minfi_funnorm_nobg_nodyecorr	0.990243741184289	0.987193903957965	0.992571063015201	4,22E-113	0.990246426214263	0.986748893998453	0.992754371521675	4,03E-114	0.990791779853941	0.987905642946253	0.99299161161632	4,03E-114	0.99509795779591	0.993555688744552	0.996271682790797	4,22E-113	0.995099313503459	0.993330256258566	0.996364013256289	4,03E-114	0.995374594048839	0.993916030624159	0.996483483250591	4,03E-114
ZhangAge	85	minfi_raw	0.990012472930491	0.986890816708132	0.992394752191825	2,31E-112	0.990015103496202	0.986492086995711	0.992560227651987	2,89E-113	0.990536888790357	0.987571360015245	0.99279739338581	2,89E-113	0.994981173633147	0.993402162221683	0.996182860951722	2,31E-112	0.994982502149729	0.993200117386464	0.99626622460653	2,89E-113	0.995245950344887	0.993746820750798	0.996385680431892	2,89E-113
ZhangAge	88	minfi_illumina_nobg_normcontrol	0.989937967717324	0.986793179028471	0.992337949942877	3,97E-112	0.98994171088227	0.986015434745249	0.992647522788992	9,72E-114	0.990678793417557	0.987757460893899	0.992905521300906	9,72E-114	0.994943544750685	0.993352694628241	0.996154241775427	3,97E-112	0.9949454353046	0.992958481082225	0.996310196797516	9,72E-114	0.995317573777716	0.993841029729756	0.996440132949974	9,72E-114
ZhangAge	77	watermelon_danes	0.989839247993579	0.986663812208109	0.992262685159158	8,07E-112	0.989839247993579	0.986663812018919	0.992262685239279	4,90E-111	0.989839247993579	0.986656559634834	0.992265754305448	4,90E-111	0.994893681981263	0.993287144150943	0.996116317944175	8,07E-112	0.994893681981263	0.993287144055074	0.996116317984547	4,90E-111	0.994893681981263	0.993283469002001	0.996117864457672	4,90E-111
ZhangAge	80	watermelon_daten1	0.989789423782808	0.986598521817237	0.992224698067269	1,15E-111	0.989790333078097	0.986554226770399	0.992244559748406	1,97E-112	0.989966654569975	0.986823609960322	0.9923628514805	1,97E-112	0.994868514177857	0.993254058112102	0.996097176216983	1,15E-111	0.994868973503299	0.99323161026847	0.99610718462568	1,97E-112	0.994958033388659	0.99336811281403	0.996166788336861	1,97E-112
ZhangAge	76	watermelon_nanes	0.989759048624204	0.986558718256532	0.992201539144822	1,43E-111	0.989760267365473	0.98647925024498	0.992236512166125	1,60E-111	0.989995899547533	0.986861955732042	0.992385138801926	1,60E-111	0.994853170094702	0.993233886509398	0.996085506058526	1,43E-111	0.994853785753756	0.993193611383883	0.99610312942943	1,60E-111	0.994972803484298	0.993387540473028	0.996178017467721	1,60E-111
ZhangAge	95	minfi_raw_quantile_nostrat	0.98974279126161	0.98653741478984	0.992189143979782	1,60E-111	0.989744829129282	0.986315496537287	0.992283691582517	5,68E-112	0.990138263797385	0.987048627597119	0.992493631018871	5,68E-112	0.994844957457096	0.99322309003096	0.996079259821377	1,60E-111	0.99484598692225	0.993110609323358	0.996126902784937	5,68E-112	0.995044697957921	0.993482105962076	0.996232676047607	5,68E-112
ZhangAge	81	watermelon_daten2	0.989742687985356	0.986537279458135	0.992189065238306	1,60E-112	0.989743705644142	0.986482387962501	0.992213511230516	2,39E-111	0.989940135522712	0.986788838711003	0.992342641429574	2,39E-111	0.994844905285201	0.993223021444865	0.996079220141307	1,60E-112	0.99484541937398	0.993195201669337	0.996091539021501	2,39E-111	0.99494463964131	0.993350495517396	0.996156605590225	2,39E-111
ZhangAge	74	watermelon_naten	0.989520758416215	0.986246476312967	0.992019853766964	7,59E-111	0.98952385006757	0.98577135797944	0.992215978451165	7,08E-112	0.99010806580856	0.987009030476078	0.992470618200303	7,08E-112	0.994732780977803	0.993075620850156	0.995993942420832	7,59E-111	0.994734343128345	0.992834702765056	0.996092782292165	7,08E-112	0.995029448721207	0.993462048070909	0.996221082644371	7,08E-112
ZhangAge	75	watermelon_nanet	0.988584886292482	0.985020388780834	0.99130619366316	3,78E-108	0.988584886292482	0.985020388512507	0.991306193776874	2,17E-107	0.988584886292482	0.985012249212748	0.991309640564147	2,17E-107	0.994259679943158	0.992453673874672	0.995634118768623	3,78E-108	0.994259679943158	0.992453673738476	0.995634118825977	2,17E-107	0.994259679943158	0.99244954241809	0.995635857297717	2,17E-107
ZhangAge	78	watermelon_danet	0.988387212547445	0.984761462193452	0.991155434779818	1,32E-108	0.98838721254748	0.984761461910998	0.991155434899577	7,48E-107	0.988387212553326	0.984753183019127	0.991158941192455	7,48E-107	0.994159695164366	0.992322232118661	0.995558073937528	1,32E-108	0.994159695164383	0.992322231975257	0.99555807399794	7,48E-107	0.99415969516734	0.992318028704365	0.995559842750549	7,48E-107
ZhangAge	96	minfi_illumina_bg_quantile_strat	0.987196353286104	0.983201933341746	0.990247056672414	1,57E-104	0.987196962279809	0.983192657921987	0.990251785009646	4,98E-104	0.987290881449093	0.983316651814563	0.990323007823876	4,98E-104	0.993556929242184	0.991529825392037	0.995099631829682	1,57E-104	0.993557237675372	0.991525108762946	0.995102019219992	4,98E-104	0.99360480206016	0.991588157054915	0.995137979042555	4,98E-104
ZhangAge	94	minfi_raw_quantile_strat	0.986754563151875	0.982623520846642	0.989909996649346	1,84E-103	0.986754999219925	0.982619524570176	0.989912262683861	6,85E-104	0.986819975659376	0.982699772436984	0.989963882801916	6,85E-104	0.993333128764978	0.991235613332209	0.994929417226084	1,84E-103	0.993333349715855	0.991233580011479	0.994930561761284	6,85E-104	0.993366271477994	0.99127440886234	0.994956633492286	6,85E-104
MiAge	76	watermelon_nanes	0.947104640806716	0.931036664140697	0.959513306927613	3,44E-60	0.947142526925321	0.93057893711573	0.959759774281567	1,41E-60	0.948501248421585	0.932807353562166	0.96060430201052	1,41E-60	0.97283383846727	0.964286884273121	0.979338393401437	3,44E-60	0.972853824338096	0.9640413237969	0.979466755953196	1,41E-60	0.973570070011434	0.965235724960381	0.97990634930818	1,41E-60
MiAge	11	enmix_est_mean_q1_norcp	0.939439413683232	0.921137286277891	0.953603409412698	5,07E-56	0.939537047638914	0.919047753526773	0.954607593198158	3,06E-57	0.942576233744226	0.925146095390263	0.956040347925039	3,06E-57	0.968774179853468	0.958949985362628	0.976250762890893	5,07E-56	0.968826090517482	0.957816450203256	0.976776716226928	3,06E-57	0.970439375681493	0.96111780566214	0.977526203832353	3,06E-57
MiAge	77	watermelon_danes	0.937764160370516	0.918976902239997	0.952310332326963	3,49E-55	0.938019177618591	0.906206342751263	0.957192406946344	5,43E-60	0.945769941462039	0.9292739116326	0.958501226010216	5,43E-60	0.967882655225916	0.957777971342216	0.975572701284536	3,49E-55	0.968018467981534	0.95079564308166	0.978128060939882	5,43E-60	0.972129254655248	0.963340566655178	0.978810953274549	5,43E-60
MiAge	14	enmix_est_relic_q1_norcp	0.937269061324238	0.91833864505372	0.951928080383729	6,11E-56	0.937322470783324	0.917820202141066	0.952222513774617	2,35E-55	0.938921276047114	0.920427173300079	0.953221729419652	2,35E-55	0.967618881688596	0.957431209991606	0.975372084607328	6,11E-56	0.96764734309238	0.957149373143954	0.975526618565112	2,35E-55	0.968498605535235	0.958565038129937	0.976050711562457	2,35E-55
MiAge	15	enmix_neg_relic_q1_norcp	0.935419324419731	0.915954926528134	0.950499546911891	4,76E-54	0.935570062571194	0.911872707084544	0.952361374941601	7,06E-56	0.939957985985958	0.921765123891676	0.954021468787459	7,06E-56	0.966632204832598	0.956134107171215	0.974621653634075	4,76E-54	0.966712681356924	0.953905250810425	0.975599483953208	7,06E-56	0.969049837961555	0.959290094748991	0.97646979219677	7,06E-56
MiAge	10	enmix_oob_mean_q1_norcp	0.934755492708204	0.91509979485251	0.949986720775747	9,81E-54	0.934984850360932	0.906067901632937	0.953708621401011	9,98E-57	0.941605003454401	0.923891612555122	0.955291600324374	9,98E-57	0.966277647207777	0.955667999455857	0.974351989841061	9,81E-54	0.966400176400895	0.95071943749402	0.976305894291549	9,98E-57	0.969924368529281	0.960440397500461	0.977134663868955	9,98E-57
MiAge	12	enmix_neg_mean_q1_norcp	0.93402416091263	0.914157915866323	0.94942165406733	2,15E-53	0.934286417210105	0.902847515865857	0.953922556121452	8,14E-57	0.941773583924371	0.924109331038636	0.955421576143209	8,14E-57	0.965886755491081	0.95515412630163	0.974054691642959	2,15E-53	0.966026963636194	0.9489436314134	0.976417978422844	8,14E-57	0.970013797407857	0.960558026647894	0.977202653176858	8,14E-57
MiAge	49	enmix_oob_relic_q1_rcp	0.931209927491828	0.910535476970594	0.947246293674363	4,10E-52	0.93140108083017	0.905175754798761	0.949653808866135	3,21E-54	0.936606350254559	0.917441154090373	0.951435225107945	3,21E-54	0.9643798058777	0.953173063725954	0.972908559899686	4,10E-52	0.964482302588159	0.950228085276439	0.974176855960318	3,21E-54	0.967265598536787	0.956943217926919	0.975113304163417	3,21E-54
MiAge	13	enmix_oob_relic_q1_norcp	0.930454788526688	0.909564013329752	0.946662331010779	8,84E-52	0.930682642566903	0.902239727507771	0.949830331966718	2,53E-54	0.936821340628224	0.917718378929802	0.951601182327256	2,53E-54	0.963974700735473	0.952640505351505	0.972600451480701	8,84E-52	0.964096969691022	0.948607806325068	0.97426972633938	2,53E-54	0.967380233764213	0.957094001927376	0.975200456880729	2,53E-54
MiAge	46	enmix_oob_mean_q1_rcp	0.929311475814886	0.908093610225504	0.945777983883241	2,79E-51	0.929710868040283	0.887532910530878	0.953134651653221	4,53E-56	0.940336727972637	0.922254026411273	0.954313588215921	4,53E-56	0.963360750676478	0.951833395761105	0.972133503120152	2,79E-51	0.963575303884204	0.940415825948439	0.976005060220958	4,53E-56	0.969251073194032	0.959554786973773	0.976622783539163	4,53E-56
MiAge	52	enmix_oob_nodye_q1_rcp	0.928201687208335	0.90666682236729	0.944919333943102	8,34E-53	0.928562922513811	0.890466254030659	0.951081662208377	6,72E-55	0.93800156441173	0.919240580234568	0.952512077318741	6,72E-55	0.962764106437633	0.95104903670751	0.97167971694475	8,34E-53	0.962958389040751	0.942059930593416	0.974927580562541	6,72E-55	0.96800908898797	0.957921158713952	0.975678551117353	6,72E-55
MiAge	32	enmix_est_relic_q3_norcp	0.921650730431457	0.898254680825402	0.939846127849494	3,83E-48	0.921989337558273	0.887295339368937	0.94445940334415	3,24E-51	0.930028062921715	0.908967599535067	0.946353086945254	3,24E-51	0.959228142592306	0.946400596188517	0.968990389862936	3,83E-48	0.959411500929119	0.940282446377074	0.971436484320357	3,24E-51	0.96374563747412	0.952313281541759	0.972437214288316	3,24E-51
MiAge	33	enmix_neg_relic_q3_norcp	0.918108724891977	0.89371348976121	0.937099773054817	8,48E-47	0.918709062281265	0.864959244933079	0.947031483073964	2,96E-52	0.932379437708227	0.911994430514836	0.94817059889216	2,96E-52	0.957306239190047	0.943874028033569	0.967528659173818	8,48E-47	0.957632483570967	0.927590506101506	0.97279524374079	2,96E-52	0.965006581537646	0.953971848410946	0.973395861154402	2,96E-52
MiAge	51	enmix_neg_relic_q1_rcp	0.917380442762903	0.892780381358791	0.936534795436407	1,57E-46	0.9180805159594	0.855203929444226	0.948517602309292	5,98E-53	0.933907362147276	0.913962457301781	0.949351065436733	5,98E-53	0.956910190907109	0.943353375966292	0.967227439076667	1,57E-46	0.957290904443798	0.921951399381117	0.973578684827023	5,98E-53	0.96582429999163	0.955047424065198	0.974017540779952	5,98E-53
MiAge	23	enmix_est_relic_q2_norcp	0.917070933715527	0.892383888104613	0.936294658240883	2,05E-48	0.917480137581253	0.879111991636527	0.941795535032681	8,96E-50	0.926624782762292	0.904590622186853	0.943720666521201	8,96E-50	0.956741785175499	0.94313198681734	0.967099355726678	2,05E-48	0.956964423880375	0.935667480756061	0.970025440929681	8,96E-50	0.961915149283761	0.94990557198922	0.971045565112231	8,96E-50
MiAge	29	enmix_est_mean_q3_norcp	0.91566076255023	0.890577885711671	0.935200328431293	6,64E-46	0.916173349914305	0.871134309291361	0.942703921775277	4,08E-50	0.927446810051221	0.905647410606951	0.944356699037788	4,08E-50	0.955973813788673	0.942122398069234	0.966515264276937	6,64E-46	0.956253096783001	0.931129641486055	0.970507045575754	4,08E-50	0.962357876974644	0.950487908273127	0.971382153804521	4,08E-50
MiAge	54	enmix_neg_nodye_q1_rcp	0.913114879936931	0.887319382467972	0.933223711216731	5,30E-45	0.914054214772005	0.83039510613134	0.949143090082868	4,13E-53	0.934255104495386	0.914410494228495	0.949619668497247	4,13E-53	0.95458447321996	0.940295946420749	0.965458581748285	5,30E-45	0.955097517842131	0.907339735939782	0.973908067511365	4,13E-53	0.966010225149818	0.955291978376875	0.97415889246666	4,13E-53
MiAge	24	enmix_neg_relic_q2_norcp	0.913307896057182	0.887566335722512	0.933373611128629	4,54E-45	0.913979160093408	0.857620881163743	0.943834976682332	1,69E-50	0.928355830012938	0.906816351155927	0.945059893753091	1,69E-50	0.954689935623291	0.940434589158716	0.965538792663836	4,54E-45	0.95505654309089	0.923354049106586	0.971106074336861	1,69E-50	0.962847017717378	0.951131293379363	0.971754028540016	1,69E-50
MiAge	48	enmix_neg_mean_q1_rcp	0.912711210148301	0.886802957530997	0.932910191113864	7,32E-45	0.913740848263967	0.81950477060905	0.950465272288501	7,64E-54	0.935818233555757	0.916425055962954	0.950826781565116	7,64E-54	0.954363842597581	0.940005901508057	0.9652907780224	7,32E-45	0.95492641973218	0.900799804261831	0.974603635135026	7,64E-54	0.966845148303851	0.956390184016326	0.974793652158377	7,64E-54
MiAge	5	enmix_est_relic_nonorm_norcp	0.912843513005784	0.886972208784237	0.933012950766514	6,59E-45	0.913322861846938	0.87151987869196	0.939340315610667	1,67E-48	0.923480900908517	0.900551382564757	0.94128696327134	1,67E-48	0.954436164588675	0.940100977274813	0.965345783530875	6,59E-45	0.954698111917509	0.931349849514911	0.968721485393226	1,67E-48	0.960218425327051	0.947673807534191	0.969755611694975	1,67E-48
MiAge	20	enmix_est_mean_q2_norcp	0.909738749001318	0.883002204395397	0.930600612505818	7,55E-44	0.910371860321393	0.859322381510848	0.939545783955652	1,93E-48	0.923324645232589	0.90035072946705	0.941165956251134	1,93E-48	0.952736335770595	0.937866352290241	0.964052954793117	7,55E-44	0.953083406670611	0.924339307756388	0.968830735245108	1,93E-48	0.960133950886831	0.947562695144755	0.969691389054397	1,93E-48
MiAge	28	enmix_oob_mean_q3_norcp	0.908754491949662	0.881744451176073	0.929835486365183	1,61E-43	0.909712511963085	0.831016065648736	0.945057831570207	7,20E-51	0.929225060558872	0.90793443504073	0.945732163831844	7,20E-51	0.952196309983723	0.937156424853535	0.963642230578436	1,61E-43	0.952721947690386	0.907710294015693	0.971752938376419	7,20E-51	0.963314316775138	0.951745949300766	0.97210929788955	7,20E-51
MiAge	30	enmix_neg_mean_q3_norcp	0.907926592256401	0.88068679972107	0.929191765649343	3,01E-43	0.90890324463013	0.829486556663528	0.944570468991903	1,33E-50	0.928603233463812	0.907134553265033	0.945251252009547	1,33E-50	0.951741640313997	0.936558708075887	0.963296425160293	3,01E-43	0.952277960852059	0.906797105059115	0.971495231521832	1,33E-50	0.962980064900151	0.951306295313049	0.971855179152876	1,33E-50
MiAge	31	enmix_oob_relic_q3_norcp	0.907910080582282	0.880665708627938	0.929178925937917	3,05E-43	0.908813341309069	0.83667842935365	0.9431435750145	6,27E-50	0.926998199604091	0.905070648829326	0.944009608435098	6,27E-50	0.951732568345352	0.936546781905688	0.963289525346825	3,05E-43	0.952228614125049	0.911077754256729	0.970739977366276	6,27E-50	0.962116311052648	0.950170167584594	0.971198500603105	6,27E-50
MiAge	6	enmix_neg_relic_nonorm_norcp	0.90795476569751	0.880722787155369	0.929213673597281	2,95E-43	0.9086711563717	0.852472898795468	0.939490169987393	2,50E-48	0.923039237603545	0.899984253277235	0.940944919978543	2,50E-48	0.951757119216167	0.936579056914049	0.96330819785725	2,95E-43	0.9521505612303	0.920362073150728	0.968801166951519	2,50E-48	0.959979619296608	0.947359697034199	0.969574056732064	2,50E-48
MiAge	50	enmix_est_relic_q1_rcp	0.906420761660759	0.878763779662052	0.92802059932684	9,30E-43	0.907706128559709	0.794916353402215	0.948568876315564	1,08E-52	0.933346268841206	0.913239638026342	0.948917618285309	1,08E-52	0.950913649168549	0.935470216293101	0.962666684838175	9,30E-43	0.951620498535604	0.885741947690735	0.973605693742946	1,08E-52	0.965524162829484	0.954652642434715	0.973789358136321	1,08E-52
MiAge	64	enmix_oob_mean_q3_rcp	0.906615459475992	0.87901236785024	0.928172050440644	8,05E-43	0.907496566944914	0.838845203629406	0.941407664713242	4,32E-49	0.924950871843663	0.902439499353079	0.942425109533547	4,32E-49	0.951020778699825	0.935611050666909	0.962748163711355	8,05E-43	0.951505321342077	0.912360868629661	0.969819664178872	4,32E-49	0.961012444912707	0.948718211180909	0.97035927399009	4,32E-49
MiAge	70	enmix_oob_nodye_q3_rcp	0.904734000985032	0.876610768806139	0.926708206643253	3,22E-42	0.905682143449112	0.833120314059814	0.940790842009095	9,70E-50	0.924076024324981	0.901315689753938	0.941747794950959	9,70E-50	0.949984617817658	0.934248895271789	0.961960096965364	3,22E-42	0.950507036614102	0.908964139091014	0.969492251967959	9,70E-50	0.960540033389972	0.948096830643188	0.970000117831723	9,70E-50
MiAge	19	enmix_oob_mean_q2_norcp	0.902871827689651	0.874235165220128	0.925258710456159	1,23E-42	0.903963132050689	0.820487164179991	0.941536574680556	5,24E-49	0.924743437542407	0.902173006167457	0.942264525052655	5,24E-49	0.948957060114619	0.932898049767889	0.961178573488374	1,23E-42	0.949559491813335	0.901392968128469	0.969888063875869	5,24E-49	0.960900470686273	0.948570927294544	0.970274144328626	5,24E-49
MiAge	22	enmix_oob_relic_q2_norcp	0.902107951205427	0.873261072503929	0.924663927854182	2,12E-41	0.903118731335989	0.82804071661036	0.93929807383372	5,50E-48	0.922162223929746	0.898858332296734	0.940265614034329	5,50E-48	0.948534966833751	0.932343158486359	0.960857544501387	2,12E-41	0.949093418571946	0.90593246538376	0.968699022091906	5,50E-48	0.959505095302976	0.946735537884529	0.969213294544005	5,50E-48
MiAge	21	enmix_neg_mean_q2_norcp	0.901353651279524	0.872299417991121	0.924076493892223	3,61E-41	0.902485574071393	0.817335062043997	0.940711319953162	1,39E-48	0.923683280239593	0.900811279098769	0.941443682425118	1,39E-48	0.948117832443169	0.931794786249576	0.960540287068218	3,61E-41	0.948743671301579	0.899487473845051	0.969450026164495	1,39E-48	0.960327814591754	0.947817691323749	0.969838776110293	1,39E-48
MiAge	47	enmix_est_mean_q1_rcp	0.900455205044706	0.871154285029397	0.923376661503775	6,77E-41	0.902216138275438	0.740282857012331	0.949801252102159	1,33E-53	0.935307034462671	0.915766114075794	0.950432062598213	1,33E-53	0.947620551807243	0.931141052343218	0.960162073279855	6,77E-41	0.948594768093381	0.850761534574015	0.974254428319953	1,33E-53	0.966572246994756	0.956031226721618	0.974586175877484	1,33E-53
MiAge	67	enmix_oob_relic_q3_rcp	0.900714671158413	0.871484960122723	0.923578784725781	5,65E-41	0.901491601861203	0.845338265552943	0.933580322248691	1,27E-45	0.915824682539672	0.890731252226216	0.935352474467091	1,27E-45	0.947764211878748	0.931329910410368	0.960271335969682	5,65E-41	0.948194145037308	0.916187867918777	0.965649382657109	1,27E-45	0.956063141775195	0.942208207726441	0.966596510772173	1,27E-45
MiAge	53	enmix_est_nodye_q1_rcp	0.899755626204301	0.870262843228145	0.922831628630655	1,10E-40	0.90147531188241	0.748934533408625	0.948501515441131	9,16E-53	0.933503701819837	0.913442435712544	0.949039241915035	9,16E-53	0.947233016492765	0.930631591574624	0.959867327840712	1,10E-40	0.948185134194536	0.856446618329358	0.973570210671758	9,16E-53	0.965608393654703	0.95476343438823	0.973853395565862	9,16E-53
MiAge	100	cross_noob_dyecorr_BMIQ	0.899864511629918	0.870401578328182	0.922916465936497	1,02E-40	0.900768154806531	0.836393668362805	0.935081782553894	3,64E-46	0.917324401744945	0.892653000741599	0.936515803434569	3,64E-46	0.947293352890636	0.930710910868854	0.959913217537527	1,02E-40	0.947793819597336	0.910908900168963	0.966451951524019	3,64E-46	0.956879702683692	0.943282260817837	0.967217310360785	3,64E-46
MiAge	87	minfi_illumina_bg_normcontrol	0.898492188090327	0.868653390291933	0.921847066081497	2,62E-41	0.89941103055974	0.834986316539547	0.933996164982082	1,10E-45	0.915994074596171	0.890948267214425	0.935483892688053	1,10E-45	0.946532404743904	0.929710554996212	0.959334467711913	2,62E-41	0.947042021015	0.910073616368083	0.965871785987472	1,10E-45	0.956155435699072	0.942329605375074	0.966666678262899	1,10E-45
MiAge	88	minfi_illumina_nobg_normcontrol	0.8958380626501	0.865274435777008	0.91977779689299	1,56E-39	0.896965391333353	0.819270771162733	0.935020905698856	5,61E-46	0.916810387955782	0.891994239578296	0.936117131627526	5,61E-46	0.94505757669814	0.927771720000618	0.958212766479098	1,56E-39	0.945684507931784	0.900658422208498	0.966419435516292	5,61E-46	0.95659997850234	0.942914329144164	0.967004646914738	5,61E-46
MiAge	2	enmix_est_mean_nonorm_norcp	0.895779941823988	0.865200473489623	0.919732468523157	1,62E-39	0.896709082126381	0.833500551729144	0.931496788828042	1,26E-44	0.912987981682332	0.88709873965447	0.933150895858558	1,26E-44	0.945025234270736	0.92772920207436	0.95818816799062	1,62E-39	0.94554203443903	0.909190401871527	0.964533613740294	1,26E-44	0.954515125473424	0.94017204400963	0.965419614017377	1,26E-44
MiAge	55	enmix_oob_mean_q2_rcp	0.895561442737123	0.864922432011627	0.919562055605369	1,87E-39	0.89669101012679	0.819122713751735	0.934779475090653	7,16E-46	0.916516389817296	0.891617498318492	0.935889082811089	7,16E-46	0.94490362859878	0.927569337110354	0.958095679084851	1,87E-39	0.945531987381379	0.900568947393754	0.966290460618882	7,16E-46	0.956439918475906	0.942703796207292	0.96688295948453	7,16E-46
MiAge	58	enmix_oob_relic_q2_rcp	0.894230760323684	0.863229536079455	0.918524028067691	4,49E-39	0.8952179224636	0.82922296729247	0.930979670364697	2,28E-44	0.912246217860438	0.886149409061995	0.93257495944982	2,28E-44	0.944162431583445	0.926594946423868	0.957531951260276	4,49E-39	0.944712385686922	0.906639575513144	0.964256314711865	2,28E-44	0.95410957996939	0.939638614846199	0.965111293499645	2,28E-44
MiAge	66	enmix_neg_mean_q3_rcp	0.893511199764747	0.862314400561565	0.917962579770051	7,16E-39	0.895169480994733	0.770848848816767	0.941189547133843	1,09E-48	0.923945492448962	0.90114803768388	0.941646723742478	1,09E-48	0.943761198640661	0.926067478511192	0.95722678789709	7,16E-39	0.944685412013788	0.870598130757266	0.969703910185901	1,09E-48	0.960469510259239	0.948004068932713	0.969946501830648	1,09E-48
MiAge	72	enmix_neg_nodye_q3_rcp	0.893042736253143	0.861718719212752	0.917597001179718	9,69E-39	0.894730810488459	0.76827330166116	0.941148272922192	1,15E-48	0.923893887651717	0.901081759577404	0.941606765118561	1,15E-48	0.943499815562244	0.925723859700073	0.957027989317053	9,69E-39	0.944441084227473	0.868953120470037	0.969682003225229	1,15E-48	0.960441626829441	0.947967392815034	0.969925303140426	1,15E-48
MiAge	61	enmix_oob_nodye_q2_rcp	0.892643139247276	0.861210674267579	0.917285131662531	1,25E-38	0.893811203592498	0.816382624756449	0.932483238287959	7,19E-45	0.913693544493677	0.888001942452753	0.933698628254498	7,19E-45	0.943276754858594	0.925430620159625	0.956858337358646	1,25E-38	0.943928520326596	0.89891040976668	0.965062174732312	7,19E-45	0.954900587006392	0.940679055975045	0.96571266547086	7,19E-45
MiAge	37	enmix_oob_mean_nonorm_rcp	0.892543885467234	0.861084493417339	0.917207663361399	1,34E-38	0.893765111996977	0.81238940426072	0.93327242218722	3,60E-45	0.914552686695663	0.88910201252687	0.934365458809764	3,60E-45	0.943221335389939	0.925357764747379	0.956816187301566	1,34E-38	0.943902817023069	0.896484389448411	0.965484648181508	3,60E-45	0.955369568099057	0.941295924339844	0.966069213606294	3,60E-45
MiAge	4	enmix_oob_relic_nonorm_norcp	0.890292926659203	0.858223900401352	0.915450272649245	5,57E-38	0.891506608771195	0.813125041065003	0.930867459953307	3,56E-44	0.911678282104322	0.885422696642891	0.93213392044095	3,56E-44	0.941962924479283	0.923703435539697	0.955859085167575	5,57E-38	0.942641812232796	0.896932117365039	0.964196123514161	3,56E-44	0.953798858980364	0.939229911912527	0.964875064382928	3,56E-44
MiAge	89	minfi_noob_dyecorr	0.889360327273705	0.857039305595814	0.914721883251113	9,98E-38	0.890549579014421	0.814798372915207	0.9295253507303	1,20E-43	0.910114999274056	0.883423032729513	0.930919616255702	1,20E-43	0.941440671147178	0.923016872085904	0.955461878043568	9,98E-38	0.942106558748575	0.897949199289123	0.963475655169274	1,20E-43	0.952942623475495	0.938103673341225	0.964224101737464	1,20E-43
MiAge	69	enmix_neg_relic_q3_rcp	0.887373665597621	0.854516971551592	0.913169688419708	3,40E-37	0.889032421956889	0.778390142307601	0.934861316604363	1,09E-45	0.916014474471947	0.890974403089023	0.935499719013242	1,09E-45	0.940326424779951	0.921552064133073	0.954614422282628	3,40E-37	0.941256922457605	0.875387378494551	0.966334184865531	1,09E-45	0.956166549550102	0.942344223838844	0.96667512769279	1,09E-45
MiAge	92	minfi_funnorm_bg_dyecorr	0.885224145194304	0.851789610683328	0.911489407545618	1,24E-36	0.886817471655577	0.785597781183689	0.931667670298454	2,47E-44	0.91214231886413	0.886016453637216	0.932494279665436	2,47E-44	0.939118191808504	0.919963699730457	0.953695483686708	1,24E-36	0.940014055389729	0.87992692359072	0.964625214392604	2,47E-44	0.954052750012844	0.939563864279675	0.96506808788782	2,47E-44
MiAge	3	enmix_neg_mean_nonorm_norcp	0.885173123883997	0.851724895684762	0.911449513515457	1,28E-36	0.886689624675183	0.791683985237581	0.930452508519952	7,37E-44	0.910745782008765	0.884229777720943	0.931409641888753	7,37E-44	0.939089479549005	0.919925954087037	0.953673646173534	1,28E-36	0.939942227994005	0.88373172028169	0.963973477113214	7,37E-44	0.953288282077273	0.938558331023148	0.96448689256611	7,37E-44
MiAge	65	enmix_est_mean_q3_rcp	0.881930112970209	0.847613580683913	0.908912759239632	8,67E-36	0.88426948732849	0.717307131553001	0.938496929346049	1,91E-48	0.920756242735293	0.897053957993636	0.939176286365447	1,91E-48	0.937261279674491	0.917522570244543	0.952283183021601	8,67E-36	0.938580700133508	0.835385957902968	0.968272804706119	1,91E-48	0.958743459736537	0.945733730149014	0.968634252562693	1,91E-48
MiAge	43	enmix_oob_nodye_nonorm_rcp	0.882363980329601	0.848163375766548	0.909252255571218	6,73E-39	0.883830806474295	0.796011629893062	0.926824744111383	1,92E-42	0.906435852281521	0.878720707190989	0.928059965511928	1,92E-42	0.93750623104794	0.917844587646113	0.952469484237099	6,73E-39	0.938333531267002	0.88642146481029	0.962022879292863	1,92E-42	0.9509219533369	0.935445810361911	0.962687864602297	1,92E-42
MiAge	1	enmix_oob_mean_nonorm_norcp	0.882004517421951	0.847707860490392	0.90897098242811	8,30E-36	0.88359088500943	0.787619734165774	0.9282556359958	5,96E-43	0.908005906810813	0.880726739439703	0.929280616755727	5,96E-43	0.937303294712765	0.917577803955876	0.952315138150447	8,30E-36	0.938198302021414	0.881193823398164	0.962793126251048	5,96E-43	0.951785215726636	0.936581291657591	0.963344169515788	5,96E-43
MiAge	71	enmix_est_nodye_q3_rcp	0.880326935672663	0.84558267942278	0.907657980650792	2,18E-35	0.882801615365922	0.705806291993674	0.938503944242264	1,70E-48	0.920887052579603	0.897221800246674	0.93927765100159	1,70E-48	0.936355182677567	0.916331399129995	0.951594038194569	2,18E-35	0.937753195197201	0.827533929621936	0.968276538234347	1,70E-48	0.958814367917076	0.945826998329893	0.9686881613022	1,70E-48
MiAge	40	enmix_oob_relic_nonorm_rcp	0.879089914319272	0.844016310731571	0.906689451816404	4,41E-35	0.880451920494298	0.802537719217921	0.921925502064094	1,12E-40	0.900745021343353	0.871457824051885	0.923631687072808	1,12E-40	0.935654975975681	0.91541089503349	0.95106148612995	4,41E-35	0.936425878161098	0.890453176831299	0.959376938465068	1,12E-40	0.94778101347518	0.931314414732677	0.960299929846029	1,12E-40
MiAge	39	enmix_neg_mean_nonorm_rcp	0.878219814632667	0.842914912087517	0.906008030786745	7,21E-36	0.880380987763273	0.743251614240899	0.932382811319773	1,49E-44	0.912778241959846	0.886830286536634	0.932988055674177	1,49E-44	0.935161910007242	0.914762701803444	0.950686477866277	7,21E-36	0.936385757452794	0.852718687502319	0.965008388460025	1,49E-44	0.954400486095667	0.940021254550088	0.965332458144729	1,49E-44
MiAge	57	enmix_neg_mean_q2_rcp	0.877840335074087	0.842434647965199	0.905710795178837	8,91E-35	0.880043567253302	0.739905524462511	0.932537107014872	1,28E-44	0.912975840807477	0.887083199651663	0.93314147000944	1,28E-44	0.934946724359772	0.91447981495093	0.950522815392713	8,91E-35	0.936194865461575	0.850512299730851	0.965091023225248	1,28E-44	0.954508490208748	0.940163316397931	0.965414569482991	1,28E-44
MiAge	63	enmix_neg_nodye_q2_rcp	0.877515266871183	0.8420232908424	0.905456156651504	1,07E-34	0.879697582577825	0.742336207616944	0.931928088133962	2,36E-44	0.912203105747413	0.886094239679321	0.932541482222004	2,36E-44	0.934762323753067	0.914237398656695	0.950382566915294	1,07E-34	0.935999057222177	0.852115916975936	0.964764779660206	2,36E-44	0.954085999552715	0.939607598642555	0.965093366223408	2,36E-44
MiAge	68	enmix_est_relic_q3_rcp	0.874723276547913	0.838491869372013	0.903268253803609	4,98E-34	0.877024762731864	0.735643724838092	0.930562484552208	9,06E-44	0.910477943001398	0.883887203394264	0.931201579429326	9,06E-44	0.933175885199031	0.912151838515797	0.949175978739163	4,98E-34	0.934483955827437	0.847689781388419	0.964032495190697	9,06E-44	0.953141538573347	0.938365313806192	0.964375329171487	9,06E-44
MiAge	60	enmix_neg_relic_q2_rcp	0.873422532890577	0.836847675123686	0.902248437724446	1,01E-33	0.875576028983275	0.749795948961105	0.92730310885221	1,94E-42	0.906418299914945	0.878698286359664	0.928046316660053	1,94E-42	0.932435174186722	0.911178086737471	0.948612620551031	1,01E-33	0.933660929179089	0.857009583781785	0.962280509581555	1,94E-42	0.950912294490023	0.935433105719502	0.962680521355632	1,94E-42
MiAge	42	enmix_neg_relic_nonorm_rcp	0.869903164444741	0.832402352091558	0.899487545994205	6,52E-33	0.872129307514183	0.747473455073121	0.924590830383861	2,25E-41	0.903033706035221	0.87437719864349	0.9254133451383	2,25E-41	0.930425896897238	0.908536655327286	0.947084436421937	6,52E-33	0.931697724098126	0.855490483020635	0.96081807705532	2,25E-41	0.949046465305757	0.932978910836397	0.961262003792571	2,25E-41
MiAge	45	enmix_neg_nodye_nonorm_rcp	0.869518856517761	0.831917223886495	0.899185919061499	7,97E-33	0.871968868159284	0.730219549224227	0.927009043474037	2,66E-42	0.905992037798905	0.878153830319371	0.927714834207273	2,66E-42	0.930206029734689	0.908247614072371	0.946917213356173	7,97E-33	0.931606163960082	0.844077330592679	0.96212215154197	2,66E-42	0.950677673181857	0.935124499541175	0.962502147874765	2,66E-42
MiAge	56	enmix_est_mean_q2_rcp	0.867475786535841	0.829339134642074	0.897581926905919	2,29E-32	0.870505396165128	0.680728884452865	0.931620566725725	2,34E-44	0.91221324658074	0.886107216557662	0.932549356768615	2,34E-44	0.92903564564551	0.906709006478825	0.946027061260497	2,29E-32	0.930770259150089	0.810040085286528	0.964599966239651	2,34E-44	0.954091546235111	0.939614894401282	0.965097583150907	2,34E-44
MiAge	38	enmix_est_mean_nonorm_rcp	0.867291994983247	0.829107293130009	0.897437595056112	2,52E-32	0.870246421466658	0.688737978352423	0.930601251603088	7,06E-44	0.910799990368482	0.884299115351708	0.931451750335352	7,06E-44	0.928930234064467	0.906570430552734	0.945946888998553	2,52E-32	0.930622201949415	0.815683649187986	0.964053297728215	7,06E-44	0.953317976721197	0.938597389498484	0.964509468252186	7,06E-44
MiAge	59	enmix_est_relic_q2_rcp	0.864936864141433	0.826137605196498	0.895587535003829	8,32E-32	0.867856058790357	0.697334824387483	0.927762550014416	1,20E-42	0.907065897931604	0.879525588328819	0.928549855273939	1,20E-42	0.927577636296687	0.904792281639261	0.944918151724415	8,32E-32	0.929253680663584	0.821682103457849	0.962527827929304	1,20E-42	0.951268541811171	0.93590169113989	0.962951362376934	1,20E-42
MiAge	62	enmix_est_nodye_q2_rcp	0.864501654677521	0.825589066320529	0.895245542519883	1,03E-32	0.867647136559957	0.677077058048813	0.92980047896933	1,42E-43	0.909891911053434	0.883137750009641	0.930746291508815	1,42E-43	0.927327312913587	0.904463202098928	0.944727764751349	1,03E-32	0.929133902840006	0.807448953879979	0.963623430610732	1,42E-43	0.952820320131695	0.937942803180617	0.964131119248679	1,42E-43
MiAge	44	enmix_est_nodye_nonorm_rcp	0.858956648729355	0.818606561835089	0.890885041415896	1,56E-30	0.862309637176552	0.671517283380767	0.926249010156956	4,24E-42	0.905355204574066	0.877340550367955	0.92721953743792	4,24E-42	0.924127681316801	0.900256909893763	0.942294239896044	1,56E-30	0.926064731624221	0.803482309225752	0.961712639718873	4,24E-42	0.950326954680825	0.934663186384588	0.962235510200962	4,24E-42
MiAge	41	enmix_est_relic_nonorm_rcp	0.858284299602562	0.817760721567612	0.890355916829262	2,16E-30	0.861417196969879	0.691808217244347	0.923198034630325	7,83E-41	0.901265606687746	0.872121684150636	0.924037030810917	7,83E-41	0.923738418051669	0.899745177530722	0.941998180239705	2,16E-30	0.925549842745778	0.817832908237293	0.960065493003461	7,83E-41	0.948069121449968	0.931693373923298	0.960518967165062	7,83E-41
MiAge	17	enmix_est_nodye_q1_norcp	0.854713396398205	0.813271323841583	0.887544238451867	1,16E-29	0.860899689318107	0.320710390220701	0.945088571286564	1,97E-56	0.94103837961504	0.92315991264637	0.954854693640352	1,97E-56	0.921666277989938	0.897021105609934	0.940422184944196	1,16E-29	0.925251043094717	0.485663462020781	0.971769188547997	1,97E-56	0.969623671018471	0.96004487882243	0.976906055213967	1,97E-56
MiAge	16	enmix_oob_nodye_q1_norcp	0.852422280038667	0.810393490916802	0.885738957235579	3,32E-29	0.858928516588767	0.295848383809132	0.944948188833733	6,29E-57	0.941986991773226	0.924384959681812	0.955586106357954	6,29E-57	0.920332571276214	0.895267791209756	0.93940781552717	3,32E-29	0.924111399576512	0.456609565602866	0.971694972913763	6,29E-57	0.970126984128868	0.960706905373709	0.977288704650923	6,29E-57
MiAge	101	cross_noob_nodyecorr_BMIQ	0.847614658726175	0.804361303821174	0.881947521071954	2,86E-28	0.851761792435627	0.631062968075587	0.922308449084595	1,09E-41	0.900791478277083	0.871517062436013	0.92366786194883	1,09E-41	0.917523201846165	0.891574544541321	0.937271110056882	2,86E-28	0.919947474794047	0.773805770135469	0.959584243125809	1,09E-41	0.947806730587386	0.931348241411836	0.960319481569007	1,09E-41
MiAge	83	watermelon_raw_BMIQ	0.82175562770543	0.77206788317084	0.861477800805307	9,77E-24	0.828047719349532	0.539740951222797	0.913333050248983	7,18E-38	0.890949399796567	0.858986240159334	0.915994958614997	7,18E-38	0.902157913177918	0.871375064694863	0.925584823447926	9,77E-24	0.905936656450274	0.701080205464637	0.954703678097371	7,18E-38	0.942330238865638	0.924144807102725	0.956155917317378	7,18E-38
MiAge	18	enmix_neg_nodye_q1_norcp	0.810576101051267	0.758185595270482	0.852588061113552	5,34E-22	0.822303114163821	0.130095400487729	0.933492939742992	3,78E-55	0.938506847335941	0.919892443699235	0.952901974565064	3,78E-55	0.895379211711262	0.862463664029555	0.920429186616996	5,34E-22	0.902487745065553	0.230237908112151	0.965602636094524	3,78E-55	0.968278083335858	0.958274977036519	0.975883057087171	3,78E-55
MiAge	84	watermelon_raw_PBC	0.808377542942476	0.755461091282396	0.850836945217471	1,14E-21	0.815670889437153	0.514451197021826	0.906663427366112	9,41E-36	0.882877314687998	0.848737455186429	0.909688239736626	9,41E-36	0.894036254870911	0.860698189249547	0.919407781885939	1,14E-21	0.898478787298293	0.679389600712782	0.951047168947472	9,41E-36	0.93779590183686	0.918180624085253	0.95270863673757	9,41E-36
MiAge	34	enmix_oob_nodye_q3_norcp	0.795614501175151	0.739680900585821	0.840652724365267	7,61E-20	0.804857777244877	0.431754077521895	0.906128901839708	2,88E-36	0.884896128882556	0.851298255419098	0.911266699465765	2,88E-36	0.886175179198493	0.850363880337757	0.913428930115167	7,61E-20	0.891879446006539	0.603112062749187	0.95075301671902	2,88E-36	0.938933573392353	0.919677046015884	0.953573564296894	2,88E-36
MiAge	25	enmix_oob_nodye_q2_norcp	0.785442024854766	0.727147574597744	0.832512759964079	1,76E-18	0.795472589609906	0.424197798811464	0.900305555827378	1,97E-34	0.87752059707216	0.841950384817486	0.905496199757854	1,97E-34	0.879829211949525	0.84202135971745	0.908602415385525	1,76E-18	0.886087144090275	0.5957006802924	0.947537676839967	1,97E-34	0.934765347917441	0.914194423212884	0.950404624131942	1,97E-34
MiAge	7	enmix_oob_nodye_nonorm_norcp	0.784437092769937	0.725911521422366	0.831707513806638	2,38E-18	0.794845168486828	0.405163010595056	0.901459995694017	5,49E-35	0.879804824559044	0.844843171627927	0.907284449922662	5,49E-35	0.879198371237929	0.841192045376839	0.908122620601355	2,38E-18	0.885697755374559	0.576677591909394	0.948176661865549	5,49E-35	0.936059757975591	0.915897009155982	0.951388713895771	5,49E-35
MiAge	35	enmix_est_nodye_q3_norcp	0.785351300063604	0.727035968780398	0.832440070889918	1,81E-18	0.794331335396005	0.485209143065588	0.89374244952542	5,59E-32	0.866863473973675	0.82848098470072	0.897139919473198	5,59E-32	0.879772289112653	0.841946527950796	0.908559121920584	1,81E-18	0.88537865858615	0.653388306059143	0.943890178677038	5,59E-32	0.928684380040421	0.906195898817426	0.945781500103922	5,59E-32
MiAge	8	enmix_est_nodye_nonorm_norcp	0.776466462025247	0.71612112308438	0.825313642787399	2,45E-18	0.786745651321214	0.443064465601669	0.892370244246814	6,96E-32	0.866431338006222	0.827935748883218	0.896800622707289	6,96E-32	0.874169570462977	0.834581095065478	0.904297895376577	2,45E-18	0.880646499113573	0.614060530437826	0.943124366872497	6,96E-32	0.928436337692197	0.905869639443342	0.94559292312683	6,96E-32
MiAge	82	watermelon_nasen	0.767650123903733	0.705319523342244	0.818226743393726	2,90E-18	0.785815122831797	0.0577387192913646	0.919936194092369	7,66E-52	0.93145678930002	0.910806477333454	0.947457554360035	7,66E-52	0.868554374559634	0.827199259362132	0.90002717908164	2,90E-18	0.880063241468934	0.10917387864944	0.958298715262524	7,66E-52	0.964512169736491	0.953321530084503	0.973019979037627	7,66E-52
MiAge	90	minfi_noob_nodyecorr	0.77350866788204	0.712494068498453	0.822937772263121	5,68E-18	0.784860317849174	0.395304740345785	0.895431066244657	3,34E-34	0.87229881466224	0.835345097295051	0.901404494547245	3,34E-34	0.872291950854438	0.832112743167842	0.9028698453502	5,68E-18	0.879464135092612	0.566621367956968	0.944831054203136	3,34E-34	0.931794442031521	0.910286679629014	0.948145959612748	3,34E-34
MiAge	93	minfi_funnorm_bg_nodyecorr	0.767105103155141	0.704652723497594	0.81778813043273	3,36E-17	0.782169043541449	0.212979849083663	0.90726505487257	5,65E-40	0.898386642164352	0.868451718748763	0.921794739087288	5,65E-40	0.868205407573648	0.826740501199321	0.899761767327695	3,36E-17	0.877772000782997	0.351167992188093	0.951378050528155	5,65E-40	0.94647383437138	0.929595033186445	0.959306132272038	5,65E-40
MiAge	26	enmix_est_nodye_q2_norcp	0.772024522670973	0.710675333251563	0.821744969643299	8,62E-17	0.782055717292849	0.469013100210023	0.886155861568282	5,37E-30	0.857519490906732	0.816707669615814	0.88979540499435	5,37E-30	0.871347447841523	0.830871082826393	0.902151490287028	8,62E-17	0.877700634950834	0.638541753157911	0.939642242323993	5,37E-30	0.923295281804167	0.899107416427131	0.941684377729779	5,37E-30
MiAge	97	minfi_illumina_bg_quantile_nostrat	0.758792725826652	0.694496685662357	0.811091325779679	3,11E-15	0.773451614699881	0.280957067828414	0.897113808880789	3,76E-35	0.880469106929536	0.845684814637199	0.907804309312525	3,76E-35	0.862856338537574	0.819708520575698	0.89569345756819	3,11E-15	0.87225567169564	0.438667422796169	0.945766990552923	3,76E-35	0.936435598633345	0.916391366424536	0.951674450970971	3,76E-35
MiAge	36	enmix_neg_nodye_q3_norcp	0.742592074148217	0.674776134931299	0.797999871126757	1,85E-13	0.757885736642562	0.321624433865064	0.883356936762354	1,58E-30	0.860088522645106	0.819941238053309	0.891816371336779	1,58E-30	0.852284461940065	0.80581054489289	0.887652867991222	1,85E-13	0.862269624065635	0.486710786549973	0.938066406340285	1,58E-30	0.924782355435463	0.901063419971026	0.94281494213586	1,58E-30
MiAge	95	minfi_raw_quantile_nostrat	0.736413433157295	0.667280490370615	0.792993209962448	8,14E-13	0.753884776868468	0.251510767022596	0.886894980084022	1,78E-32	0.869097832985966	0.831301287749647	0.898893683716843	1,78E-32	0.848200571471375	0.800441790358006	0.884546807602307	8,14E-13	0.859674234945487	0.401931447415274	0.940057596681432	1,78E-32	0.929965053351481	0.907880416303505	0.946755146351715	1,78E-32
MiAge	9	enmix_neg_nodye_nonorm_norcp	0.737471121418936	0.668562636713033	0.793850815802015	6,34E-14	0.753777481577457	0.297508603517054	0.882756563576542	1,18E-30	0.860697910196228	0.820708633250672	0.892295569210673	1,18E-30	0.848901731174291	0.801363547286496	0.885080084485277	6,34E-14	0.859604470345306	0.458584402000297	0.937727777084076	1,18E-30	0.925134494406413	0.901526601524801	0.943082659737848	1,18E-30
MiAge	74	watermelon_naten	0.733678262146057	0.663966771779096	0.790774409854701	1,55E-12	0.75140892878999	0.252392906188973	0.88519917243303	5,69E-32	0.866829165141841	0.82843769380478	0.897112982785598	5,69E-32	0.846383412846007	0.798052921536636	0.88316474202785	1,55E-12	0.858062233711601	0.403057067700909	0.939104138572898	5,69E-32	0.92866469126111	0.9061700014299	0.945766531488636	5,69E-32
MiAge	27	enmix_neg_nodye_q2_norcp	0.730120580755924	0.659660657148127	0.787886133657005	3,52E-13	0.746693774489255	0.314144389647696	0.876241665370165	9,64E-30	0.851242772076695	0.808818105139799	0.884852401804946	9,64E-30	0.844011208093854	0.794934379274439	0.881360528307734	3,52E-13	0.854979602486524	0.478097219943866	0.934039235502523	9,64E-30	0.919644667805276	0.894305627350283	0.938908957494609	9,64E-30
MiAge	73	watermelon_dasen	0.71929136693329	0.646581699909327	0.779078850957004	3,98E-11	0.746289571705281	0.012124320457187	0.904372097537321	1,01E-48	0.924034541632599	0.901262409620753	0.941715675128486	1,01E-48	0.836730039791096	0.785362426832428	0.875822733250885	3,98E-11	0.85471457173797	0.023958164451004	0.949785074783262	1,01E-48	0.960517622358826	0.948067352576049	0.969983079593949	1,01E-48
MiAge	86	minfi_illumina_bg_nonorm	0.726233419607472	0.654961032352255	0.784727463878563	8,52E-12	0.744359156278921	0.267062281470713	0.879167284892937	4,34E-30	0.857969260691136	0.81727359725279	0.890149314403746	4,34E-30	0.841408133290121	0.791512331165086	0.879380723119704	8,52E-12	0.853447128247136	0.421545626250869	0.935698798037585	4,34E-30	0.923555926185759	0.89945025172685	0.941882535544074	4,34E-30
MiAge	85	minfi_raw	0.711154466143462	0.636782423170738	0.772445633232532	2,29E-10	0.732069826286649	0.22233618552288	0.875133144531193	1,07E-29	0.856042181186707	0.814849381131143	0.888632684147358	1,07E-29	0.831198445510575	0.778090495298914	0.871615601347128	2,29E-10	0.845312140626708	0.363788928375333	0.933409072399482	1,07E-29	0.922438282775853	0.897980173564895	0.941032834607053	1,07E-29
MiAge	91	minfi_funnorm_nobg_nodyecorr	0.704661462014416	0.628980089627701	0.76714291285502	8,85E-10	0.730753909864614	0.0828393726366873	0.887623273931777	5,73E-37	0.8875860930495	0.854712876733009	0.913368711023312	5,73E-37	0.826746515618075	0.772237909637622	0.868229623393179	8,85E-10	0.844434215285727	0.153003990674952	0.940466549856555	5,73E-37	0.940445679609299	0.921665975855569	0.954723160006962	5,73E-37
MiAge	75	watermelon_nanet	0.709171214979497	0.634397628068707	0.770826853478148	3,47E-10	0.729667186703994	0.244462846804479	0.871317270668397	2,21E-28	0.849387224252565	0.806488682837512	0.883389681491515	2,21E-28	0.829842216817353	0.77630757310673	0.870584102521529	3,47E-10	0.843708191162981	0.392880908308686	0.93123414647606	2,21E-28	0.918560713639457	0.892879861910603	0.938084869183239	2,21E-28
MiAge	78	watermelon_danet	0.701442560610163	0.625117733573505	0.764510923834338	1,71E-09	0.722314174293029	0.25893027132971	0.864654459547901	1,39E-26	0.839720935271559	0.794375293906211	0.875759057645546	1,39E-26	0.824526877191335	0.769319933761255	0.866541446139683	1,71E-09	0.838771677170366	0.411349662847049	0.927415216390862	1,39E-26	0.912878599326923	0.885405964520298	0.933764978050858	1,39E-26
MiAge	81	watermelon_daten2	0.687605002587546	0.608556526873547	0.753172409671813	2,61E-08	0.712653915401491	0.178889168103555	0.866484951600464	2,90E-28	0.848768275094781	0.805711960978334	0.882901619155493	2,90E-28	0.814888556899589	0.756649227685348	0.859210885953657	2,61E-08	0.832221745435856	0.303487677966078	0.928467117677509	2,90E-28	0.918198658565003	0.892403637335159	0.93780961275235	2,90E-28
MiAge	80	watermelon_daten1	0.68665724252559	0.607424733360789	0.752394385564051	3,13E-08	0.710961165169116	0.203807310246361	0.862649126735508	6,61E-27	0.841500390374081	0.796602527255182	0.87716512340844	6,61E-27	0.814222623557344	0.755773779952721	0.858704400975212	3,13E-08	0.831066396645938	0.338604539965206	0.92626046887037	6,61E-27	0.913929092573409	0.886787717561789	0.934563627323033	6,61E-27
MiAge	79	watermelon_danen	0.665550511374777	0.582302630264485	0.735020038513016	1,50E-06	0.695412965469992	0.129197469820585	0.860429347448859	7,51E-29	0.846595198422706	0.80298613018843	0.881187490503826	7,51E-29	0.799195829642439	0.736019291287093	0.847275561316235	1,50E-06	0.820346404838557	0.228830604519709	0.924979331925435	7,51E-29	0.916925592729621	0.890729126246257	0.936841750173262	7,51E-29
MiAge	99	minfi_illumina_bg_SWAN	0.652829750595678	0.567238252715562	0.724504493402755	1,32E-05	0.682627474334648	0.170563750973612	0.8465619586087	6,48E-24	0.824091502202166	0.774865150482442	0.863382876922938	6,48E-24	0.789954017176178	0.723869841401211	0.840246570738913	1,32E-05	0.8113827745557	0.291421549371824	0.916906096393912	6,48E-24	0.903563775399718	0.873153828359094	0.926683278692213	6,48E-24
MiAge	98	minfi_raw_SWAN	0.637519227281511	0.549182624293985	0.711803736153925	1,60E-04	0.670811782437295	0.140287082974843	0.842020325541712	1,54E-24	0.82176389903325	0.771967616518335	0.861535708332216	1,54E-24	0.778640295222516	0.708996622711627	0.831641760232634	1,60E-04	0.802977079152206	0.246055725912206	0.914235650786411	1,54E-24	0.902162897694188	0.871311201538933	0.925618245705404	1,54E-24
MiAge	96	minfi_illumina_bg_quantile_strat	0.178516523937347	0.0436492719158509	0.307061190907242	0.0150911361638401	0.392087645402299	-0.0518035193145941	0.692944288426357	9,32E-24	0.816788848854345	0.765781319303935	0.857584011766729	9,32E-24	0.302951244741033	0.0836473959028841	0.469849756145094	0.0150911361638401	0.563308850124864	-0.109267478565514	0.818626216070548	9,32E-24	0.899156607405871	0.867356915527687	0.923332679797443	9,32E-24
MiAge	94	minfi_raw_quantile_strat	0.0872968329994651	-0.0492135385195583	0.220676439299413	0.146056492138551	0.347871756872556	-0.047287286798659	0.654954331265231	7,40E-22	0.810882295193545	0.758448966945273	0.852886157801883	7,40E-22	0.1605758985955	-0.10352174860153	0.361564182275963	0.146056492138551	0.516179310233069	-0.0992687221308562	0.791507437869311	7,40E-22	0.89556598719397	0.862634038521833	0.920602870511677	7,40E-22
epiTOC	55	enmix_oob_mean_q2_rcp	0.961473293654701	0.949657218440871	0.970562193977863	5,20E-70	0.961501697536389	0.948924661774034	0.970908098870785	1,08E-70	0.962921528701354	0.951512762386728	0.971684827476596	1,08E-70	0.980358281466318	0.9741786499273	0.985061214453367	5,20E-70	0.980373046573467	0.97379306690107	0.985239341628419	1,08E-70	0.981110568733139	0.975154024842773	0.98563909802986	1,08E-70
epiTOC	61	enmix_oob_nodye_q2_rcp	0.961047736098325	0.949104529726289	0.970235506988173	1,14E-69	0.961088487221855	0.9476332060709	0.970896832981056	7,59E-71	0.963103648952579	0.951749542224484	0.971824522413389	7,59E-71	0.980137013911159	0.973887767691526	0.984892926299289	1,14E-69	0.980158206510473	0.973112599556287	0.985233541131159	7,59E-71	0.981205092727984	0.975278355787125	0.98571096095705	7,59E-71
epiTOC	46	enmix_oob_mean_q1_rcp	0.959126374224441	0.946610095158085	0.968760122180978	3,58E-68	0.959126374224726	0.946610082769924	0.968760127517612	1,10E-67	0.959126374238097	0.946581646019055	0.968772367927179	1,10E-67	0.979136810001989	0.972572881968138	0.984132207135314	3,58E-68	0.979136810002138	0.972572875429626	0.984132209888983	1,10E-67	0.979136810009105	0.972557866200891	0.984138525823735	1,10E-67
epiTOC	52	enmix_oob_nodye_q1_rcp	0.956949494977466	0.943785741376059	0.967087705048896	1,46E-66	0.956949536324559	0.943785804526626	0.967087732383981	4,36E-66	0.956951374498513	0.943758269710335	0.96710203919054	4,36E-66	0.97800121815457	0.971080012870068	0.983268516768912	1,46E-66	0.978001239747707	0.971080046298072	0.983268530897637	4,36E-66	0.978002199716118	0.971065470863285	0.983275925623565	4,36E-66
epiTOC	49	enmix_oob_relic_q1_rcp	0.956090086423132	0.94267124574813	0.966427211452468	5,99E-66	0.956105155502905	0.942550414909426	0.966499043763657	5,96E-66	0.956761841856618	0.94351232769403	0.966956442843836	5,96E-66	0.977552202793911	0.970489729346978	0.982927011815131	5,99E-66	0.977560079337448	0.970425691580698	0.98296416347489	5,96E-66	0.977903208648858	0.970935264211577	0.983200666554472	5,96E-66
epiTOC	58	enmix_oob_relic_q2_rcp	0.951590746668988	0.93684130689584	0.962967037931249	6,29E-63	0.951722061743689	0.929287684442841	0.965934139669251	4,65E-67	0.956913514243311	0.94370914018531	0.967072955999125	4,65E-67	0.975194977013681	0.967390878705812	0.981134190562986	6,29E-63	0.975263927583429	0.963347967165623	0.982671921890282	4,65E-67	0.977982427203305	0.971039463337954	0.983260893348945	4,65E-67
epiTOC	70	enmix_oob_nodye_q3_rcp	0.946526999005164	0.930289834758845	0.959068324870508	7,45E-60	0.946543659482984	0.93022196087999	0.959119745617018	9,00E-61	0.947133852748856	0.931038001487666	0.959551595775495	9,00E-61	0.972529021676984	0.963886166737306	0.979106560700379	7,45E-60	0.972537815806703	0.963849733069974	0.979133355950069	9,00E-61	0.972849248562696	0.96428760155978	0.979358336717591	9,00E-61
epiTOC	40	enmix_oob_relic_nonorm_rcp	0.945669668388769	0.929181645592864	0.958407772418406	2,30E-59	0.945817357468913	0.922474049026513	0.961166032363626	4,28E-62	0.950987599565472	0.936026526463999	0.962517560302386	4,28E-62	0.972076281758443	0.963290986844646	0.978762222981666	2,30E-59	0.972154301983632	0.959673863471528	0.980198531386162	4,28E-62	0.974878158915288	0.966956303200637	0.980900838567865	4,28E-62
epiTOC	5	enmix_est_relic_nonorm_norcp	0.944805785958155	0.928065287270255	0.957742033886299	7,06E-59	0.944901187583746	0.925370736654453	0.958976841564631	2,20E-60	0.948178988288192	0.932390294444194	0.960356237392305	2,20E-60	0.971619678201105	0.962690727744189	0.978414946718074	7,06E-59	0.971670122488482	0.96123901650483	0.979058885452365	2,20E-60	0.973400281994961	0.965012396434514	0.979777266064443	2,20E-60
epiTOC	22	enmix_oob_relic_q2_norcp	0.944222032506492	0.927311097940917	0.957292094221794	1,49E-58	0.944585890469928	0.892323677983548	0.96688150687834	3,57E-66	0.957072485485048	0.943915433822093	0.967195071488336	3,57E-66	0.971310906593524	0.96228481113571	0.978180106125046	1,49E-58	0.971503388046963	0.943098359298029	0.983161927647476	3,57E-66	0.978065444773593	0.971148659451901	0.983324008387819	3,57E-66
epiTOC	19	enmix_oob_mean_q2_norcp	0.943502146393698	0.92638121896037	0.956737140394966	3,70E-58	0.943740702922923	0.911404414198301	0.962107458042636	1,36E-62	0.951778279876621	0.937050775131468	0.96312575193623	1,36E-62	0.970929873315994	0.96178389805972	0.977890305901639	3,70E-58	0.971056171745297	0.953648958251015	0.980687835519893	1,36E-62	0.975293443614698	0.967502542691861	0.98121656341811	1,36E-62
epiTOC	37	enmix_oob_mean_nonorm_rcp	0.943490377894008	0.926366019289376	0.956728067362744	3,75E-58	0.943592826299089	0.923481986093102	0.958048205825023	1,04E-59	0.947026626201061	0.930899286868811	0.959469031425073	1,04E-59	0.970923641944023	0.961775706188076	0.977885566543962	3,75E-58	0.970977885420415	0.960219011948057	0.978574687768067	1,04E-59	0.97279268137062	0.964213196617187	0.9793153308754	1,04E-59
epiTOC	43	enmix_oob_nodye_nonorm_rcp	0.943291376664918	0.926109006595545	0.956574641651568	4,82E-59	0.943400062205313	0.922898333837002	0.958029787222441	1,03E-59	0.947030144438502	0.930903838195527	0.959471740498796	1,03E-59	0.970818260186794	0.961637169468898	0.977805416964938	4,82E-59	0.970875817647932	0.959903409969082	0.97856507952461	1,03E-59	0.97279453750996	0.964215638066655	0.979316742026151	1,03E-59
epiTOC	64	enmix_oob_mean_q3_rcp	0.94172335308423	0.924084441410517	0.955365471316097	3,33E-57	0.941726152503044	0.924087560999933	0.955367822821669	7,73E-57	0.941816636062089	0.924164933897374	0.955454768564028	7,73E-57	0.96998715248328	0.960544580603838	0.977173306300708	3,33E-57	0.969988637469895	0.960546265908701	0.977174536341748	7,73E-57	0.970036633296178	0.96058806354556	0.977220014417064	7,73E-57
epiTOC	6	enmix_neg_relic_nonorm_norcp	0.941595082637319	0.923918867870395	0.955266536236035	3,89E-57	0.941690121519308	0.921691262492224	0.956320498948879	1,98E-58	0.944764841880876	0.927974392060854	0.957726961572265	1,98E-58	0.969919105232102	0.96045512448567	0.977121552005856	3,89E-57	0.969969524058213	0.959250094416198	0.977672625178446	1,98E-58	0.971598027211504	0.962641823337624	0.978407081652599	1,98E-58
epiTOC	4	enmix_oob_relic_nonorm_norcp	0.94119140775395	0.923397841091423	0.95495516156429	6,34E-57	0.941547926025665	0.894747895290139	0.963611026498563	1,88E-63	0.953104026497151	0.938768718510151	0.964145256632745	1,88E-63	0.96970489771841	0.960173523505096	0.976958633465707	6,34E-57	0.969894086470486	0.944450602124171	0.981468339192246	1,88E-63	0.975989003726056	0.968417438910969	0.981745370793643	1,88E-63
epiTOC	76	watermelon_nanes	0.93872145116104	0.920211273413043	0.953049299956232	1,17E-55	0.938726580545183	0.920214767289089	0.953054577444397	2,46E-55	0.938883761012657	0.920378765504911	0.953192785796544	2,46E-55	0.968392288225695	0.958447943884248	0.975960309837125	1,17E-55	0.96839501760089	0.958449839012774	0.975963076967858	2,46E-55	0.968478647242152	0.958538786240872	0.976035538046303	2,46E-55
epiTOC	1	enmix_oob_mean_nonorm_norcp	0.932818122122816	0.912605132268159	0.948489585040765	7,73E-53	0.933344673150077	0.871840974314202	0.959967544004966	2,11E-60	0.948208205411846	0.932428104610931	0.960378728510673	2,11E-60	0.965241490076988	0.954305848992364	0.973563925948233	7,73E-53	0.965523309022121	0.931533165774004	0.979574939331275	2,11E-60	0.973415677829359	0.965032647151096	0.979788970920212	2,11E-60
epiTOC	31	enmix_oob_relic_q3_norcp	0.932910423114219	0.912723949853972	0.948560928068612	7,02E-53	0.933264921373273	0.893579738224158	0.95540837628908	1,36E-57	0.943232920689663	0.92599451628559	0.956546506119339	1,36E-57	0.965290902214864	0.954370807061473	0.973601507045318	7,02E-53	0.965480634397834	0.943799429394167	0.977195748851427	1,36E-57	0.970787300531019	0.961575444224455	0.977790717601266	1,36E-57
epiTOC	24	enmix_neg_relic_q2_norcp	0.932994736420585	0.91283248800493	0.948626095714808	6,42E-53	0.933100850440732	0.911064645896613	0.949515831049828	5,82E-54	0.936065682975865	0.916744059066131	0.951017830473324	5,82E-54	0.965336034125219	0.954430138267892	0.973635832755105	6,42E-53	0.965392830102984	0.953462927434534	0.974104252888787	5,82E-54	0.966977196287131	0.956563871665562	0.974894043118615	5,82E-54
epiTOC	57	enmix_neg_mean_q2_rcp	0.931125681670742	0.9104270859318	0.947181150128419	4,47E-52	0.931445448430497	0.895889963013603	0.952764157143991	5,47E-56	0.940175461832408	0.922045847484015	0.954189208724258	5,47E-56	0.964334626698315	0.953113670378835	0.972874198238773	4,47E-52	0.964506089661911	0.945086455956068	0.975810779461923	5,47E-56	0.969165398004214	0.9594420951935	0.976557648015236	5,47E-56
epiTOC	28	enmix_oob_mean_q3_norcp	0.930776385035075	0.909977709684793	0.94691104044193	6,38E-52	0.930992812863383	0.903260976214606	0.94984717529109	2,45E-54	0.936850947144327	0.917756557267479	0.951624035768755	2,45E-54	0.964147264540079	0.952867360776654	0.972731697311645	6,38E-52	0.964263364070066	0.949171960653658	0.974278586883907	2,45E-54	0.967396018290009	0.957114763904285	0.975212457243493	2,45E-54
epiTOC	63	enmix_neg_nodye_q2_rcp	0.930141037177757	0.909160448756372	0.946419670089653	1,21E-51	0.930472334283845	0.894253080601802	0.952140609188592	1,38E-56	0.939382131079123	0.921021887198099	0.953577267189044	1,38E-56	0.963806291106897	0.952419111079532	0.97247236516682	1,21E-51	0.963984117005257	0.944174872681425	0.97548363545836	1,38E-56	0.968743721028745	0.95888744770259	0.976237063365427	1,38E-56
epiTOC	89	minfi_noob_dyecorr	0.929718017486365	0.908616399488778	0.946092469969581	1,86E-51	0.930202634683905	0.878349432568941	0.955762625798458	1,40E-57	0.943210117613115	0.925965052439588	0.956528931411751	1,40E-57	0.963579143752213	0.952120499155462	0.972299605048437	1,86E-51	0.96383935859277	0.935235390539298	0.977381010549027	1,40E-57	0.970775222981732	0.961559558172339	0.977781535508968	1,40E-57
epiTOC	87	minfi_illumina_bg_normcontrol	0.928325200283753	0.906825591270262	0.945014908113663	7,39E-51	0.928566811139702	0.899346895292229	0.948267108747857	2,14E-53	0.934869574144365	0.915202305857912	0.950094241820765	2,14E-53	0.962830543465542	0.951136375997729	0.971730246561625	7,39E-51	0.962960480058202	0.947006465771338	0.973446715278486	2,14E-53	0.966338596293015	0.955723897218209	0.974408540311037	2,14E-53
epiTOC	21	enmix_neg_mean_q2_norcp	0.927505546999288	0.905772088537584	0.944380608721445	1,64E-51	0.927786465404583	0.896080740585226	0.948448064646954	1,79E-53	0.935033033321052	0.91541296653316	0.950220474376577	1,79E-53	0.962389497081567	0.950556568632127	0.971394802525248	1,64E-51	0.962540698416895	0.945192597978344	0.973542053140438	1,79E-53	0.966425913377072	0.955838748643359	0.974474924103473	1,79E-53
epiTOC	51	enmix_neg_relic_q1_rcp	0.925683672595428	0.903431389906281	0.942970277574205	9,40E-50	0.925824187182784	0.901207405007041	0.944098899271618	6,44E-51	0.929338505534613	0.908080380711449	0.945819892689108	6,44E-51	0.9614078218234	0.949266041000577	0.970648175587638	9,40E-50	0.961483600989702	0.948036918679794	0.971245752595546	6,44E-51	0.963375273824327	0.951826128386542	0.972155641169844	6,44E-51
epiTOC	48	enmix_neg_mean_q1_rcp	0.92558560389523	0.903305431308567	0.942894344008993	1,03E-49	0.925753570757295	0.900106985963098	0.944453362274518	3,50E-51	0.929951711953217	0.908869353188185	0.946294053598778	3,50E-51	0.96135492706518	0.949196504617258	0.970607945734623	1,03E-49	0.961445519109951	0.947427689717024	0.971433288757048	3,50E-51	0.963704642135377	0.952259358840033	0.972406047122264	3,50E-51
epiTOC	54	enmix_neg_nodye_q1_rcp	0.925147180776682	0.902742371384331	0.942554855589792	1,56E-49	0.925303441650221	0.900038680959274	0.94390024125699	7,51E-51	0.929182919703752	0.907880222625253	0.945699575005601	7,51E-51	0.961118391377682	0.948885550625065	0.970428045187549	1,56E-49	0.961202708760675	0.947389850510697	0.971140618457491	7,51E-51	0.963291671529456	0.951716163162492	0.972092081587548	7,51E-51
epiTOC	42	enmix_neg_relic_nonorm_rcp	0.925033877543326	0.902596870303672	0.942467114552321	1,73E-49	0.925262504344588	0.896780483287548	0.945115351042079	1,29E-51	0.930940749362906	0.910142200757732	0.947058677129811	1,29E-51	0.961057245105554	0.948805166655834	0.970381539529467	1,73E-49	0.961180620571606	0.945581727763484	0.971783344916528	1,29E-51	0.964235437747181	0.952957534152891	0.972809590439138	1,29E-51
epiTOC	60	enmix_neg_relic_q2_rcp	0.924749017457413	0.902231082996141	0.942246510771165	2,26E-49	0.92515373532871	0.884752771503647	0.948887680184425	1,47E-53	0.935213339581441	0.915645351629304	0.950359711434459	1,47E-53	0.960903483072306	0.948603028371366	0.97026459365042	2,26E-49	0.961121928447698	0.938852866944236	0.973773593863173	1,47E-53	0.966522212774447	0.955965414841035	0.974548136800349	1,47E-53
epiTOC	100	cross_noob_dyecorr_BMIQ	0.921832860968118	0.898488324791333	0.939987282331167	3,26E-48	0.92230640512	0.877449193880338	0.947745419523914	8,11E-53	0.93361830663442	0.913590070458303	0.949127776067685	8,11E-53	0.959326775694477	0.94653026100657	0.969065406657347	3,26E-48	0.95958313686462	0.934724834888143	0.973171760563627	8,11E-53	0.965669701648035	0.954844075083959	0.973900005655377	8,11E-53
epiTOC	23	enmix_est_relic_q2_norcp	0.920874429713281	0.897258961097288	0.939244410965975	7,65E-48	0.920931126169142	0.897027401592532	0.939421256061525	5,07E-49	0.92225278398645	0.898974580173608	0.940335765550352	5,07E-49	0.958807525852416	0.945847645993834	0.968670483879976	7,65E-48	0.958838256742425	0.945718971523014	0.968764525113283	5,07E-49	0.959554114494601	0.946800014659935	0.9692505619342	5,07E-49
epiTOC	67	enmix_oob_relic_q3_rcp	0.920619109485237	0.896931527882134	0.939046485543162	9,59E-49	0.920699010958708	0.89641844770761	0.93937651642875	3,86E-48	0.922556223725095	0.899364116040877	0.940570811151029	3,86E-48	0.958669113452673	0.945665686608658	0.968565212380783	9,59E-49	0.958712433031499	0.945380434145428	0.968740735459206	3,86E-48	0.959718329524402	0.947016012828076	0.969375408252316	3,86E-48
epiTOC	2	enmix_est_mean_nonorm_norcp	0.919787781265319	0.895865578179199	0.938401951408178	1,99E-47	0.920139591986932	0.884890529994242	0.943054035252486	1,82E-50	0.928282484324865	0.906722021083071	0.945003161127708	1,82E-50	0.958218184573602	0.94507288754047	0.968222252073636	1,99E-47	0.958409061327448	0.938930421595301	0.970692547034538	1,82E-50	0.962807567740655	0.951079403350078	0.971724036252771	1,82E-50
epiTOC	33	enmix_neg_relic_q3_norcp	0.918177346735009	0.893801422089584	0.937153002522527	7,99E-47	0.918250455549323	0.893433445361832	0.937411382459589	4,06E-48	0.919894312838784	0.895948185756586	0.938508296058905	4,06E-48	0.957343541042092	0.943923065707048	0.967557029622526	7,99E-47	0.957383279011256	0.943717823882738	0.967694719816835	4,06E-48	0.958275991222261	0.945118851335121	0.968278854381944	4,06E-48
epiTOC	3	enmix_neg_mean_nonorm_norcp	0.916875566055262	0.892133634073932	0.936143070083414	2,41E-46	0.917426122063577	0.868838307126551	0.944709377926483	4,31E-51	0.929741996422588	0.908599508993042	0.946131899300605	4,31E-51	0.956635456460119	0.942992205210251	0.967018485925301	2,41E-46	0.956935040684877	0.929816457436001	0.971568696741479	4,31E-51	0.963592022297458	0.952111225756743	0.972320426627427	4,31E-51
epiTOC	88	minfi_illumina_nobg_normcontrol	0.917359870900974	0.892754026812682	0.936518835009133	1,60E-46	0.917382822742198	0.892748658920539	0.936551778375655	2,26E-46	0.917892679812301	0.893381429811455	0.936956505152377	2,26E-46	0.956898999320251	0.943338663308557	0.967218927157728	1,60E-46	0.956911485657494	0.943335666585215	0.967236496161459	2,26E-46	0.957188782744749	0.943688805377603	0.967452291943611	2,26E-46
epiTOC	92	minfi_funnorm_bg_dyecorr	0.916272605881709	0.89136137468292	0.935675180742378	4,00E-46	0.917017899165624	0.850662596220205	0.948378710288811	7,94E-53	0.933639344035264	0.913617171562842	0.949144027548378	7,94E-53	0.956307159085142	0.942560619683115	0.966768794734997	4,00E-46	0.956712923301085	0.919305980417607	0.973505515412075	7,94E-53	0.965680954843291	0.954858876832397	0.973908561023277	7,94E-53
epiTOC	41	enmix_est_relic_nonorm_rcp	0.916043946610417	0.891068550251864	0.935497726243336	4,83E-46	0.916968536704866	0.829543319921264	0.951846012077741	1,03E-54	0.937620158010336	0.918748597493145	0.952217736814764	1,03E-54	0.956182605551347	0.942396879407873	0.966674063791406	4,83E-46	0.956686058375345	0.906831022680528	0.975329002583047	1,03E-54	0.967805949101129	0.957653961226077	0.975524111740119	1,03E-54
epiTOC	62	enmix_est_nodye_q2_rcp	0.915024643188625	0.889763468152436	0.934706560947839	1,12E-45	0.916193103877369	0.794367335599288	0.955356956744721	5,47E-57	0.942102007393228	0.924533516664043	0.955674775985488	5,47E-57	0.955627016543303	0.941666492285757	0.966251502749764	1,12E-45	0.956263856730801	0.885401021116987	0.977168852417821	5,47E-57	0.970187975509852	0.960787129617379	0.97733507403235	5,47E-57
epiTOC	56	enmix_est_mean_q2_rcp	0.914602118779628	0.889222603069464	0.934378547777386	1,59E-45	0.91575447949746	0.798129967499611	0.954642933790228	1,71E-56	0.941154391887017	0.923309712544341	0.954944152097256	1,71E-56	0.955396538851213	0.941363502241317	0.966076209696384	1,59E-45	0.956024886589518	0.887733347339125	0.976795216443025	1,71E-56	0.969685251024377	0.960125877306466	0.976952872104091	1,71E-56
epiTOC	72	enmix_neg_nodye_q3_rcp	0.915439665861029	0.890294799488588	0.935028717751379	7,98E-46	0.915595457028426	0.88854051401448	0.935990511740823	8,92E-47	0.918981659958653	0.89477766433013	0.937800843824559	8,92E-47	0.955853303214873	0.941963972740605	0.966423608263488	7,98E-46	0.955938221370337	0.940981151763279	0.966937085759981	8,92E-47	0.957780555316463	0.944467185965552	0.967902193678128	8,92E-47
epiTOC	50	enmix_est_relic_q1_rcp	0.914601748602853	0.88922212924465	0.93437826038791	1,59E-45	0.915520195892694	0.831709460477937	0.950250165548726	9,22E-54	0.93564569587827	0.916202641028896	0.950693563199608	9,22E-54	0.955396336883394	0.941363236730854	0.966076056086915	1,59E-45	0.955897199993793	0.908123781007195	0.974490536993609	9,22E-54	0.966753055965374	0.956269051520506	0.974723637925212	9,22E-54
epiTOC	66	enmix_neg_mean_q3_rcp	0.915148938175379	0.88992258919619	0.934803046962425	1,01E-45	0.915292465044036	0.888469729483695	0.935621583299856	1,47E-46	0.918399438433413	0.894031110849944	0.937349447171903	1,47E-46	0.95569479734278	0.941755598121811	0.966303054391023	1,01E-45	0.955773054767374	0.940941457109404	0.966740184519749	1,47E-46	0.95746424861695	0.944051135938046	0.967661717962367	1,47E-46
epiTOC	30	enmix_neg_mean_q3_norcp	0.913640298788256	0.887991660975288	0.933631744869297	3,47E-45	0.913842299858545	0.885174705398234	0.935097272724471	1,83E-47	0.918137468756959	0.89369524440487	0.93714632118846	1,83E-47	0.954871507844798	0.94067328720782	0.965676889973075	3,47E-45	0.954981818435185	0.939090369570013	0.966460224924946	1,83E-47	0.957321864268628	0.943863852481428	0.967553468664681	1,83E-47
epiTOC	39	enmix_neg_mean_nonorm_rcp	0.912035621413211	0.885938804565829	0.932385409933061	1,25E-44	0.912455865355206	0.874310704859448	0.937411606135906	1,23E-47	0.921258365947425	0.897698270087653	0.939565364496186	1,23E-47	0.953994382948905	0.939520203328957	0.965009780285351	1,25E-44	0.954224232710053	0.932941056776402	0.967694838997623	1,23E-47	0.959015593400555	0.946091677731454	0.968841145232808	1,23E-47
epiTOC	53	enmix_est_nodye_q1_rcp	0.911497411886613	0.885250504498526	0.931967280236118	1,92E-44	0.912448238898228	0.830245121460575	0.947715543315497	2,66E-52	0.93248452237161	0.912129753650431	0.948251800721309	2,66E-52	0.953699865057083	0.939133024906949	0.964785780556508	1,92E-44	0.954220062367695	0.907250194769563	0.973156009939983	2,66E-52	0.96506286242048	0.95404587676029	0.97343864932678	2,66E-52
epiTOC	45	enmix_neg_nodye_nonorm_rcp	0.911663164335437	0.885462468098549	0.932096057489478	1,68E-44	0.91209482578144	0.873371475296737	0.93729528965507	1,42E-48	0.921096777547401	0.897490912851011	0.939440160322685	1,42E-48	0.953790585437539	0.93925228752129	0.964854779219023	1,68E-44	0.954026770517182	0.932406078360296	0.967632858718149	1,42E-48	0.958928033519825	0.945976506946762	0.968774576851477	1,42E-48
epiTOC	47	enmix_est_mean_q1_rcp	0.910670225902739	0.884192865150939	0.931324541384953	3,67E-44	0.91166781147905	0.82549498905169	0.94776921561198	2,63E-52	0.932494989446409	0.912143232904881	0.948259888806891	2,63E-52	0.953246890600886	0.938537536686944	0.964441264456879	3,67E-44	0.953793128706494	0.904406743379251	0.973184305425215	2,63E-52	0.965068468005224	0.954053249995478	0.97344291103545	2,63E-52
epiTOC	20	enmix_est_mean_q2_norcp	0.911170816159562	0.884832887028598	0.931713524670751	2,48E-44	0.911282526925945	0.884134674500271	0.932167885475867	7,88E-45	0.913580347447368	0.88785702366178	0.933610759053084	7,88E-45	0.953521065155789	0.93889797139896	0.964649791774436	2,48E-44	0.95358222982515	0.938504753896926	0.964893260552549	7,88E-45	0.954838764587068	0.940597738635577	0.965665664283215	7,88E-45
epiTOC	10	enmix_oob_mean_q1_norcp	0.910947016210113	0.884546738801564	0.93153962691161	2,95E-44	0.91101466634177	0.884342095463324	0.931720021879679	2,02E-44	0.912400898183965	0.886347355297124	0.932695068254287	2,02E-44	0.953398507109579	0.93873685442694	0.96455657852702	2,95E-44	0.95343555691879	0.938621599116673	0.964653274104453	2,02E-44	0.954194174506391	0.939749885203421	0.965175607445148	2,02E-44
epiTOC	101	cross_noob_nodyecorr_BMIQ	0.909052854006602	0.882125678740496	0.930067441585064	1,28E-43	0.910331404283777	0.790854540786448	0.95115145441199	3,00E-55	0.93666705019248	0.917519423293522	0.951482081999587	3,00E-55	0.952360069129294	0.937371705518419	0.963766779901999	1,28E-43	0.953061235597579	0.883214714288461	0.974964247148753	3,00E-55	0.967297966988582	0.956985793361712	0.975137912641914	3,00E-55
epiTOC	69	enmix_neg_relic_q3_rcp	0.908899427227159	0.881929635608325	0.929948165299015	1,44E-43	0.90911745705064	0.87919112520716	0.931407952241184	8,47E-45	0.913489944407612	0.887741290215149	0.933540581967488	8,47E-45	0.952275865625266	0.937261010104924	0.963702737741595	1,44E-43	0.952395520446519	0.935712300269872	0.964485986671421	8,47E-45	0.954789385831254	0.940532788911951	0.965628123530313	8,47E-45
epiTOC	12	enmix_neg_mean_q1_norcp	0.906209720903339	0.878494341919904	0.927856427335966	1,09E-42	0.906290763668681	0.878242700342981	0.928075727549895	6,65E-43	0.907859699411104	0.880539891368845	0.929166966280152	6,65E-43	0.950797502463572	0.935317527783495	0.962578347826593	1,09E-42	0.950842107553953	0.935174884675561	0.962696344639169	6,65E-43	0.95170488657141	0.936475631716486	0.963283098374616	6,65E-43
epiTOC	84	watermelon_raw_PBC	0.904252283359773	0.875996102629617	0.926333305376792	4,57E-42	0.904328600872412	0.875803785557812	0.926520328641937	3,12E-42	0.905772526820505	0.877873481484615	0.927544118275244	3,12E-42	0.949718996019112	0.933899704164329	0.96175807456706	4,57E-42	0.949761086881876	0.933790402067423	0.961858865299459	3,12E-42	0.950556809979468	0.934965523652406	0.962410260269638	3,12E-42
epiTOC	13	enmix_oob_relic_q1_norcp	0.903276663696362	0.874751504219056	0.925573886186094	9,23E-42	0.903570151850539	0.870623822055364	0.927708170036434	2,63E-43	0.909087047560942	0.882108664042166	0.930120888071386	2,63E-43	0.949180621951308	0.933191948106681	0.961348606590569	9,23E-42	0.949342634913813	0.930837950196485	0.962498561199645	2,63E-43	0.952378833351151	0.93736209911247	0.96379547397239	2,63E-43
epiTOC	38	enmix_est_mean_nonorm_rcp	0.902109961078852	0.87326363518523	0.924665492960712	2,12E-41	0.903398534232592	0.800572469980807	0.944194558717475	2,83E-50	0.927825347151989	0.906134144442899	0.944649544491243	2,83E-50	0.948536077869217	0.932344619073205	0.960858389515052	2,12E-41	0.94924790366808	0.889242153068508	0.971296369989155	2,83E-50	0.962561622631098	0.950755902552422	0.971537053724897	2,83E-50
epiTOC	44	enmix_est_nodye_nonorm_rcp	0.901776003718494	0.872837846047233	0.924405426900231	2,68E-41	0.903093355801589	0.797706374669918	0.94433381595064	2,42E-51	0.927985096019936	0.906339571346062	0.944773122034233	2,42E-51	0.948351437766882	0.932101887933783	0.96071795888586	2,68E-41	0.949079405956103	0.887471264395319	0.971370047883396	2,42E-51	0.962647582634985	0.95086896895929	0.971602405781915	2,42E-51
epiTOC	59	enmix_est_relic_q2_rcp	0.901280136459935	0.872205706205963	0.924019236253364	3,80E-41	0.902816196868995	0.77123519447505	0.947330261837489	5,31E-52	0.931813853838274	0.911266174144182	0.947733521150534	5,31E-52	0.948077160410525	0.931741318077161	0.96050935338121	3,80E-41	0.948926331775545	0.870844478340015	0.972952847704009	5,31E-52	0.964703562909931	0.953573276681072	0.973165487844255	5,31E-52
epiTOC	15	enmix_neg_relic_q1_norcp	0.900428175722158	0.871119839193584	0.923355605022345	6,90E-41	0.900458771455078	0.871129239464401	0.923392354812287	9,33E-41	0.901012485069354	0.871798885359353	0.923839948939269	9,33E-41	0.947605584073176	0.931121375495671	0.960150689358994	6,90E-41	0.947622526707744	0.931126745380513	0.960170557506875	9,33E-41	0.947929055854131	0.931509140408514	0.960412480724957	9,33E-41
epiTOC	11	enmix_est_mean_q1_norcp	0.899328928551357	0.869719216462275	0.922499148608724	1,48E-40	0.899328928551357	0.86971902905275	0.922499232048428	2,98E-40	0.899328928551357	0.869652539026016	0.92252881463531	2,98E-40	0.94699650495745	0.930320669333318	0.959687445662922	1,48E-40	0.94699650495745	0.930320562115018	0.959687490814239	2,98E-40	0.94699650495745	0.930282521349187	0.959703498446973	2,98E-40
epiTOC	83	watermelon_raw_BMIQ	0.893415085766074	0.862192178417902	0.917887577912443	7,62E-39	0.893962679628553	0.851635790601867	0.922840044547636	1,94E-41	0.903243744104684	0.874645220599573	0.925576802612932	1,94E-41	0.943707581588851	0.925996992587962	0.957186008693516	7,62E-39	0.944012983195507	0.919873978375678	0.959871880309984	1,94E-41	0.949162446378705	0.933131465077785	0.961350179704035	1,94E-41
epiTOC	14	enmix_est_relic_q1_norcp	0.893849296173499	0.862744365443049	0.918226396944638	5,75E-39	0.893849296174227	0.862744145474037	0.918226495178338	1,13E-38	0.893849296186492	0.862674380494442	0.918257628977948	1,13E-38	0.943949761978961	0.926315367205899	0.957370202398626	5,75E-39	0.943949761979367	0.92631524041589	0.957370255792416	1,13E-38	0.943949761986206	0.926275026411699	0.957387177933131	1,13E-38
epiTOC	77	watermelon_danes	0.888234749321485	0.855610042853682	0.913842551982504	2,00E-37	0.890016389700319	0.765609897868	0.937548390103394	6,64E-47	0.91932619134024	0.895219503393821	0.938067929221261	6,64E-47	0.940809663248345	0.922187337957998	0.95498195610279	2,00E-37	0.941808118226361	0.867246948255654	0.967767716039715	6,64E-47	0.957967640402267	0.944713265973389	0.968044427212815	6,64E-47
epiTOC	32	enmix_est_relic_q3_norcp	0.877194849219208	0.841617859144649	0.905205141395619	1,28E-34	0.877194849221968	0.841617517291749	0.90520529547174	2,36E-34	0.877194849261402	0.841538018463176	0.9052411010223	2,36E-34	0.934580498752236	0.913998368299429	0.950244277351183	1,28E-34	0.934580498753803	0.913998166708815	0.950244362246123	2,36E-34	0.934580498776184	0.913951284226504	0.950264090499174	2,36E-34
epiTOC	29	enmix_est_mean_q3_norcp	0.863061566129718	0.82377450000594	0.894113646472569	2,12E-31	0.863070288696157	0.823788711220902	0.894118968061557	3,52E-31	0.863180252668865	0.823836112106197	0.894246848059078	3,52E-31	0.926498170345087	0.903373196635063	0.944097148698219	2,12E-31	0.926503196291283	0.903381741703436	0.944100115291701	3,52E-31	0.926566553539224	0.903410242442033	0.944171398754454	3,52E-31
epiTOC	71	enmix_est_nodye_q3_rcp	0.860079168210366	0.820019123328544	0.891768247522719	9,11E-31	0.861099644048996	0.805368016445151	0.899044499895968	1,46E-33	0.873845976301216	0.837301065826746	0.902617367871714	1,46E-33	0.924776948110088	0.901110447486784	0.942788048896047	9,11E-31	0.925366513074596	0.892192626776402	0.9468387917663	1,46E-33	0.932676417755637	0.911446775273032	0.948816491548577	1,46E-33
epiTOC	7	enmix_oob_nodye_nonorm_norcp	0.854647980675391	0.813189128121062	0.887492708222484	1,19E-29	0.860148989764399	0.430944449417337	0.940487773647318	1,85E-51	0.930587208896702	0.909687164658987	0.946785376452069	1,85E-51	0.921628243828957	0.896971105230196	0.940393257527618	1,19E-29	0.92481730710543	0.602321703812908	0.96933130568464	1,85E-51	0.964045762458477	0.952708047154341	0.972665387673647	1,85E-51
epiTOC	17	enmix_est_nodye_q1_norcp	0.853078080544211	0.811217023839272	0.886255797098404	2,46E-29	0.856681294799633	0.663528843014339	0.922704258105839	1,03E-40	0.90086832421059	0.871615052460328	0.923727699099341	1,03E-40	0.920714663349403	0.895770096197218	0.93969842103252	2,46E-29	0.922809205003687	0.797736505502381	0.95979842372102	1,03E-40	0.947849267344397	0.931404191598639	0.960351820615585	1,03E-40
epiTOC	8	enmix_est_nodye_nonorm_norcp	0.851088483562345	0.808719064954483	0.884687530222024	6,08E-29	0.855679696839432	0.574762723485964	0.929864496625894	2,96E-44	0.911911480619587	0.885721074467726	0.932315021580985	2,96E-44	0.919554620019524	0.894245082748475	0.938816133746907	6,08E-29	0.922227794265157	0.729967397518331	0.963657809397122	2,96E-44	0.953926465595642	0.939397757664383	0.964972078743332	2,96E-44
epiTOC	65	enmix_est_mean_q3_rcp	0.851445324780084	0.80916697022358	0.884968860379417	5,17E-31	0.852482905018364	0.796894115218267	0.891445550019054	1,78E-32	0.864559944149314	0.825575408160296	0.89533086283784	1,78E-32	0.919762861353974	0.894518840484449	0.938974514625441	5,17E-31	0.920367904836254	0.886968362208109	0.942607679095044	1,78E-32	0.927360846576333	0.904455005769672	0.944775268944104	1,78E-32
epiTOC	75	watermelon_nanet	0.847238517572958	0.803889730279921	0.881650697217184	3,38E-28	0.850509866531848	0.697516200149746	0.913130716991545	3,15E-37	0.888566735568783	0.855958405335815	0.914134670171717	3,15E-37	0.917302784143029	0.891284779536027	0.937103468269724	3,38E-28	0.919216786588487	0.821808004057004	0.954593127256323	3,15E-37	0.940995855569988	0.92238964286588	0.955141437451431	3,15E-37
epiTOC	78	watermelon_danet	0.847162349412271	0.803794243802963	0.881590587404865	3,49E-28	0.848075124826679	0.795330320531567	0.886436618118896	3,67E-30	0.858327311568654	0.817724174723428	0.890431025395839	3,67E-30	0.917258138876445	0.891226088080105	0.937069512683709	3,49E-28	0.917792911590881	0.885998873228057	0.939800054350966	3,67E-30	0.923763328693826	0.899723055999788	0.9420402156269	3,67E-30
epiTOC	16	enmix_oob_nodye_q1_norcp	0.84199611813901	0.797322927330152	0.877510931998254	3,24E-27	0.847019942311711	0.570412976909492	0.924226742351375	7,66E-42	0.904540726125085	0.876300639696354	0.926585965693844	7,66E-42	0.91422138173634	0.887233913512183	0.934759864289376	3,24E-27	0.917174658386839	0.726449647699729	0.96062145069451	7,66E-42	0.949878061117058	0.934072739897554	0.96189423383466	7,66E-42
epiTOC	82	watermelon_nasen	0.840105912418456	0.79495778458332	0.876016993930582	7,17E-27	0.846325128584459	0.452035083967356	0.931410257725807	2,62E-46	0.917715797358464	0.893154684881282	0.936819338662837	2,62E-46	0.913106041069454	0.885767666973696	0.933911576243426	7,17E-27	0.916767166824318	0.622622812573196	0.96448722274316	2,62E-46	0.957092597998683	0.94356228998508	0.967379166411679	2,62E-46
epiTOC	90	minfi_noob_nodyecorr	0.836088503444043	0.789935507170933	0.872839514449065	3,75E-26	0.842991946951161	0.400618611080631	0.932059064449119	2,33E-47	0.920531834640148	0.896766035650415	0.939002384906343	2,33E-47	0.910727889070434	0.882641306355734	0.932102839260981	3,75E-26	0.914808063427203	0.572059528427283	0.964834959344137	2,33E-47	0.958621792189796	0.945573696276048	0.968541753445753	2,33E-47
epiTOC	9	enmix_neg_nodye_nonorm_norcp	0.824684755010143	0.775713011964091	0.863802966749675	3,27E-24	0.832573736318022	0.378091017453715	0.927116517502221	2,68E-45	0.914913845733226	0.889564538611908	0.934645734053943	2,68E-45	0.903920255535383	0.87369187108235	0.926925197738127	3,27E-24	0.908638730129153	0.548717047952769	0.962180033310988	2,68E-45	0.955566588827815	0.941555073070318	0.966219000824967	2,68E-45
epiTOC	91	minfi_funnorm_nobg_nodyecorr	0.820565122441184	0.770587302265424	0.860532291374962	1,52E-23	0.830057233237584	0.244244867477153	0.932117227940701	1,84E-50	0.928268052979114	0.906703461147205	0.944991998415312	1,84E-50	0.901440011484888	0.870431298450493	0.925038813208682	1,52E-23	0.90713800438811	0.3925993570259	0.964866121435266	1,84E-50	0.962799805291561	0.951069193110573	0.97171813476379	1,84E-50
epiTOC	68	enmix_est_relic_q3_rcp	0.828488936141264	0.780451977064393	0.866820272519872	7,64E-25	0.829911427393533	0.766547674449846	0.874563656874257	2,39E-28	0.843909994694641	0.799620423353459	0.879068137658305	2,39E-28	0.906200655377941	0.876689724989046	0.928659587941822	7,64E-25	0.907050926039226	0.867848273258259	0.933085044796557	2,39E-28	0.915348359868721	0.888654532896916	0.935642641201718	2,39E-28
epiTOC	18	enmix_neg_nodye_q1_norcp	0.821334170287813	0.771543672778413	0.861143107222495	1,14E-23	0.829057358659906	0.417755506828709	0.922785144019735	8,61E-43	0.907515729102493	0.880100342529671	0.928899574123885	8,61E-43	0.901903872102749	0.871041097810879	0.925391608931819	1,14E-23	0.906540579205598	0.589319533327945	0.95984218194091	8,61E-43	0.951515854109879	0.93622699025255	0.963139384325693	8,61E-43
epiTOC	74	watermelon_naten	0.822813731980923	0.773384255434679	0.862317925116096	6,59E-24	0.828444236444604	0.584522684725802	0.909275194536095	3,29E-36	0.884669057146958	0.851010142381377	0.91108919648821	3,29E-36	0.902795186962674	0.872212836067063	0.926069510996453	6,59E-24	0.906173915432617	0.737790238486806	0.952482069780439	3,29E-36	0.938805732276609	0.919508891816798	0.953476371654881	3,29E-36
epiTOC	86	minfi_illumina_bg_nonorm	0.818933496248682	0.76855899387044	0.859235992425763	2,75E-23	0.827378290311067	0.363887562988156	0.924814349427304	1,87E-44	0.912494267142537	0.886466845264524	0.932767566790324	1,87E-44	0.900454577297771	0.86913582926456	0.924289327364741	2,75E-23	0.905535864903184	0.533603462430452	0.960938752043767	1,87E-44	0.954245231287304	0.939817042096196	0.965214423935452	1,87E-44
epiTOC	93	minfi_funnorm_bg_nodyecorr	0.81561935747489	0.76444223411948	0.856601371970164	9,09E-23	0.825818555029832	0.21854559152323	0.931067297703386	1,40E-50	0.928545365035772	0.907060122613673	0.945206493750539	1,40E-50	0.898447523283988	0.866497320611875	0.92276283417928	9,09E-23	0.904600901064168	0.358699080352077	0.964303314349222	1,40E-50	0.962948947813368	0.951265365845441	0.971831522038663	1,40E-50
epiTOC	99	minfi_illumina_bg_SWAN	0.816076997735183	0.76501045783002	0.856965306638503	7,72E-23	0.82488814265863	0.349070172171247	0.924148582125635	2,19E-44	0.912298579630577	0.886216415970814	0.932615618710302	2,19E-44	0.898725107749184	0.866862238052183	0.922973954952115	7,72E-23	0.904042415944325	0.517497428038809	0.960579230430027	2,19E-44	0.954138218109033	0.939676283661956	0.965133065966493	2,19E-44
epiTOC	85	minfi_raw	0.817540753095214	0.766828446664237	0.85812907236026	4,56E-23	0.824174277334773	0.529127755411284	0.911485629272772	2,73E-38	0.888801134804478	0.856256175331826	0.914317727435493	2,73E-38	0.899612018825953	0.868028187017257	0.923648507657473	4,56E-23	0.903613528131688	0.692064810855475	0.953693415544587	2,73E-38	0.941127277431971	0.922562506954365	0.955241352395931	2,73E-38
epiTOC	98	minfi_raw_SWAN	0.814253223983681	0.762746463176386	0.855514722902599	1,48E-22	0.821583613018363	0.489143778956738	0.913017547525507	3,73E-38	0.891987124471263	0.860305656035031	0.916804835778338	3,73E-38	0.897618053775061	0.865406885346351	0.922131969467005	1,48E-22	0.902054242414928	0.656946341741993	0.95453128352795	3,73E-38	0.942910353811777	0.924907853979917	0.956596956211309	3,73E-38
epiTOC	34	enmix_oob_nodye_q3_norcp	0.815889470607857	0.764777607336592	0.856816182157729	8,25E-23	0.82134201446819	0.610410813236991	0.900496912502877	2,24E-33	0.873054054401853	0.836299777335249	0.90199661007582	2,24E-33	0.89861137895661	0.866712728172925	0.92288745691785	8,25E-23	0.901908601397977	0.758080867589359	0.947643646857557	2,24E-33	0.932225156396415	0.910853214336112	0.948473415039224	2,24E-33
epiTOC	25	enmix_oob_nodye_q2_norcp	0.811733186101081	0.759620216926311	0.853509281827965	3,58E-22	0.818093853276273	0.565212295737787	0.903353434196789	2,13E-34	0.877379033756498	0.841771173754365	0.905385341564975	2,13E-34	0.896084690978103	0.863391099533067	0.920965748805119	3,58E-22	0.89994677865726	0.722218062402028	0.949223006055102	2,13E-34	0.934685024154048	0.91408877036386	0.950343557089972	2,13E-34
epiTOC	95	minfi_raw_quantile_nostrat	0.807705413230009	0.75462853770803	0.850301416479126	1,43E-21	0.814946921900137	0.520182520449352	0.905595262402142	2,31E-36	0.881325563285066	0.84677019669376	0.908474437807172	2,31E-36	0.893625042353334	0.860157602011601	0.919095028416651	1,43E-21	0.89803939946292	0.684368506349607	0.95045918749879	2,31E-36	0.936919776655928	0.917028223879417	0.952042552742812	2,31E-36
epiTOC	26	enmix_est_nodye_q2_norcp	0.798403734739352	0.743124257073723	0.842881105985649	3,12E-20	0.803556088598405	0.642407997952399	0.879359025256831	6,75E-28	0.846842947331156	0.803296805574133	0.881382961446171	6,75E-28	0.887902665365702	0.852634864161945	0.914742794039164	3,12E-20	0.891079677175853	0.782275778921308	0.935807382665118	6,75E-28	0.917070884186352	0.890920233531251	0.936952209632721	6,75E-28
epiTOC	97	minfi_illumina_bg_quantile_nostrat	0.786887350686988	0.728925969253884	0.833670542415504	1,14E-18	0.797029974495428	0.411134540777087	0.902461053060338	2,98E-35	0.880876721630428	0.846201346445917	0.908123262092057	2,98E-35	0.880735263344341	0.843212470882661	0.909291525529232	1,14E-18	0.88705250976041	0.582700697767177	0.948730121553469	2,98E-35	0.936666089276542	0.916694539384798	0.95184968406747	2,98E-35
epiTOC	36	enmix_neg_nodye_q3_norcp	0.776950840080791	0.716715412148968	0.825702558390362	2,13E-17	0.785153867452787	0.541333919273006	0.879582273498535	5,09E-28	0.847489735474934	0.804107985056813	0.881893213861416	5,09E-28	0.874476459962692	0.834984537421716	0.904531304505972	2,13E-17	0.879648395320806	0.702422638604274	0.935933782628559	5,09E-28	0.917450007111482	0.891418908088798	0.937240442088505	5,09E-28
epiTOC	35	enmix_est_nodye_q3_norcp	0.777944208588545	0.717934461270572	0.826500006361579	1,60E-17	0.782270141229146	0.666916093783478	0.85111105764692	2,51E-22	0.81398509604816	0.76229910692727	0.855354858975493	2,51E-22	0.875105309638631	0.835811234311689	0.905009584979944	1,60E-17	0.877835658167568	0.800179560651727	0.919567795925576	2,51E-22	0.897455108998921	0.865118871059758	0.922039096550846	2,51E-22
epiTOC	27	enmix_neg_nodye_q2_norcp	0.768373777973965	0.706205040706718	0.818809023007912	2,38E-16	0.778458992893494	0.47588889811904	0.882580407447009	4,96E-29	0.852714951249359	0.810667200814669	0.886012443031216	4,96E-29	0.869017384836247	0.827807940848896	0.90037932806577	2,38E-16	0.875430916320389	0.644884447231144	0.937628378533789	4,96E-29	0.920503125075274	0.895434788292324	0.939561609261929	4,96E-29
epiTOC	79	watermelon_danen	0.713862568503318	0.640041127975687	0.774654769368469	1,29E-11	0.735773319176842	0.176153852044639	0.881881313260011	2,04E-32	0.868833871479448	0.830968002888016	0.898686548174168	2,04E-32	0.833045288020638	0.780518387079346	0.873020243417979	1,29E-11	0.84777581386695	0.299542192951051	0.937233721432001	2,04E-32	0.929813917372594	0.907681621500012	0.946640243528739	2,04E-32
epiTOC	73	watermelon_dasen	0.705681964839512	0.630205370260248	0.767976905232546	7,17E-10	0.731959358695557	0.0738991256241083	0.889240218971236	6,64E-38	0.891073571116677	0.859144095528012	0.916091877072329	6,64E-38	0.82744846857299	0.7731607093892	0.868763503595124	7,17E-10	0.845238492486152	0.137627685619282	0.941373373318785	6,64E-38	0.942399687380221	0.9242361553304	0.956208716329471	6,64E-38
epiTOC	81	watermelon_daten2	0.694864658778298	0.617236523490173	0.759125844056261	6,37E-09	0.71662325892037	0.252549096376798	0.861283414348613	6,82E-26	0.835825382194215	0.789503724912598	0.872678786242043	6,82E-26	0.81996477438992	0.763322512848163	0.863071674628848	6,37E-09	0.834921996071606	0.40325620306196	0.925472614980597	6,82E-26	0.910571768209479	0.882371703306914	0.932011183822157	6,82E-26
epiTOC	80	watermelon_daten1	0.694240459590974	0.616489457430925	0.758614378415004	7,20E-09	0.715918190537766	0.257013702449147	0.860275491284851	1,31E-25	0.834205086093608	0.787479187120081	0.871396729886687	1,31E-25	0.819530020854984	0.762750978173043	0.862741016707397	7,20E-09	0.834443267150631	0.40892744756622	0.924890421139374	1,31E-25	0.909609391466963	0.881105853197472	0.931279526110372	1,31E-25
epiTOC	96	minfi_illumina_bg_quantile_strat	0.456028405952049	0.341255144135191	0.557454799777864	2,98E+05	0.560418912367243	-0.0389671851500681	0.819121266600184	1,94E-43	0.909488470671427	0.882621885211231	0.930432821299263	1,94E-43	0.626400424727795	0.508859400282449	0.715853583497091	2,98E+05	0.718292899330547	-0.0810943904265183	0.900568072771824	1,94E-43	0.952599070002896	0.937651784614414	0.963962911356886	1,94E-43
epiTOC	94	minfi_raw_quantile_strat	0.356797463266744	0.232128889488644	0.469991029981253	4,38E+08	0.498348548925699	-0.0415771276974482	0.779784796189783	1,19E-38	0.890138088242789	0.857954993039516	0.91536164007446	1,19E-38	0.525940640259877	0.37679319342148	0.639447480148565	4,38E+08	0.665197092202625	-0.0867615515008771	0.87626863411708	1,19E-38	0.941876251031295	0.923547659931145	0.955810767974736	1,19E-38
ZhangMortality	88	minfi_illumina_nobg_normcontrol	0.919549032682267	0.89555949970038	0.938216824146938	2,45E-48	0.919570846023736	0.895552846753654	0.938248797889287	3,48E-47	0.920069778402568	0.896173266950604	0.938644292076919	3,48E-47	0.95808861042465	0.944902547075875	0.968123702630507	2,45E-48	0.958100450346562	0.944898843930823	0.96814072466963	3,48E-47	0.958371189163796	0.945244068746751	0.968351229684663	3,48E-47
ZhangMortality	6	enmix_neg_relic_nonorm_norcp	0.91858805988196	0.894327750886274	0.937471571280322	5,62E-47	0.918620264480528	0.894288326114693	0.937531804225604	6,51E-47	0.919347607929534	0.895246970339923	0.938084530916165	6,51E-47	0.957566743054239	0.944216491014141	0.967726789055099	5,62E-47	0.957584240599321	0.94419451757794	0.967758879808756	6,51E-47	0.957979267675505	0.944728559760584	0.968053266977697	6,51E-47
ZhangMortality	4	enmix_oob_relic_nonorm_norcp	0.91842294917098	0.894116153479539	0.937343507319721	6,48E-47	0.91842294917098	0.894116054165716	0.937343551073101	1,44E-46	0.91842294917098	0.894061254868409	0.937367676291839	1,44E-46	0.957477025144913	0.944098546266051	0.967658552836114	6,48E-47	0.957477025144913	0.944098490902174	0.967658576150733	1,44E-46	0.957477025144913	0.944067941382946	0.967671431461043	1,44E-46
ZhangMortality	87	minfi_illumina_bg_normcontrol	0.914169271590417	0.888668597563344	0.934042486082575	2,26E-45	0.914343841819211	0.886550708884487	0.935182248365472	1,93E-47	0.918078382028072	0.893619494195594	0.937100504754459	1,93E-47	0.955160324803319	0.941052971082227	0.965896553776839	2,26E-45	0.955255604395818	0.939864170848291	0.966505608611656	1,93E-47	0.957289744392349	0.943821604007306	0.967529049168508	1,93E-47
ZhangMortality	3	enmix_neg_mean_nonorm_norcp	0.913682232021509	0.888045319677667	0.933664307454345	3,35E-45	0.913822627413618	0.886745839834964	0.934414253012159	5,63E-46	0.916804984308942	0.891987314812848	0.936112940266949	5,63E-46	0.954894409043392	0.940703393527945	0.965694307802069	3,35E-45	0.954971076550159	0.939973812172316	0.966095293763621	5,63E-46	0.956597037063187	0.942910460159276	0.967002410652634	5,63E-46
ZhangMortality	93	minfi_funnorm_bg_nodyecorr	0.90970240542679	0.882955755179146	0.930572363555268	7,76E-44	0.909735606664856	0.88294136904583	0.930623039684958	9,59E-44	0.910405094626871	0.883794033018363	0.931144987083722	9,59E-44	0.952716405280419	0.937840151315866	0.964037796378232	7,76E-44	0.952734612571433	0.93783203615443	0.964064988923802	9,59E-44	0.953101619324027	0.938312806525115	0.964344980114487	9,59E-44
ZhangMortality	40	enmix_oob_relic_nonorm_rcp	0.908312956319029	0.881180350494053	0.929492193159679	2,25E-43	0.908345664762625	0.881170770832672	0.929540104588395	2,83E-43	0.908994214105866	0.88198998518992	0.930048745802779	2,83E-43	0.951953874558486	0.936837714961916	0.963457842902769	2,25E-43	0.951971837738959	0.936832300921447	0.963483580753749	2,83E-43	0.952327888046136	0.93729508884811	0.963756742232888	2,83E-43
ZhangMortality	42	enmix_neg_relic_nonorm_rcp	0.906981267491035	0.879479468387341	0.928456585075836	6,13E-43	0.907065819737495	0.879187204714266	0.928698346887886	3,48E-43	0.908717833954129	0.88163667940347	0.929833957035894	3,48E-43	0.951221999872423	0.935875579574131	0.962901205306963	6,13E-43	0.951268498810756	0.935710079877803	0.963031205358181	3,48E-43	0.95217618632673	0.937095549904961	0.963641409299339	3,48E-43
ZhangMortality	83	watermelon_raw_BMIQ	0.906761107856842	0.879198340032406	0.928285342418477	7,22E-44	0.907001702843389	0.876096292413962	0.929927206594262	3,48E-44	0.911706866024196	0.885459268644452	0.932156119162044	3,48E-44	0.951100905216199	0.935716386400431	0.962809105061403	7,22E-44	0.951233238534634	0.93395663746736	0.963691483716945	3,48E-44	0.953814501822955	0.93925048752822	0.964886957029446	3,48E-44
ZhangMortality	22	enmix_oob_relic_q2_norcp	0.906503245784625	0.878869092719504	0.928084762769748	8,75E-43	0.906533471559607	0.878868779884551	0.928125276484698	1,16E-42	0.907119981854705	0.879594687698536	0.92859190454923	1,16E-42	0.950959037482836	0.935529884572656	0.962701205559582	8,75E-43	0.950975668754488	0.935529707336511	0.962723001253144	1,16E-42	0.951298282735747	0.935940810489897	0.962973973248394	1,16E-42
ZhangMortality	24	enmix_neg_relic_q2_norcp	0.9044944821037	0.87630513398298	0.92652180429165	3,83E-42	0.904588718938097	0.875966981052539	0.926796916095487	2,00E-42	0.906377393314115	0.87864603405154	0.928014507155059	2,00E-42	0.949852562559906	0.934075293097747	0.961859660480008	3,83E-42	0.94990452263358	0.933883154554314	0.962007888172847	2,00E-42	0.950889783411076	0.93540349605575	0.962663407055395	2,00E-42
ZhangMortality	90	minfi_noob_nodyecorr	0.90439775962773	0.876181719009556	0.926446528259005	4,11E-42	0.90439775962773	0.876181558682641	0.926446599441337	8,49E-42	0.90439775962773	0.876118129924247	0.926474741082115	8,49E-42	0.949799226611694	0.934005176718272	0.961819095073733	4,11E-42	0.949799226611694	0.934005085624923	0.961819133434587	8,49E-42	0.949799226611694	0.933969045925293	0.961834299017808	8,49E-42
ZhangMortality	41	enmix_est_relic_nonorm_rcp	0.903939261793887	0.875596739885055	0.926089669955031	5,73E-42	0.903939261793887	0.87559657722428	0.926089742191839	1,18E-41	0.903939261793887	0.875532870303777	0.926118014408348	1,18E-41	0.949546322126051	0.933672704014953	0.961626745006792	5,73E-42	0.949546322126051	0.93367261153791	0.96162678395034	1,18E-41	0.949546322126051	0.933636391200084	0.961642025546214	1,18E-41
ZhangMortality	45	enmix_neg_nodye_nonorm_rcp	0.902646758996621	0.873948134422364	0.92508347505002	1,45E-42	0.902646758996621	0.873947965059857	0.925083550316724	2,97E-41	0.902646758996621	0.873883475347497	0.925112190373874	2,97E-41	0.9488327296998	0.932734602808796	0.961084012241062	1,45E-42	0.9488327296998	0.932734506352146	0.961084052860484	2,97E-41	0.9488327296998	0.932697776403031	0.961099508901046	2,97E-41
ZhangMortality	9	enmix_neg_nodye_nonorm_norcp	0.902297848162804	0.873503206929675	0.924811798958817	1,85E-41	0.902495862338114	0.871780412672111	0.92582453175623	2,34E-42	0.906168950269234	0.878379788310543	0.927852414231721	2,34E-42	0.948639929371967	0.93248114409282	0.960937375237489	1,85E-41	0.948749356257702	0.931498595422929	0.961483786803709	2,34E-42	0.950775061298993	0.935252597772655	0.962576188283048	2,34E-42
ZhangMortality	86	minfi_illumina_bg_nonorm	0.902122216872182	0.873279261921433	0.924675036640815	2,10E-41	0.902451594819875	0.868251904767146	0.92721845939117	3,91E-43	0.908566604662213	0.881443370902566	0.929716423137996	3,91E-43	0.948542852683374	0.932353525363544	0.960863542195335	2,10E-41	0.948724895053448	0.929480550831139	0.962234929696645	3,91E-43	0.952093159801479	0.936986342012218	0.963578287452354	3,91E-43
ZhangMortality	7	enmix_oob_nodye_nonorm_norcp	0.902254581502981	0.873448037084063	0.924778108186568	1,91E-42	0.902254581502981	0.873447865652017	0.924778184389497	3,91E-41	0.902254581502981	0.87338313881401	0.924806935985017	3,91E-41	0.948616016253834	0.932449707485397	0.960919187778844	1,91E-42	0.948616016253834	0.932449609797955	0.960919228916571	3,91E-41	0.948616016253834	0.932412725105368	0.960934750073257	3,91E-41
ZhangMortality	98	minfi_raw_SWAN	0.901996872887326	0.873119445007326	0.924577428982954	2,30E-41	0.902245184112047	0.87034608186621	0.926099225589868	1,42E-42	0.906840520750144	0.879237651655073	0.928374622641836	1,42E-42	0.948473560335617	0.932262432419425	0.960810840924751	2,30E-41	0.948610822251295	0.930679183178536	0.961631896514833	1,42E-42	0.95114458800508	0.935738650064525	0.962857125105682	1,42E-42
ZhangMortality	31	enmix_oob_relic_q3_norcp	0.900277859018393	0.870928282698994	0.923238502239304	7,66E-41	0.900317855916734	0.870921918868513	0.923294837048023	9,15E-41	0.901040640858139	0.871834790380909	0.923861871788136	9,15E-41	0.947522337058056	0.931011937499385	0.960087374669694	7,66E-41	0.947544489058553	0.931008301399585	0.96011783452312	9,15E-41	0.947944637786812	0.931529635907125	0.960424327064033	9,15E-41
ZhangMortality	58	enmix_oob_relic_q2_rcp	0.899163873002904	0.869508949564526	0.922370529181778	1,65E-40	0.899163873025955	0.869508761267967	0.922370613054903	3,33E-40	0.899163873437051	0.869442172581846	0.922400242792659	3,33E-40	0.946904988858251	0.930200360653063	0.959617841805313	1,65E-40	0.946904988871033	0.930200252903052	0.959617887197238	3,33E-40	0.946904989098987	0.930162147119082	0.959633922489204	3,33E-40
ZhangMortality	99	minfi_illumina_bg_SWAN	0.89895770720554	0.869246326761638	0.92220986739335	1,90E-40	0.899058828854178	0.868940158677457	0.92248072571762	1,04E-40	0.900861967814336	0.871606947018556	0.92372274964568	1,04E-40	0.946790656573836	0.930050057412773	0.959530884776833	1,90E-40	0.946846738177813	0.929874779182183	0.959677476478499	1,04E-40	0.947845749000041	0.931399563788769	0.960349145754829	1,04E-40
ZhangMortality	101	cross_noob_nodyecorr_BMIQ	0.898426972168389	0.868570330929615	0.921796236925157	2,74E-40	0.898523123344649	0.868309597177787	0.922040451426555	1,61E-40	0.900227472071644	0.870797941964119	0.923228656560108	1,61E-40	0.946496215382152	0.92966297982212	0.959306943383359	2,74E-40	0.946549570343616	0.929513607904631	0.959439173865679	1,61E-40	0.947494429275047	0.930937459819828	0.960082050993767	1,61E-40
ZhangMortality	39	enmix_neg_mean_nonorm_rcp	0.898424416471692	0.868567076014187	0.921794245004011	2,74E-40	0.898424416471692	0.868566883469841	0.921794330772689	5,51E-40	0.898424416471692	0.868499850386711	0.921824169883798	5,51E-40	0.946494797134409	0.92966111536859	0.959305864715072	2,74E-40	0.946494797134409	0.929661005076739	0.959305911160708	5,51E-40	0.946494797134409	0.929622606292383	0.959322069447733	5,51E-40
ZhangMortality	33	enmix_neg_relic_q3_norcp	0.89781205955455	0.867787257255646	0.921316935783501	4,15E-40	0.897919041783046	0.867452650230496	0.92160830349775	2,15E-40	0.899803078943857	0.870256914290327	0.922898131648719	2,15E-40	0.946154868217333	0.929214238810787	0.959047326991675	4,15E-40	0.946214271541819	0.929022377218965	0.959205163529134	2,15E-40	0.947259312206271	0.930628201549035	0.959903300605335	2,15E-40
ZhangMortality	85	minfi_raw	0.896759567892249	0.866447285088592	0.920496392500323	8,43E-40	0.89751800240779	0.844335032970048	0.92943061929472	6,53E-44	0.910901501977735	0.88442896146651	0.931530601928545	6,53E-44	0.945570100789065	0.92844549322213	0.958602573891758	8,43E-40	0.945991554513754	0.915598324465336	0.963424763762132	6,53E-44	0.953373578946874	0.938670525184696	0.964551740467849	6,53E-44
ZhangMortality	5	enmix_est_relic_nonorm_norcp	0.89697773762057	0.866725010430575	0.920666499129907	7,29E-40	0.897419139579861	0.85905452209544	0.924396123815252	4,83E-42	0.905175643725955	0.877111267862485	0.927079870241088	4,83E-42	0.945691369837237	0.928604915654564	0.958694806773569	7,29E-40	0.94593663662376	0.924184322606261	0.960712934697219	4,83E-42	0.950228024074149	0.934533059258948	0.962160297097707	4,83E-42
ZhangMortality	92	minfi_funnorm_bg_dyecorr	0.896495832457562	0.866111580631854	0.920290746341287	1,01E-39	0.89691072132205	0.859453098969827	0.923600334021522	1,01E-42	0.904159233271179	0.875813647319934	0.926289164536673	1,01E-42	0.945423466916712	0.928252725743864	0.95849104943583	1,01E-39	0.945654121978865	0.924414925491781	0.960282983618143	1,01E-42	0.949667672191377	0.933796007477876	0.961734283294348	1,01E-42
ZhangMortality	89	minfi_noob_dyecorr	0.896071811217068	0.865571908487836	0.919960090699013	1,33E-39	0.896846797839291	0.842994412853597	0.929063270192811	9,44E-44	0.910424769810252	0.883819196641969	0.931160271871598	9,44E-44	0.945187630464153	0.927942690978272	0.958311680701735	1,33E-39	0.945618590664143	0.91480951539983	0.963227370038465	9,44E-44	0.953112401176286	0.938326988298489	0.964353177138589	9,44E-44
ZhangMortality	21	enmix_neg_mean_q2_norcp	0.896534917812024	0.866161330000704	0.920321223747226	9,80E-40	0.896816347617682	0.863191382027232	0.921974806395453	5,69E-41	0.901721797550672	0.872703515436209	0.924392192942907	5,69E-41	0.945445200498949	0.928281297094905	0.958507579217766	9,80E-40	0.945601664329859	0.92657296545462	0.959403633520629	5,69E-41	0.948321461858456	0.932025286696736	0.960710811790673	5,69E-41
ZhangMortality	1	enmix_oob_mean_nonorm_norcp	0.895330080105916	0.864628042088738	0.919381600245241	2,18E-39	0.896060692852419	0.844923488060082	0.927586383720681	3,41E-43	0.908747092339145	0.88167407991724	0.929856695863613	3,41E-43	0.944774833158225	0.927400020349571	0.957997721899356	2,18E-39	0.945181445119662	0.915944204221184	0.962433011100886	3,41E-43	0.952192247979262	0.937116676397028	0.963653620350812	3,41E-43
ZhangMortality	60	enmix_neg_relic_q2_rcp	0.894986980943013	0.864191515427923	0.91911397537024	2,73E-39	0.894997851554739	0.864206498608799	0.919121851960767	4,76E-39	0.89518318455269	0.864371957724489	0.91929787251207	4,76E-39	0.944583778087631	0.927148855979584	0.957852412275746	2,73E-39	0.94458983245859	0.927157478802622	0.957856689528807	4,76E-39	0.944693042708666	0.927252691334701	0.957952265438452	4,76E-39
ZhangMortality	91	minfi_funnorm_nobg_nodyecorr	0.8927276802169	0.86131815384899	0.917351115036754	1,19E-38	0.893942984924307	0.812817923722833	0.933360274789971	3,27E-45	0.914667811215584	0.889249443574631	0.934454803145681	3,27E-45	0.943323954679626	0.92549266987794	0.95689423584701	1,19E-38	0.94400200221448	0.896745241853761	0.965531656940004	3,27E-45	0.955432379295999	0.94137854225548	0.966116966523212	3,27E-45
ZhangMortality	43	enmix_oob_nodye_nonorm_rcp	0.890285160705058	0.858214034616792	0.915444207875754	5,60E-38	0.89059469315464	0.855284454431414	0.917125223050524	3,51E-41	0.895648380311346	0.864964155789053	0.919660579925397	3,51E-41	0.941958577692045	0.923697721176426	0.955855779157348	5,60E-38	0.942131802632532	0.921998189968698	0.956771328261173	3,51E-41	0.944952017065784	0.927593329988793	0.958149153597911	3,51E-41
ZhangMortality	67	enmix_oob_relic_q3_rcp	0.890575242817858	0.858582567899922	0.915670737935704	4,67E-38	0.890575242817858	0.858582326768487	0.915670845813795	9,08E-38	0.890575242817858	0.858510622070791	0.915702903154341	9,08E-38	0.9421209192293	0.923911138228381	0.955979250298948	4,67E-38	0.9421209192293	0.923910998617212	0.95597930909139	9,08E-38	0.9421209192293	0.923869481159296	0.955996779716282	9,08E-38
ZhangMortality	79	watermelon_danen	0.888876301318281	0.856424626815749	0.91434377880617	1,35E-37	0.890164937091765	0.80780944391599	0.930655070695628	4,78E-44	0.911300563800384	0.884939451457045	0.931840564033684	4,78E-44	0.941169414532776	0.922660273350004	0.955255570006738	1,35E-37	0.941891281150719	0.893688708878688	0.964082175859934	4,78E-44	0.953592104831881	0.938957960451189	0.964717877222746	4,78E-44
ZhangMortality	44	enmix_est_nodye_nonorm_rcp	0.888321529140953	0.85572021846988	0.913910355218248	1,90E-37	0.888529753212732	0.854593143839346	0.914686820621272	4,06E-38	0.891855475298221	0.860138247075906	0.916702103397298	4,06E-38	0.940858339464121	0.922251328570917	0.955018977483961	1,90E-37	0.940975117496753	0.921596358401479	0.955442749978795	4,06E-38	0.942836793764739	0.924811097699887	0.956541031360555	4,06E-38
ZhangMortality	30	enmix_neg_mean_q3_norcp	0.887323426810583	0.85445320674052	0.913130426746555	3,50E-37	0.8876596979475	0.851284795251236	0.914950498208958	1,97E-38	0.892989762113661	0.861580863776802	0.917587135909684	1,97E-38	0.940298217259015	0.921514982027883	0.954592968655475	3,50E-37	0.940486994464813	0.9196691912934	0.95558657945958	1,97E-38	0.943470250062602	0.925644306451254	0.957022623615369	1,97E-38
ZhangMortality	69	enmix_neg_relic_q3_rcp	0.887633041242954	0.854846195872887	0.913372383185995	2,90E-37	0.887633041244601	0.854845934597148	0.913372500268453	5,57E-37	0.887633041270611	0.854772497739178	0.913405385446912	5,57E-37	0.940472032274316	0.921743482316708	0.954725166112328	2,90E-37	0.94047203227524	0.921743330432251	0.95472523007444	5,57E-37	0.94047203228984	0.921700638521521	0.954743194927894	5,57E-37
ZhangMortality	59	enmix_est_relic_q2_rcp	0.887581302786747	0.854780522379104	0.9133319520575	2,99E-38	0.887581302786747	0.854780260736241	0.913332069305607	5,75E-37	0.887581302786747	0.854706793478114	0.913364969002302	5,75E-37	0.940442990695403	0.921705303744173	0.954703078130639	2,99E-38	0.940442990695403	0.921705151635528	0.954703142185953	5,75E-37	0.940442990695403	0.921662439026592	0.954721115730016	5,75E-37
ZhangMortality	37	enmix_oob_mean_nonorm_rcp	0.886318079203609	0.853177392851354	0.912344645710911	6,45E-37	0.886736240781324	0.848304829183407	0.914977525037418	1,61E-38	0.893308035042046	0.861985743081645	0.917835426028628	1,61E-38	0.939733429876054	0.920772502559649	0.954163411660296	6,45E-37	0.939968419130078	0.917927406550351	0.955601319675582	1,61E-38	0.943647857092845	0.925877919618258	0.957157651352017	1,61E-38
ZhangMortality	100	cross_noob_dyecorr_BMIQ	0.884478937025783	0.850844496320639	0.910906673344397	1,94E-36	0.885511864994939	0.822685231731184	0.922159524622866	6,04E-41	0.901635760870131	0.872593776917934	0.924325213085616	6,04E-41	0.938698671179345	0.919412190502296	0.953376411366195	1,94E-36	0.939280077134191	0.902717833456958	0.959503634126098	6,04E-41	0.948273880227799	0.931962700799016	0.960674637322326	6,04E-41
ZhangMortality	27	enmix_neg_nodye_q2_norcp	0.885053815172436	0.851573569506657	0.911356223011529	1,38E-36	0.885199587051949	0.851165095699529	0.911733925902583	6,22E-37	0.887450472081046	0.854540652318351	0.913262765982877	6,22E-37	0.93902233246479	0.919837681344257	0.953622576513339	1,38E-36	0.939104371899649	0.919599335226106	0.95382931018722	6,22E-37	0.940369546335772	0.921565834914532	0.95466527883191	6,22E-37
ZhangMortality	8	enmix_est_nodye_nonorm_norcp	0.884787599629898	0.851235932963552	0.911148052593126	1,61E-36	0.884787599635299	0.851235651161811	0.911148179076955	3,07E-36	0.884787599718252	0.851160548975251	0.911181862961593	3,07E-36	0.938872475395782	0.919640676594745	0.953508600609819	1,61E-36	0.938872475398822	0.919640512138567	0.953508669868833	3,07E-36	0.938872475445525	0.919596681602175	0.95352711389759	3,07E-36
ZhangMortality	36	enmix_neg_nodye_q3_norcp	0.884556717911495	0.850943132184856	0.910967500985085	1,85E-36	0.884689813152138	0.850631545433492	0.911285240784606	9,59E-37	0.886734455918038	0.853631506792312	0.912703367146449	9,59E-37	0.938742474030476	0.919469774503987	0.953409726241278	1,85E-36	0.938817419161933	0.919287848013247	0.953583715647291	9,59E-37	0.939967416333185	0.92103689828785	0.954359554987458	9,59E-37
ZhangMortality	57	enmix_neg_mean_q2_rcp	0.884618039283426	0.851020897003983	0.911015455843886	1,79E-36	0.884618039285399	0.851020613939169	0.911015582901882	3,39E-36	0.88461803931566	0.850945412751592	0.911049314276344	3,39E-36	0.938777005042122	0.919515169581742	0.953435989288313	1,79E-36	0.938777005043234	0.919515004350067	0.95343605887138	3,39E-36	0.938777005060274	0.919471105835139	0.953454531466479	3,39E-36
ZhangMortality	38	enmix_est_mean_nonorm_rcp	0.882372772463794	0.848174517887586	0.909259134947596	6,70E-36	0.88268271937148	0.845929084036685	0.910658090804069	6,58E-37	0.887359089144836	0.854424609648779	0.913191377052158	6,58E-37	0.937511193714173	0.917851111654788	0.952473258662767	6,70E-36	0.937686111726948	0.916534758948382	0.953240242392959	6,58E-37	0.940318240708396	0.9214983507047	0.954626273153292	6,58E-37
ZhangMortality	63	enmix_neg_nodye_q2_rcp	0.882024353271726	0.847732995374843	0.908986504257469	8,21E-36	0.882024353271726	0.847732692610362	0.908986640349739	1,54E-36	0.882024353271726	0.847655982285661	0.909021097922356	1,54E-36	0.937314495148172	0.91759252824607	0.952323656799275	8,21E-36	0.937314495148172	0.917592350885709	0.952323731488458	1,54E-36	0.937314495148172	0.917547411869454	0.952342641903404	1,54E-36
ZhangMortality	76	watermelon_nanes	0.880700010006055	0.846055199349962	0.907950022974433	1,76E-35	0.881096287292148	0.84241731673924	0.91005483101948	8,23E-37	0.886988887098596	0.853954541999652	0.91290215663875	8,23E-37	0.936566177827818	0.916608777080856	0.951754513526479	1,76E-35	0.936790203929957	0.914469603694534	0.952909640330842	8,23E-37	0.940110345283926	0.921224898080389	0.954468218325242	8,23E-37
ZhangMortality	77	watermelon_danes	0.880424685954313	0.845706480467995	0.907734502060741	2,06E-35	0.880728668854536	0.843693963788685	0.909026899488474	2,36E-37	0.885229508101885	0.851721290175378	0.911527285720545	2,36E-37	0.93641047421955	0.916404086367578	0.951636090955218	2,06E-35	0.936582382604873	0.915221268127322	0.952345825752428	2,36E-37	0.939121209696282	0.919923851061528	0.953716216901342	2,36E-37
ZhangMortality	25	enmix_oob_nodye_q2_norcp	0.879886838821661	0.845025341634172	0.907313439120366	2,81E-35	0.879916755866175	0.845055610669001	0.907340044727641	4,01E-35	0.88035530279182	0.845540612983604	0.907715253526042	4,01E-35	0.936106174745269	0.916004048904518	0.95140465170613	2,81E-35	0.936123105579483	0.916021832385411	0.95141927862916	4,01E-35	0.936371228868002	0.916306698465612	0.951625513134946	4,01E-35
ZhangMortality	2	enmix_est_mean_nonorm_norcp	0.876216879322786	0.840380659647147	0.904438878692607	2,20E-34	0.87744591555403	0.808766019166288	0.917086313082423	4,64E-39	0.895223164968581	0.864422849769251	0.919329046359839	4,64E-39	0.934025153466324	0.913268301578731	0.949821901675839	2,20E-34	0.934722974744226	0.894273787318352	0.956750154465261	4,64E-39	0.944715304789367	0.927281973481751	0.95796919043498	4,64E-39
ZhangMortality	23	enmix_est_relic_q2_norcp	0.876021506425684	0.840133544179316	0.90428577754811	2,45E-34	0.876765983104837	0.828370500538722	0.91004116522845	6,32E-37	0.887423739291122	0.854506705331023	0.913241882321493	6,32E-37	0.933914140563065	0.91312236205553	0.949737469249427	2,45E-34	0.934337036154455	0.906129802788489	0.952902148702753	6,32E-37	0.940354538111744	0.921546094036361	0.954653868661271	6,32E-37
ZhangMortality	84	watermelon_raw_PBC	0.874529721438791	0.838247165851127	0.903116522101385	5,53E-36	0.875886898431809	0.801601531002754	0.917303364998509	4,55E-39	0.895254331020531	0.864462522233349	0.91935334719179	4,55E-39	0.933065729966178	0.91200702650126	0.949092198626053	5,53E-36	0.93383764145272	0.889876609459352	0.956868257516694	4,55E-39	0.944732658163579	0.927304799023636	0.957982383532347	4,55E-39
ZhangMortality	68	enmix_est_relic_q3_rcp	0.875372875003545	0.839313236000829	0.903777434780593	3,49E-34	0.875387910753413	0.839335127829231	0.903787797965449	5,67E-35	0.875599185631823	0.839518657262898	0.903991217119717	5,67E-35	0.9335454156037	0.912637629711974	0.949457030290678	3,49E-34	0.933553965805119	0.912650571535387	0.949462748874968	5,67E-35	0.933674094486093	0.912759056776358	0.94957498647209	5,67E-35
ZhangMortality	34	enmix_oob_nodye_q3_norcp	0.875259408647044	0.839169754767516	0.903688501155093	3,72E-34	0.875291273101802	0.839203411083077	0.903716210486597	5,25E-35	0.875738680561776	0.839695152617392	0.904100502910032	5,25E-35	0.933480887615995	0.912552800079722	0.949407952621204	3,72E-34	0.933499009627488	0.912572699709037	0.94942324439797	5,25E-35	0.933753395008622	0.91286336371842	0.949635275583718	5,25E-35
ZhangMortality	66	enmix_neg_mean_q3_rcp	0.874130806935996	0.837742881244059	0.902803782563211	6,87E-34	0.874130806935996	0.837742512900457	0.902803948855734	1,26E-33	0.874130806935996	0.837661259316435	0.902840606636396	1,26E-33	0.932838629727352	0.911708476516529	0.9489194743423	6,87E-34	0.932838629727352	0.911708258387375	0.94891956619981	1,26E-33	0.932838629727352	0.911660138743986	0.94893981501932	1,26E-33
ZhangMortality	72	enmix_neg_nodye_q3_rcp	0.873821557019781	0.837351988116315	0.902561317071158	8,13E-34	0.873821557019781	0.837351617025241	0.902561484632635	1,48E-33	0.873821557019781	0.837270186965349	0.902598228303359	1,48E-33	0.932662508600392	0.911476944572589	0.94878552293976	8,13E-34	0.932662508600392	0.911476724722895	0.948785615521814	1,48E-33	0.932662508600392	0.911428480041123	0.948805916957308	1,48E-33
ZhangMortality	19	enmix_oob_mean_q2_norcp	0.87044758157532	0.833089691337119	0.899914787568604	4,90E-33	0.871703816051209	0.804585021919624	0.911850401284117	2,50E-37	0.888943501536466	0.856437042031533	0.914428905577589	2,50E-37	0.930737209798967	0.908945912765932	0.947321209832006	4,90E-33	0.931454868634365	0.89171195831355	0.953893045890685	2,50E-37	0.94120708302117	0.922667478229499	0.955302025490159	2,50E-37
ZhangMortality	18	enmix_neg_nodye_q1_norcp	0.86910584234684	0.831395922644843	0.898861730385262	9,89E-33	0.869160427225954	0.831433722742894	0.898918205239615	1,19E-32	0.869885938886201	0.832296533093073	0.899512045963687	1,19E-32	0.929969638589963	0.907936850098659	0.946737422743141	9,89E-33	0.930000886564763	0.907959389868257	0.94676874734179	1,19E-32	0.930416043883778	0.908473621011644	0.94709801696186	1,19E-32
ZhangMortality	49	enmix_oob_relic_q1_rcp	0.868161301647852	0.830203984794415	0.898120206280802	1,61E-32	0.868185209342076	0.830235957256864	0.898137963252137	2,43E-32	0.868500197845803	0.830546736521732	0.898424689160293	2,43E-32	0.929428632187244	0.907225633527042	0.946325952707272	1,61E-32	0.929442332591667	0.90724472324455	0.946335809767305	2,43E-32	0.929622805335636	0.907430244692768	0.946494948459275	2,43E-32
ZhangMortality	55	enmix_oob_mean_q2_rcp	0.866388421331083	0.827967682612236	0.896727923105646	3,99E-32	0.867095038467122	0.819833291813828	0.90110127806706	3,73E-34	0.876364507242266	0.840487070828155	0.904590754381147	3,73E-34	0.928411697617783	0.905888753382159	0.945552508804078	3,99E-32	0.928817248830573	0.900998234840181	0.947978193968974	3,73E-34	0.934109021844884	0.913331132991839	0.949905644874426	3,73E-34
ZhangMortality	82	watermelon_nasen	0.865944004449185	0.827407288919957	0.896378818279424	5,00E-32	0.866693612630037	0.818323884844438	0.901181789820296	3,47E-37	0.876495912086829	0.840653369388848	0.90469368301145	3,47E-37	0.92815647456131	0.905553232644678	0.945358395315451	5,00E-32	0.928586894781225	0.900085943615538	0.948022745268855	3,47E-37	0.934183662688706	0.913429310884287	0.949962391413057	3,47E-37
ZhangMortality	32	enmix_est_relic_q3_norcp	0.865804832671565	0.827231814095167	0.896269486273543	5,37E-32	0.866660724686631	0.815361075847745	0.902272570581601	1,63E-35	0.877858627028245	0.842378343160615	0.905760895477889	1,63E-35	0.92807652495128	0.905448129475358	0.945297588514013	5,37E-32	0.928568017985296	0.898290799219637	0.94862595879805	1,63E-35	0.934957098892452	0.914446640439236	0.950550404961227	1,63E-35
ZhangMortality	61	enmix_oob_nodye_q2_rcp	0.86557201577818	0.826938283588106	0.896086579289741	6,04E-32	0.86627304022044	0.819111990316918	0.900333693059941	6,31E-34	0.875403268447375	0.839270786752363	0.903837721661213	6,31E-34	0.927942752633032	0.905272270023265	0.945195846094125	6,04E-32	0.928345447371535	0.900562466386927	0.947553260091087	6,31E-34	0.933562698941131	0.912612534051367	0.949490296759705	6,31E-34
ZhangMortality	26	enmix_est_nodye_q2_norcp	0.86561751654984	0.826995648322168	0.896122326689625	5,90E-32	0.865617562023074	0.826995282987592	0.896122553757122	1,05E-31	0.865618147850259	0.826909925573268	0.896162039778809	1,05E-31	0.927968899167135	0.905306642718765	0.945215732208728	5,90E-32	0.927968925297207	0.905306423818729	0.945215858522938	1,05E-31	0.927969261928231	0.905255277228614	0.945237823538908	1,05E-31
ZhangMortality	56	enmix_est_mean_q2_rcp	0.86487572953634	0.826060546578458	0.895539496931418	8,58E-32	0.865390061339908	0.822098015784299	0.897960598155866	3,86E-33	0.87202857309243	0.835003545692175	0.901192595996962	3,86E-33	0.927542480003611	0.904746064555495	0.944891413110786	8,58E-32	0.927838181702651	0.902364207262953	0.946237344472124	3,86E-33	0.931640238430671	0.910083849867665	0.948028724595771	3,86E-33
ZhangMortality	62	enmix_est_nodye_q2_rcp	0.864695909619148	0.825833896549188	0.895398194710274	9,38E-32	0.865141505814942	0.822966295464295	0.89726145948995	7,07E-33	0.87087761848838	0.83354920223113	0.900289967236932	7,07E-33	0.927439058731841	0.904610105125124	0.944812754606578	9,38E-32	0.92769530152827	0.902887011692876	0.945849034145421	7,07E-33	0.930982988820002	0.909219344882414	0.947529043208049	7,07E-33
ZhangMortality	96	minfi_illumina_bg_quantile_strat	0.863291711245058	0.824064437566663	0.89429456500608	1,89E-31	0.863839287915274	0.819724310127108	0.896921430025505	7,31E-34	0.870815282378239	0.833470449240064	0.900241073320965	7,31E-34	0.926630764292086	0.903547506979502	0.944197994891264	1,89E-31	0.926946109051589	0.900932416592105	0.945660074084824	7,31E-34	0.930947368861806	0.909172492619688	0.947501962735343	7,31E-34
ZhangMortality	15	enmix_neg_relic_q1_norcp	0.862356536074952	0.822886428757381	0.893559354789479	3,00E-32	0.862673475962136	0.821691201816454	0.894522058813823	6,19E-32	0.86666466586089	0.828230134927199	0.896983827322804	6,19E-32	0.926091776059626	0.90283894353015	0.943788059803198	3,00E-32	0.926274505000437	0.902119086920028	0.944324775372519	6,19E-32	0.928570280148515	0.906045818963792	0.945694754381443	6,19E-32
ZhangMortality	35	enmix_est_nodye_q3_norcp	0.862620329453117	0.823218686079613	0.893766759179657	2,63E-31	0.862642670824513	0.823250404515542	0.893782515681486	3,99E-31	0.862923336670839	0.823512314996068	0.894044950539608	3,99E-31	0.926243868181543	0.90303888651969	0.943903735607673	2,63E-31	0.926256747294056	0.90305796996029	0.94391252245758	3,99E-31	0.926418516193948	0.903215523387177	0.944058851702434	3,99E-31
ZhangMortality	51	enmix_neg_relic_q1_rcp	0.862462693230002	0.823020134296897	0.893642821185135	2,85E-31	0.862462726764685	0.823019714176571	0.893643057360397	5,01E-31	0.862463147340432	0.822932392039004	0.893683278999383	5,01E-31	0.926152986972603	0.902919412477383	0.943834614624789	2,85E-31	0.926153006307818	0.902919159651892	0.943834746349792	5,01E-31	0.926153248800671	0.902866607267349	0.943857179191658	5,01E-31
ZhangMortality	73	watermelon_dasen	0.860615029552187	0.820693615256218	0.892189781812048	7,02E-31	0.861602889418852	0.806787380426054	0.89914923728156	1,35E-33	0.873991326311333	0.837484869786184	0.902731289281744	1,35E-33	0.925086614783843	0.901517540765062	0.943023570244255	7,02E-31	0.925657017741119	0.893062890704724	0.946896873221613	1,35E-33	0.932759201219626	0.91155566345821	0.948879428605511	1,35E-33
ZhangMortality	28	enmix_oob_mean_q3_norcp	0.858633296568468	0.818199750914737	0.890630580898156	1,82E-31	0.860060027086049	0.790735643144382	0.902699288632848	1,71E-34	0.877777811557283	0.842276023734418	0.905697614577665	1,71E-34	0.923940508494854	0.90001084919641	0.942151882971296	1,82E-31	0.924765883425182	0.883140564238635	0.948861750278434	1,71E-34	0.934911261763523	0.914386349149861	0.950515556769885	1,71E-34
ZhangMortality	97	minfi_illumina_bg_quantile_nostrat	0.859418520344	0.819187714975294	0.891248474437246	1,25E-30	0.859658794139213	0.818672530078308	0.891805514500506	4,66E-31	0.862607432353256	0.823114208753286	0.893796679698871	4,66E-31	0.924394923403263	0.900608231060333	0.942497494627133	1,25E-30	0.92453389497951	0.900296800593406	0.942808875082458	4,66E-31	0.926236433260035	0.902976022896736	0.943920421109823	4,66E-31
ZhangMortality	70	enmix_oob_nodye_q3_rcp	0.855970578674733	0.814851311370254	0.888534404893269	6,43E-30	0.856719410332104	0.807888049206531	0.892528576250321	9,95E-32	0.865721454857422	0.827040231037254	0.896243171843834	9,95E-32	0.922396710928407	0.897981345650871	0.940977725998574	6,43E-30	0.922831318038374	0.893736810264449	0.943212786798384	9,95E-32	0.92802862142525	0.905333354994294	0.945282952262248	9,95E-32
ZhangMortality	20	enmix_est_mean_q2_norcp	0.853570085940062	0.811834977242174	0.886643494932117	1,96E-29	0.855342810573354	0.774544974399351	0.902105275918507	3,34E-34	0.876566773198054	0.840743050020315	0.904749186730896	3,34E-34	0.921001145211256	0.896146710312307	0.93991630884564	1,96E-29	0.922032096385496	0.87295051472169	0.948533487961532	3,34E-34	0.934223909021052	0.913482248389895	0.949992989138595	3,34E-34
ZhangMortality	94	minfi_raw_quantile_strat	0.854047672141934	0.812434909732741	0.887019786050869	1,57E-29	0.855298695029155	0.79338347267488	0.896200918007102	9,99E-33	0.870216731122918	0.832714340329155	0.899771556218113	9,99E-33	0.921279085726285	0.896512095822014	0.940127700417188	1,57E-29	0.922006464318366	0.88478954419216	0.945259449561922	9,99E-33	0.930605225203414	0.908722458274212	0.947241844181828	9,99E-33
ZhangMortality	50	enmix_est_relic_q1_rcp	0.854867063928138	0.813464415630357	0.887665284453725	1,08E-29	0.85501307277076	0.813413286147375	0.887885983655267	7,76E-30	0.856736887706105	0.815723137887505	0.889179507092371	7,76E-30	0.921755613168036	0.897138547212793	0.940490130071559	1,08E-29	0.921840482227611	0.897107451854491	0.940613989766659	7,76E-30	0.922841457374777	0.898510484188194	0.941339352617586	7,76E-30
ZhangMortality	95	minfi_raw_quantile_nostrat	0.854135681760043	0.812545474949185	0.887089124225298	1,51E-29	0.854817528869254	0.807121534398535	0.89036544456257	4,07E-31	0.862884689338758	0.823463609101076	0.894014578427298	4,07E-31	0.921330288999403	0.896579408549145	0.940166643787397	1,51E-29	0.921726817397907	0.893267573912421	0.942003512732005	4,07E-31	0.926396243714949	0.903186227562857	0.944041918800484	4,07E-31
ZhangMortality	64	enmix_oob_mean_q3_rcp	0.852874568638019	0.810961442441895	0.886095417124126	2,70E-29	0.853712497356864	0.802807341660763	0.890697939565596	2,94E-31	0.863548899071515	0.824300770461927	0.894536526868192	2,94E-31	0.920596119212685	0.895614255981505	0.939608260620476	2,70E-29	0.921084039271612	0.890619117316451	0.942189570239064	2,94E-31	0.926778899659424	0.903689549232836	0.944332837273849	2,94E-31
ZhangMortality	71	enmix_est_nodye_q3_rcp	0.852922186527893	0.811021242162482	0.88613294368059	2,64E-29	0.85344598207825	0.808106490688613	0.8881336042474	2,03E-30	0.85956842989245	0.819286404945345	0.891407334982992	2,03E-30	0.920623858604819	0.895650722676303	0.939629358205678	2,64E-29	0.920928897125224	0.893870460451528	0.940752923680319	2,03E-30	0.924481633560712	0.900667869246192	0.942586314957912	2,03E-30
ZhangMortality	13	enmix_oob_relic_q1_norcp	0.852922526580335	0.811021669211874	0.886133211666479	2,64E-29	0.853282312599898	0.8098386123167	0.88715227488196	5,48E-30	0.857477495011218	0.81665483183866	0.889762357790102	5,48E-30	0.920624056694316	0.895650983088255	0.939629508865434	2,64E-29	0.920833600794324	0.894929091252019	0.940202109485257	5,48E-30	0.923270938478896	0.899075396741287	0.941665870443726	5,48E-30
ZhangMortality	74	watermelon_naten	0.852219556108129	0.81013895040539	0.885579172711991	3,64E-31	0.853155284306233	0.800033702274007	0.891084808466401	2,24E-31	0.864098016081557	0.824993000066619	0.89496796949532	2,24E-31	0.920214402550426	0.895112444515881	0.939317940639194	3,64E-31	0.920759627141154	0.888909692372219	0.942405971934212	2,24E-31	0.927095043959053	0.904105385649703	0.944573189523276	2,24E-31
ZhangMortality	65	enmix_est_mean_q3_rcp	0.849200443762076	0.806350024563878	0.883198610546846	1,42E-28	0.84985204450851	0.802053590720455	0.885968842965163	6,07E-30	0.857260442225021	0.81638175447012	0.889591550279427	6,07E-30	0.918451481694904	0.892794877624631	0.937977126364151	1,42E-28	0.918832451526477	0.890155092890214	0.939537093913198	6,07E-30	0.923145104192293	0.898909882199601	0.941570203516074	6,07E-30
ZhangMortality	80	watermelon_daten1	0.847951748974106	0.804783964992917	0.882213505594152	2,47E-28	0.849212039489346	0.788001970063147	0.890667987734502	2,97E-31	0.86352716763692	0.824273377726559	0.894519451237141	2,97E-31	0.917720659584156	0.891834125970944	0.937421289319318	2,47E-28	0.918458263687114	0.881432999802922	0.942172812479622	2,97E-31	0.926766384341938	0.90367308736784	0.944323322363368	2,97E-31
ZhangMortality	12	enmix_neg_mean_q1_norcp	0.848202950672303	0.805098963131377	0.882411704655696	2,21E-28	0.849010115080151	0.798414721358324	0.886390815245005	4,01E-30	0.858136208208034	0.817483680728812	0.890280670167863	4,01E-30	0.917867759451158	0.892027506054005	0.937533168194036	2,21E-28	0.918340152015175	0.887909459232284	0.939774311962901	4,01E-30	0.923652641197505	0.899577464597647	0.941956064216436	4,01E-30
ZhangMortality	81	watermelon_daten2	0.847582127208506	0.804320516439451	0.881921850586834	2,90E-28	0.848835351717416	0.787868584212257	0.89025163544349	3,80E-31	0.863027482510699	0.823643569285959	0.894126795105039	3,80E-31	0.917504142009762	0.891549488143774	0.937256613829981	2,90E-28	0.918237906830284	0.881349547913663	0.941939812404521	3,80E-31	0.926478530899227	0.903294462972777	0.944104478555202	3,80E-31
ZhangMortality	16	enmix_oob_nodye_q1_norcp	0.848414583322409	0.805364361940045	0.882578674169873	2,01E-28	0.848571801676187	0.805331765727393	0.882806484073646	1,45E-28	0.850335670221871	0.807679178963314	0.884137420121943	1,45E-28	0.917991657258446	0.892190384299599	0.937627400415601	2,01E-28	0.918083680500532	0.892170382215497	0.937755942037764	1,45E-28	0.91911503832157	0.89360898588931	0.9385063007397	1,45E-28
ZhangMortality	17	enmix_est_nodye_q1_norcp	0.846929512082095	0.803502366450903	0.881406831679235	3,87E-28	0.84702423281454	0.803562653665708	0.881507587539926	3,94E-28	0.84807381688781	0.804840658747648	0.882353927568956	3,94E-28	0.917121640584245	0.89104664501451	0.936965696985954	3,87E-28	0.917177173711277	0.891083713706847	0.937022623110969	3,94E-28	0.917792145679529	0.891868935738754	0.937500556772029	3,94E-28
ZhangMortality	54	enmix_neg_nodye_q1_rcp	0.841751343135537	0.797016572297917	0.87731751110946	3,59E-27	0.841868904079509	0.797075574985661	0.877449929194754	3,34E-27	0.843121593009968	0.798632747554989	0.878445611181675	3,34E-27	0.914077078073391	0.887044209368353	0.934650112107015	3,59E-27	0.914146389262422	0.887080750615645	0.934725252109489	3,34E-27	0.914884396349653	0.888044264334259	0.935289907732884	3,34E-27
ZhangMortality	29	enmix_est_mean_q3_norcp	0.839732441242626	0.794490636577277	0.87572173666698	8,38E-27	0.841772729200749	0.758149795066964	0.89159403266814	2,64E-32	0.863765071092796	0.824573267907642	0.894706380664547	2,64E-32	0.912885398352207	0.885477606160876	0.933743763318618	8,38E-27	0.914089687456761	0.862440501024644	0.942690680209563	2,64E-32	0.926903379068412	0.903853281653342	0.944427474140599	2,64E-32
ZhangMortality	48	enmix_neg_mean_q1_rcp	0.841022956248002	0.796105075379854	0.876741872382225	4,88E-27	0.841151425354133	0.796156640068002	0.876892524550481	4,32E-27	0.842513092439326	0.797870607979863	0.877965053651342	4,32E-27	0.913647440835831	0.886479400668124	0.934323345457563	4,88E-27	0.913723242717359	0.886511368003917	0.934408883918911	4,32E-27	0.914526030665988	0.887572892552454	0.935017456202721	4,32E-27
ZhangMortality	14	enmix_est_relic_q1_norcp	0.829922815070792	0.782239629962382	0.867956832939905	4,38E-26	0.831381746909123	0.767123792667207	0.876198978406258	1,02E-27	0.845894001341414	0.802106962427433	0.88063419023112	1,02E-27	0.907057727501677	0.877816447139482	0.929311446211379	4,38E-26	0.907928397028386	0.868217377696385	0.934014982942318	1,02E-27	0.916514166822907	0.890187962369333	0.936528959013443	1,02E-27
ZhangMortality	53	enmix_est_nodye_q1_rcp	0.823317178390926	0.774010735544925	0.862717580234494	5,46E-24	0.824408054945344	0.767002144160336	0.867277399437975	1,06E-25	0.834715469405813	0.788116795315411	0.871800624572922	1,06E-25	0.903098142384093	0.872611106614495	0.926299928007216	5,46E-24	0.903754017869694	0.868139460605814	0.928921862064002	1,06E-25	0.909912717611895	0.881504829416239	0.931510133213932	1,06E-25
ZhangMortality	47	enmix_est_mean_q1_rcp	0.821138462004602	0.771300273032686	0.860987676924327	1,23E-23	0.822372135475619	0.762571856883668	0.866459944782011	1,49E-25	0.83387522047838	0.787067148047203	0.871135662062443	1,49E-25	0.901785865420404	0.870885964142177	0.925301857288265	1,23E-23	0.902529312720191	0.865294488738678	0.928452761286776	1,49E-25	0.909413259055715	0.880847872904229	0.931130414245048	1,49E-25
ZhangMortality	52	enmix_oob_nodye_q1_rcp	0.819801613210823	0.769638042046348	0.859925760855223	2,01E-23	0.821449582272596	0.753961046979889	0.868700487341265	4,68E-26	0.836754327996613	0.790664884795697	0.873413583836501	4,68E-26	0.90097910372151	0.86982538096476	0.924688263320592	2,01E-23	0.901973450451135	0.859723821436194	0.92973752961046	4,68E-26	0.911122750868134	0.88309643139722	0.932430074567802	4,68E-26
ZhangMortality	46	enmix_oob_mean_q1_rcp	0.818560230532228	0.768095121791877	0.858939366473853	3,15E-23	0.820274392042208	0.751518886843324	0.868150264147984	6,17E-26	0.836072059198108	0.789812032894025	0.872873924418618	6,17E-26	0.900228891833475	0.868839139167412	0.924117679107674	3,15E-23	0.901264551793121	0.858133923063484	0.929422306983347	6,17E-26	0.910718133321256	0.88256422281053	0.932122459539905	6,17E-26
ZhangMortality	78	watermelon_danet	0.817492342397636	0.766768307409893	0.858090589870252	4,64E-23	0.81935160153415	0.747598636090152	0.868463532706551	5,42E-26	0.836392759144546	0.790212893023679	0.873127602144781	5,42E-26	0.899582708908914	0.867989655682681	0.923626215587445	4,64E-23	0.900707263888123	0.855572464582292	0.929601801163915	5,42E-26	0.910908360947977	0.882814436319923	0.932267082226568	5,42E-26
ZhangMortality	75	watermelon_nanet	0.814799148004254	0.763424029483824	0.855949005060132	1,22E-22	0.81678828081637	0.742576073440375	0.867127800096085	1,06E-25	0.834718720972357	0.788120857730973	0.871803197556648	1,06E-25	0.897949669967934	0.865842833850107	0.922384184830983	1,22E-22	0.899156263215599	0.852273923369445	0.92883604437946	1,06E-25	0.909914649510935	0.881507370515274	0.931511601961844	1,06E-25
ZhangMortality	10	enmix_oob_mean_q1_norcp	0.808466200875644	0.755570922841966	0.850907578079484	1,10E-21	0.811322232516121	0.717440247445138	0.869045820116048	5,71E-27	0.83626185495772	0.790049264059435	0.873024057675225	5,71E-27	0.89409047344561	0.860769465945389	0.919449018586214	1,10E-21	0.895834234187152	0.835476225169873	0.929935275810509	5,71E-27	0.910830721337372	0.882712314037412	0.932208055841858	5,71E-27
ZhangMortality	11	enmix_est_mean_q1_norcp	0.803992340957902	0.75003230750955	0.847341383806829	4,99E-21	0.807217341282055	0.705381702597508	0.868002009710308	1,08E-25	0.83468419447443	0.788077721505241	0.871775876431316	1,08E-25	0.891347843008014	0.857163955535098	0.917363072396188	4,99E-21	0.893326245651681	0.82724202039124	0.929337340322154	1,08E-25	0.909894135446603	0.881480387599506	0.931496005914366	1,08E-25
DNAmTL	49	enmix_oob_relic_q1_rcp	0.965007218177019	0.954249711420101	0.973273783968869	5,27E-73	0.965008620677257	0.954249778774478	0.973275602467318	1,49E-72	0.96508598139273	0.954327705036347	0.973344669971373	1,49E-72	0.982192033953216	0.976589333332099	0.98645590072282	5,27E-73	0.982192760400877	0.976589368604554	0.986456834767902	1,49E-72	0.982232829027397	0.976630175765326	0.986492309004988	1,49E-72
DNAmTL	51	enmix_neg_relic_q1_rcp	0.964268707084121	0.953289563548327	0.972707312833502	2,36E-72	0.964319382107638	0.95033394887787	0.97393913434392	2,34E-74	0.967062406846507	0.956899781530085	0.974859565706112	2,34E-74	0.981809366108102	0.976086271424694	0.986164857306026	2,36E-72	0.981835633137175	0.974534591293606	0.986797533316679	2,34E-74	0.98325544068208	0.97797525510672	0.987269760984296	2,34E-74
DNAmTL	58	enmix_oob_relic_q2_rcp	0.964153356242996	0.953139614451238	0.972618824480546	2,97E-73	0.964159472161683	0.953105284491629	0.972641607565643	4,98E-72	0.964488581563387	0.953550575813411	0.972886631517147	4,98E-72	0.981749569786358	0.976007662124078	0.986119378371711	2,97E-73	0.981752740372516	0.975989663291205	0.986131088217226	4,98E-72	0.981923326625624	0.976223075685026	0.986257006332896	4,98E-72
DNAmTL	50	enmix_est_relic_q1_rcp	0.96389094412463	0.952798514770148	0.972417512807164	5,01E-72	0.963926385775203	0.951388438738068	0.97304495979911	3,26E-73	0.965822327755714	0.95528578359506	0.973909150892767	3,26E-73	0.981613512713933	0.975828799093793	0.986015898249869	5,01E-72	0.981631890845767	0.975088731542671	0.986338354801791	3,26E-73	0.982614058370521	0.977131620973213	0.986782142888677	3,26E-73
DNAmTL	67	enmix_oob_relic_q3_rcp	0.963537755940408	0.952339462887102	0.972146541451783	1,01E-71	0.963545238103025	0.952288409189717	0.972178294929518	1,48E-71	0.963940845249132	0.952838179432151	0.972466613181086	1,48E-71	0.981430332088456	0.975587986608426	0.985876577646348	1,01E-71	0.981434213386296	0.975561197523021	0.985892905757044	1,48E-71	0.981639388559947	0.975849601331758	0.986041139234032	1,48E-71
DNAmTL	15	enmix_neg_relic_q1_norcp	0.962517914632201	0.951014221645077	0.971363974469977	7,26E-71	0.962561136214568	0.949148087638908	0.972181630450097	2,73E-72	0.964786177047241	0.953937685524587	0.973114812189633	2,73E-72	0.980901022564768	0.974892146960559	0.985474003836495	7,26E-71	0.980923466232678	0.973910698379675	0.985894620900837	2,73E-72	0.982077529166212	0.976425904051773	0.986374240543797	2,73E-72
DNAmTL	13	enmix_oob_relic_q1_norcp	0.962504589476433	0.950996908958673	0.971353748249029	7,45E-71	0.962505444209543	0.950997749036617	0.971354513635277	2,19E-70	0.96254932812862	0.951028895637126	0.971399312793052	2,19E-70	0.980894103012737	0.974883050395256	0.985468741073785	7,45E-71	0.980894546865546	0.974883491799219	0.98546913496959	2,19E-70	0.980917334746898	0.974899856956305	0.985492189724654	2,19E-70
DNAmTL	68	enmix_est_relic_q3_rcp	0.961476292831068	0.94966111385286	0.970564496231418	5,17E-70	0.96154057470621	0.945911284278342	0.972108369959657	2,88E-72	0.964760233530938	0.953903936978583	0.97309492070695	2,88E-72	0.980359840539633	0.974180699512613	0.985062400228526	5,17E-70	0.98039325528632	0.972203914865668	0.9858569486012	2,88E-72	0.982064088091944	0.976408224504273	0.98636402181634	2,88E-72
DNAmTL	59	enmix_est_relic_q2_rcp	0.961230869350987	0.949342363231966	0.970376096655924	8,15E-70	0.961296977501978	0.945457098745441	0.971971072782753	4,09E-72	0.964586555192618	0.953678015100282	0.972961754383711	4,09E-72	0.980232245344047	0.974012960615063	0.984965355906239	8,15E-70	0.980266617986983	0.971963966057267	0.985786339564457	4,09E-72	0.981974097952681	0.976289857109673	0.986295605803705	4,09E-72
DNAmTL	41	enmix_est_relic_nonorm_rcp	0.959996743303302	0.947739878176144	0.969428549968168	7,67E-69	0.960070263076105	0.943391155249447	0.971200440020188	2,83E-71	0.963612202209388	0.952410798701702	0.972214574629899	2,83E-71	0.979590141242134	0.973168839222621	0.984476994591997	7,67E-69	0.979628415533824	0.970871100963055	0.985389836875484	2,83E-71	0.98146894903705	0.975625415855135	0.98591156067523	2,83E-71
DNAmTL	54	enmix_neg_nodye_q1_rcp	0.959717993071342	0.947378012835637	0.969214490042983	1,26E-69	0.95981404129034	0.940250674437673	0.97191985567356	5,79E-72	0.964413125105031	0.953452428425819	0.972828772847992	5,79E-72	0.979444998172657	0.972978031580146	0.984366603987184	1,26E-69	0.979495014392691	0.969205357663569	0.985759997169434	5,79E-72	0.981884220564314	0.976171638020543	0.986227275511202	5,79E-72
DNAmTL	14	enmix_est_relic_q1_norcp	0.959578529809354	0.947196977572422	0.969107387002456	1,61E-68	0.95966399737084	0.94155660440559	0.971331123310497	2,20E-71	0.963739478184355	0.952576308313583	0.972312185795005	2,20E-71	0.979372365242959	0.97288254704801	0.984311361989977	1,61E-68	0.979416878259091	0.969898690843318	0.985457097313333	2,20E-71	0.981534963156533	0.975712246694535	0.985961748649931	2,20E-71
DNAmTL	48	enmix_neg_mean_q1_rcp	0.959470203553383	0.947056366257267	0.96902419364336	1,96E-68	0.959576108816573	0.938620790629737	0.97213398464199	3,85E-72	0.964617241603123	0.953717931281729	0.972985283321404	3,85E-72	0.979315941435027	0.972808371313613	0.984268448068521	1,96E-68	0.979371104290591	0.968338723247508	0.985870120602851	3,85E-72	0.981989999045308	0.976310772411293	0.986307694787709	3,85E-72
DNAmTL	31	enmix_oob_relic_q3_norcp	0.958064298011952	0.945231882943065	0.967944277112883	2,24E-67	0.958076573842614	0.945140896209626	0.967999571734591	2,56E-67	0.958637817601837	0.945947281054921	0.968397248617847	2,56E-67	0.978583082266182	0.971844941707375	0.983711061710474	2,24E-67	0.978589485867187	0.971796848291415	0.983739616245341	2,56E-67	0.978882169012336	0.972222927377675	0.983944932150081	2,56E-67
DNAmTL	52	enmix_oob_nodye_q1_rcp	0.957941172554402	0.945072137740689	0.967849683503427	2,76E-67	0.958005447276985	0.942199447598337	0.969086300516663	4,35E-69	0.96094249121246	0.948940629540716	0.970166416036115	4,35E-69	0.978518850292766	0.971760501220735	0.983662209178836	2,76E-67	0.978552382077681	0.970239641210311	0.984300485217319	4,35E-69	0.98008227729137	0.973801474665076	0.984857327928719	4,35E-69
DNAmTL	5	enmix_est_relic_nonorm_norcp	0.957574437953789	0.944596366038897	0.967567915661901	5,13E-67	0.957685244396912	0.936548658671991	0.970595564145875	1,60E-70	0.962714048462637	0.951243027764709	0.971525672751632	1,60E-70	0.978327484654654	0.971508928573203	0.983516663348727	5,13E-67	0.978385312080071	0.967234832420105	0.985078401479672	1,60E-70	0.981002861029823	0.975012352873775	0.985557212040446	1,60E-70
DNAmTL	12	enmix_neg_mean_q1_norcp	0.95748065399296	0.944474707096355	0.967495856007558	6,01E-67	0.957584155054124	0.937456721260602	0.970200892998616	3,73E-70	0.962268886132729	0.950664353811646	0.971184169114924	3,73E-70	0.978278535769788	0.971444579504683	0.98347943458524	6,01E-67	0.978332556055705	0.967718876993183	0.984875092125235	3,73E-70	0.980771690294885	0.97470828536342	0.985381461896574	3,73E-70
DNAmTL	46	enmix_oob_mean_q1_rcp	0.957492804695978	0.944490469096705	0.967505192188847	5,89E-67	0.957563989022823	0.941090422325336	0.96894698231146	5,83E-69	0.960781920186909	0.948732007147829	0.970043186582157	5,83E-69	0.978284877879475	0.971452916954084	0.983484258166047	5,89E-67	0.978322031251525	0.96965129650988	0.984228616632386	5,83E-69	0.97999875487971	0.9736916145144	0.984793829078532	5,83E-69
DNAmTL	22	enmix_oob_relic_q2_norcp	0.957523319546772	0.944530053497285	0.967528638627786	5,60E-67	0.957538003596832	0.944400790080398	0.967603519907548	5,40E-67	0.958200497177709	0.945379525954801	0.968061431597579	5,40E-67	0.978300804884887	0.971473854876683	0.983496371674234	5,60E-67	0.978308468941524	0.971405478642445	0.98353505685232	5,40E-67	0.97865412511	0.971922972707143	0.983771559215763	5,40E-67
DNAmTL	60	enmix_neg_relic_q2_rcp	0.957295402242464	0.944234404285603	0.967353511568087	8,20E-67	0.957407911876424	0.936106221856812	0.970410890702827	2,50E-70	0.962479412938586	0.950938011060619	0.971345678066244	2,50E-70	0.97818183310061	0.971317452467935	0.983405886008818	8,20E-67	0.978240566074577	0.966998826086148	0.984983279661726	2,50E-70	0.980881028960588	0.974852102598222	0.985464587843435	2,50E-70
DNAmTL	47	enmix_est_mean_q1_rcp	0.95712938191287	0.944019059696576	0.967225938848078	1,08E-66	0.957231265056266	0.937372904658217	0.969815247888176	8,93E-70	0.961802763825236	0.950058520171474	0.970826546915643	8,93E-70	0.978095153808774	0.971203502340064	0.983339960853143	1,08E-66	0.978148348788765	0.967674217394492	0.984676353711758	8,93E-70	0.980529522702739	0.974389753275643	0.985197351268677	8,93E-70
DNAmTL	53	enmix_est_nodye_q1_rcp	0.957085749924899	0.943962466598971	0.967192410473402	1,16E-66	0.95718563040536	0.937584147176879	0.969693967078423	1,16E-69	0.961662058083042	0.9498756579406	0.970718585607397	1,16E-69	0.978072371087088	0.971173551771774	0.98332263313343	1,16E-66	0.978124522820161	0.967786765331424	0.984613836754281	1,16E-69	0.980456398308268	0.974293570025722	0.985141757627673	1,16E-69
DNAmTL	55	enmix_oob_mean_q2_rcp	0.956478429976646	0.943174819207171	0.966725687619587	3,18E-66	0.956583315055855	0.936453190541816	0.969348816319039	2,64E-70	0.961216293462796	0.949296392161894	0.970376533251707	2,64E-70	0.977755149580732	0.970756526777135	0.983081365850931	3,18E-66	0.977809948285844	0.967183916570478	0.984435878790507	2,64E-70	0.980224666363175	0.973988764334667	0.984965580817487	2,64E-70
DNAmTL	32	enmix_est_relic_q3_norcp	0.956410502095233	0.943086731249182	0.966673481083164	3,55E-66	0.956531332172276	0.934315196686343	0.969943415350549	7,97E-70	0.961863905170506	0.950137982433004	0.970873458570249	7,97E-70	0.977719656555675	0.97070986701956	0.983054371131053	3,55E-66	0.977782789821484	0.966042347479779	0.984742412185427	7,97E-70	0.98056129442568	0.974431543810665	0.985221506077371	7,97E-70
DNAmTL	101	cross_noob_nodyecorr_BMIQ	0.956162657764627	0.942765345928856	0.966482991029168	5,32E-66	0.956278925003455	0.934749511581633	0.969525380457792	1,96E-69	0.961378542035448	0.949507222868637	0.970501037079089	1,96E-69	0.977590134408625	0.970539594917584	0.982955861238703	5,32E-66	0.977650899144421	0.966274451536093	0.984526922148561	1,96E-69	0.980309023915153	0.974099722976628	0.985029714592469	1,96E-69
DNAmTL	69	enmix_neg_relic_q3_rcp	0.956015069557223	0.942573976802434	0.966369551179624	6,76E-66	0.956139823611717	0.933494108115263	0.969739998947935	1,31E-69	0.961594547187895	0.949787923141307	0.970666784257982	1,31E-69	0.977512989993102	0.970438179506506	0.982897187967439	6,76E-66	0.97757819974888	0.965603261160405	0.984637565837	1,31E-69	0.980421309354085	0.974247416212428	0.985115080856725	1,31E-69
DNAmTL	92	minfi_funnorm_bg_dyecorr	0.956000460310034	0.942555034313208	0.966358321941302	6,93E-66	0.956045439742888	0.941336408243072	0.966927497235069	7,53E-67	0.958004118503008	0.945124600912943	0.967910621499262	7,53E-67	0.977505353100483	0.970428139912596	0.982891379621246	6,93E-66	0.977528865452692	0.969781851559659	0.983185703178474	7,53E-67	0.978551688885568	0.971788234511403	0.983693680927292	7,53E-67
DNAmTL	40	enmix_oob_relic_nonorm_rcp	0.955967034128009	0.942511693932075	0.966332629122964	7,31E-66	0.955985094550158	0.94233331685792	0.966433036977151	5,88E-66	0.956769946025996	0.943522843556142	0.966962668490444	5,88E-66	0.977487879343722	0.970405168603358	0.982878089709546	7,31E-66	0.977497320622495	0.97031061422796	0.982930024876693	5,88E-66	0.977907441770659	0.970940832194944	0.983203884832796	5,88E-66
DNAmTL	6	enmix_neg_relic_nonorm_norcp	0.955449203164666	0.941840332224087	0.965934575297754	1,68E-65	0.955542861053212	0.93680080938854	0.967994811218109	5,00E-68	0.959577446466571	0.947167425682326	0.969118667085409	5,00E-68	0.977217103485361	0.970049201877839	0.98267214731849	1,68E-65	0.977266088188502	0.967369287380971	0.983737157943988	5,00E-68	0.979371800993976	0.972866958628809	0.984317180355463	5,00E-68
DNAmTL	64	enmix_oob_mean_q3_rcp	0.95535514125563	0.941718393730187	0.965862265098359	1,96E-65	0.955462624941695	0.935184418342316	0.968438488599335	2,04E-68	0.96008548768811	0.947827286607456	0.969508657672615	2,04E-68	0.977167902749522	0.969984521721582	0.982634727006201	1,96E-65	0.977224123596004	0.966506767498053	0.983966219120658	2,04E-68	0.979636341086853	0.97321491810323	0.984518299927954	2,04E-68
DNAmTL	61	enmix_oob_nodye_q2_rcp	0.955333742027487	0.941690653036709	0.965845814188805	2,03E-65	0.955443040381938	0.934952476076856	0.968490213619337	1,84E-68	0.960141976124185	0.947900662166645	0.969552017265304	1,84E-68	0.977156708845929	0.969969806018225	0.982626213325236	2,03E-65	0.977213880078369	0.966382882924841	0.983992916925542	1,84E-68	0.979665746480963	0.973253596117471	0.984540655708615	1,84E-68
DNAmTL	100	cross_noob_dyecorr_BMIQ	0.955338472593666	0.941696785446895	0.965849450874762	2,01E-65	0.95538835683688	0.940263554021718	0.966512316625821	1,68E-66	0.957527357913648	0.944505768954858	0.967544460852227	1,68E-66	0.977159183418975	0.969973059135654	0.982628095396603	2,01E-65	0.977185277284107	0.969212200139274	0.982971027899974	1,68E-66	0.978302912644031	0.971461009820007	0.983504545999578	1,68E-66
DNAmTL	44	enmix_est_nodye_nonorm_rcp	0.955222972655234	0.941547061139797	0.965760657570024	2,42E-65	0.955370253292553	0.929725664284768	0.969932181270831	1,09E-69	0.961696680409217	0.949920652625571	0.970745151114395	1,09E-69	0.977098761639468	0.969893627597217	0.982582140761581	2,42E-65	0.977175807685375	0.963583250709743	0.984736622399979	1,09E-69	0.980474392410761	0.97431723834147	0.985155437845902	1,09E-69
DNAmTL	65	enmix_est_mean_q3_rcp	0.95454884193389	0.940673283127899	0.965242354400972	7,02E-65	0.954699841412997	0.928805790572007	0.96944480908707	3,35E-69	0.961085748995978	0.949126766513243	0.970276354503689	3,35E-69	0.976745959430137	0.969429827582064	0.98231381207453	7,02E-65	0.976825005237501	0.963088969467019	0.984485378431552	3,35E-69	0.980156782525219	0.973899474184656	0.984913971368347	3,35E-69
DNAmTL	10	enmix_oob_mean_q1_norcp	0.954530984950103	0.94065014020787	0.965228623974613	7,22E-65	0.954614600036734	0.936852817258465	0.966841133687411	6,00E-67	0.95813853105614	0.945299084182099	0.968013845139564	6,00E-67	0.976736610777722	0.969417537678495	0.982306701825326	7,22E-65	0.976780384244335	0.967397015313266	0.983141055093543	6,00E-67	0.978621804188041	0.97188045979012	0.983746986872357	6,00E-67
DNAmTL	38	enmix_est_mean_nonorm_rcp	0.954116156658703	0.940112552823464	0.964909641438351	1,38E-64	0.954267622008796	0.928500407337876	0.969053288215862	7,96E-69	0.960609683677822	0.948508240009949	0.969910999211283	7,96E-69	0.976519387967319	0.969131972735612	0.982141489958814	1,38E-64	0.976598712747338	0.9629247718123	0.984283456435972	7,96E-69	0.979909149357925	0.973573753021548	0.984725705475646	7,96E-69
DNAmTL	4	enmix_oob_relic_nonorm_norcp	0.954126864976168	0.94012642915051	0.964917876007939	1,36E-64	0.954139619488496	0.940057025787006	0.964964629772868	1,70E-64	0.95467049040158	0.940799509848501	0.96534945402005	1,70E-64	0.976524996485123	0.969139345792168	0.982145755595987	1,36E-64	0.976531676624258	0.969102467908809	0.982169974107279	1,70E-64	0.976809641409634	0.969496854337046	0.982369269796232	1,70E-64
DNAmTL	23	enmix_est_relic_q2_norcp	0.953952603742443	0.939900619249743	0.96478386854009	1,78E-64	0.954097116296018	0.929391212579511	0.96861927712885	1,90E-68	0.960123511343215	0.947876677227515	0.969537844068612	1,90E-68	0.976433718929845	0.969019350705965	0.982076333166316	1,78E-64	0.976509415360588	0.963403592304078	0.984059526778119	1,90E-68	0.979656134714971	0.97324095340231	0.984533348255721	1,90E-68
DNAmTL	42	enmix_neg_relic_nonorm_rcp	0.953946111563686	0.939892206840253	0.964778875924416	1,80E-64	0.954091855882283	0.929216025375054	0.968662510235028	1,75E-68	0.960169048862755	0.947935828715373	0.969572797644167	1,75E-68	0.976430318029877	0.969014879822806	0.982073746563968	1,80E-64	0.976506660124742	0.963309461618646	0.984081837490149	1,75E-68	0.979679838756584	0.973272132214457	0.984551369519204	1,75E-68
DNAmTL	63	enmix_neg_nodye_q2_rcp	0.953810601551244	0.939716620111012	0.964674664225576	2,22E-64	0.953998031869782	0.922636854601285	0.970212354899066	8,92E-70	0.961803770551792	0.950059828549864	0.970827319347951	8,92E-70	0.976359326532427	0.968921553146491	0.982019752981164	2,22E-64	0.976457515626974	0.959761956495545	0.98488099771232	8,92E-70	0.980530045858019	0.974390441401342	0.985197749003347	8,92E-70
DNAmTL	57	enmix_neg_mean_q2_rcp	0.9535510036213	0.939380267556195	0.964475015302093	3,30E-64	0.953740190189693	0.922276733577087	0.970029035978899	1,37E-69	0.961573157101079	0.949760125719527	0.970650371392752	1,37E-69	0.976223299881806	0.968742730109247	0.981916295997054	3,30E-64	0.976322435274356	0.959567077380018	0.984786536912027	1,37E-69	0.98041019129987	0.974232792220052	0.985106628231316	1,37E-69
DNAmTL	56	enmix_est_mean_q2_rcp	0.953456630446941	0.93925799807725	0.964402432652513	3,82E-64	0.953623669614279	0.925841319963333	0.969051319460267	9,39E-69	0.960518062474517	0.948389212012345	0.969840679910662	9,39E-69	0.976173840346581	0.968677709730745	0.981878678851247	3,82E-64	0.976261379759554	0.961492839899146	0.984282440871975	9,39E-69	0.979861477289503	0.973511048167655	0.984689462250975	9,39E-69
DNAmTL	70	enmix_oob_nodye_q3_rcp	0.953483251204013	0.939292487450734	0.964422906911808	3,67E-64	0.953605466014799	0.93188681611222	0.96731329617802	2,54E-68	0.958642806423597	0.945953758285552	0.968401079314741	2,54E-68	0.976187792361508	0.968696051295971	0.981889290252616	3,67E-64	0.976251840613529	0.964742663328045	0.983385105013278	2,54E-68	0.9788847698821	0.972226348398914	0.983946909490489	2,54E-68
DNAmTL	39	enmix_neg_mean_nonorm_rcp	0.952976454169768	0.938635939571923	0.964033102304561	7,94E-64	0.953161542630072	0.922809746422983	0.969306596921253	6,47E-69	0.960724520673017	0.948657433202185	0.969999134447497	6,47E-69	0.975922113280049	0.968346784883382	0.981687224286986	7,94E-64	0.976019158503983	0.959855490788616	0.984414106403374	6,47E-69	0.979968894705564	0.973652338310975	0.984771127546248	6,47E-69
DNAmTL	45	enmix_neg_nodye_nonorm_rcp	0.952680531889342	0.938252624792879	0.963805470710525	1,24E-63	0.952871322721826	0.921789872035712	0.969243780459588	7,84E-70	0.960617692517282	0.948518644708553	0.969917145924179	7,84E-70	0.975766917661194	0.968142761981958	0.981569188074224	1,24E-63	0.975866982770535	0.959303496650525	0.984381710458807	7,84E-70	0.979913316281384	0.973579233931761	0.984728873425939	7,84E-70
DNAmTL	89	minfi_noob_dyecorr	0.952582644362012	0.938125836676069	0.963730169349738	1,44E-63	0.952662341412742	0.935090047071159	0.965060840189422	2,51E-65	0.955875530322454	0.942362422730019	0.966275502346235	2,51E-65	0.975715570465146	0.968075260051201	0.981530135241405	1,44E-63	0.975757376181583	0.966456365672964	0.982219807602899	2,51E-65	0.977440042071455	0.970326043896087	0.982848538969476	2,51E-65
DNAmTL	87	minfi_illumina_bg_normcontrol	0.952490310715165	0.938006245735205	0.963659138763044	1,65E-63	0.952604417247727	0.931913060882303	0.966121050353338	2,88E-66	0.957202344201191	0.944083956369373	0.967294820402798	2,88E-66	0.975667131855096	0.968011581798965	0.981493294574613	1,65E-63	0.975726991942854	0.964756727154895	0.98276863490141	2,88E-66	0.978133249264896	0.971237845234291	0.983375557512775	2,88E-66
DNAmTL	71	enmix_est_nodye_q3_rcp	0.952313835922907	0.937777684410329	0.963523375537288	2,15E-63	0.952489942615817	0.923955934575265	0.968313927920031	5,00E-68	0.959577449632461	0.947167429793963	0.969118669515808	5,00E-68	0.975574539707879	0.967889858526983	0.981422872313537	2,15E-63	0.975666938739499	0.96047515223288	0.983901921522522	5,00E-68	0.979371802642901	0.972866960797702	0.984317181609077	5,00E-68
DNAmTL	66	enmix_neg_mean_q3_rcp	0.951997233819255	0.937367668767028	0.963279796982657	3,45E-63	0.952201642049532	0.919365083493078	0.969106991986306	1,20E-68	0.960380742698358	0.948210821955659	0.969735284035766	1,20E-68	0.975408384115984	0.967671427451438	0.981296500338985	3,45E-63	0.975515665533256	0.95798875513554	0.984311158235982	1,20E-68	0.979790019133167	0.973417056583048	0.9846351353862	1,20E-68
DNAmTL	43	enmix_oob_nodye_nonorm_rcp	0.951947614295903	0.937303412663592	0.963241620405156	3,71E-64	0.952061976747444	0.93138851765719	0.965647653121316	7,58E-66	0.956615377296711	0.943322281834453	0.966843926245166	7,58E-66	0.975382338464329	0.967637187377786	0.981276690951948	3,71E-64	0.975442366162763	0.964475566818613	0.982523649737462	7,58E-66	0.977826698488269	0.970834627536898	0.983142498846804	7,58E-66
DNAmTL	62	enmix_est_nodye_q2_rcp	0.951612234406594	0.936869129782602	0.962983571777367	6,09E-63	0.951796394089526	0.922449166034322	0.967952164509883	1,16E-67	0.959096874870617	0.946543339895302	0.968749719231782	1,16E-67	0.975206260372661	0.9674057120088	0.981142772280505	6,09E-63	0.975302953701295	0.959660398133881	0.983715134916352	1,16E-67	0.979121438222862	0.972537647115747	0.984126839250846	1,16E-67
DNAmTL	11	enmix_est_mean_q1_norcp	0.95154746706667	0.936785267897194	0.962933735967183	6,70E-63	0.95177356404602	0.915545391292936	0.969492900379979	6,29E-69	0.960739881053469	0.948677389410058	0.970010923066044	6,29E-69	0.975172249842246	0.967361001164863	0.981116905092798	6,70E-63	0.975290967742177	0.955910933204219	0.984510175378578	6,29E-69	0.979976885600227	0.973662849033477	0.984777202713535	6,29E-69
DNAmTL	37	enmix_oob_mean_nonorm_rcp	0.951528319952964	0.936760476204009	0.962919002900063	6,89E-63	0.951642987041316	0.930968152628689	0.965286604328932	1,57E-65	0.956166901809799	0.942740414320652	0.966499374948653	1,57E-65	0.975162194905681	0.967347782767677	0.98110925766924	6,89E-63	0.975222408360664	0.964250136763086	0.982336726055831	1,57E-65	0.977592352600564	0.9705263836294	0.982964334757431	1,57E-65
DNAmTL	3	enmix_neg_mean_nonorm_norcp	0.951491449202539	0.936712736353921	0.962890631892641	7,28E-63	0.951629959618914	0.928395488485724	0.966107215522647	3,44E-66	0.957095706280411	0.943945567819624	0.967212908403408	3,44E-66	0.975142832003039	0.967322327953899	0.981094530941045	7,28E-63	0.975215567816692	0.962868347316813	0.982761476988759	3,44E-66	0.978077569951276	0.971164608151427	0.983333226690139	3,44E-66
DNAmTL	93	minfi_funnorm_bg_nodyecorr	0.951132692886824	0.936248251233423	0.962614565826834	1,23E-62	0.951368901034704	0.913722731474508	0.96946151560328	7,32E-69	0.96065587667482	0.948568252086549	0.969946451761683	7,32E-69	0.974954390702729	0.96707459969249	0.980951209257221	1,23E-62	0.975078469817004	0.954916526251943	0.984493992822517	7,32E-69	0.979933182669513	0.973605364934804	0.984743977070321	7,32E-69
DNAmTL	16	enmix_oob_nodye_q1_norcp	0.950775324481584	0.935785614776034	0.962339544053888	2,07E-62	0.95102303043833	0.911630462404604	0.969531858444161	6,86E-69	0.960691720347225	0.948614819337117	0.969973961062437	6,86E-69	0.974766609511274	0.966827739221838	0.980808389628478	2,07E-62	0.974896775282726	0.953772688114502	0.984530262140615	6,86E-69	0.979951830649943	0.973629893320649	0.984758154406585	6,86E-69
DNAmTL	97	minfi_illumina_bg_quantile_nostrat	0.950747686718533	0.935749838058904	0.962318273737578	2,15E-62	0.95101974019713	0.906827583424787	0.970387691497187	1,20E-69	0.961643339301297	0.949851331480198	0.970704222704131	1,20E-69	0.974752084230679	0.96680864403144	0.980797342221835	2,15E-62	0.974895046526838	0.951137471796024	0.984971328926485	1,20E-69	0.980446669417304	0.974280773251706	0.985134361129206	1,20E-69
DNAmTL	33	enmix_neg_relic_q3_norcp	0.950717326279622	0.935710537229854	0.962294907857777	2,25E-62	0.950828715281687	0.930503086505744	0.964461540666159	8,03E-65	0.955146370677551	0.941416646670418	0.965715190334241	8,03E-65	0.974736127548336	0.966787667095025	0.980785206142442	2,25E-62	0.974794668371891	0.964000620366763	0.981909312756619	8,03E-65	0.977058684712744	0.969824430304513	0.982558607760502	8,03E-65
DNAmTL	72	enmix_neg_nodye_q3_rcp	0.950559566549827	0.935506327200912	0.962173490693579	2,82E-62	0.950785285967727	0.915556679790893	0.968503893492853	5,28E-68	0.959546874278999	0.947127720853658	0.969095197259718	5,28E-68	0.974653205009461	0.966678655660941	0.980722138238118	2,82E-62	0.97477184476104	0.955917086087828	0.983999977540679	5,28E-68	0.979355877498013	0.972846013859244	0.984305074339072	5,28E-68
DNAmTL	28	enmix_oob_mean_q3_norcp	0.949466718430604	0.934091980283006	0.961332271536575	1,34E-61	0.949582577945061	0.928881085342912	0.96351221625607	5,13E-64	0.953956922234224	0.939874304030627	0.964800964786621	5,13E-64	0.974078407652901	0.96592301690463	0.980284968016596	1,34E-61	0.974139375974481	0.963129445771695	0.981417083407047	5,13E-64	0.976435981140706	0.969005365015432	0.98208519038609	5,13E-64
DNAmTL	2	enmix_est_mean_nonorm_norcp	0.949055940323454	0.93356048243795	0.961016018077146	2,38E-61	0.949301107409731	0.912168701948658	0.967734247401956	3,09E-67	0.958526883472002	0.945803252478521	0.968312065987237	3,09E-67	0.973862187009321	0.965638769427953	0.980120518362171	2,38E-61	0.973991246197137	0.95406718143549	0.98360258625338	3,09E-67	0.978824331247128	0.972146851202739	0.983900960340418	3,09E-67
DNAmTL	90	minfi_noob_nodyecorr	0.948658861199238	0.933046774210618	0.96071028156181	4,13E-61	0.948921054562017	0.909267747354008	0.967949565033419	2,25E-67	0.958713132652314	0.946045067335864	0.968455079243921	2,25E-67	0.973653090428991	0.965363887370639	0.979961487014342	4,13E-61	0.97379116751886	0.952477983891084	0.983713792499536	2,25E-67	0.978921432312153	0.972274571863847	0.983974782514115	2,25E-67
DNAmTL	24	enmix_neg_relic_q2_norcp	0.948780850381215	0.93320458697999	0.96080421191726	3,49E-61	0.948904111242129	0.927561204527467	0.963147986932131	1,04E-63	0.953493348348514	0.939273349207055	0.964444584869963	1,04E-63	0.973717337375947	0.965448347541759	0.980010350934317	3,49E-61	0.973782245897514	0.962419457653335	0.98122810235745	1,04E-63	0.976193084204355	0.968685873593955	0.981900525266082	1,04E-63
DNAmTL	19	enmix_oob_mean_q2_norcp	0.948775331117578	0.933197446788572	0.960799962203363	3,51E-61	0.948902463609047	0.927206322410328	0.963268344012292	8,40E-64	0.953636047223485	0.939458327854083	0.964554291179377	8,40E-64	0.973714430768658	0.965444526464485	0.980008140273224	3,51E-61	0.973781378316733	0.962228394156247	0.981290557605263	8,40E-64	0.976267865837955	0.968784236672461	0.98195737884172	8,40E-64
DNAmTL	1	enmix_oob_mean_nonorm_norcp	0.948235200257535	0.932498746812894	0.960384045759925	7,41E-62	0.948341971491271	0.928374648180638	0.962167315088336	6,56E-63	0.95227031961125	0.937688292215983	0.963504170581674	6,56E-63	0.973429902233764	0.965070480227514	0.979791738090422	7,41E-62	0.973486159378279	0.962857138841284	0.980718930225397	6,56E-63	0.975551705156152	0.967842243752861	0.981412909651465	6,56E-63
DNAmTL	77	watermelon_danes	0.947830522452212	0.93197534274223	0.960072396632807	1,29E-60	0.947884055304602	0.930980203681529	0.960565048414236	2,22E-61	0.949833367117814	0.934531786624739	0.961629515971143	2,22E-61	0.973216623855905	0.964790100705314	0.979629526217611	1,29E-60	0.973244842497955	0.964256600773596	0.979885925428661	2,22E-61	0.974271323012417	0.96615810925005	0.980439484766897	2,22E-61
DNAmTL	18	enmix_neg_nodye_q1_norcp	0.94694715289661	0.930833035685072	0.959391993431079	4,25E-60	0.947391776443054	0.869013543514922	0.972046710443897	3,24E-71	0.963542222019233	0.952319799312789	0.972160903777083	3,24E-71	0.9727507513368	0.964177656464021	0.979275200314659	4,25E-60	0.972985290277319	0.929916796515695	0.985825239631464	3,24E-71	0.981432648826224	0.975577668830693	0.985883963032834	3,24E-71
DNAmTL	29	enmix_est_mean_q3_norcp	0.94694593729049	0.93083146397161	0.959391057027462	4,26E-60	0.947217837208284	0.907698740022137	0.966589540822205	3,85E-66	0.95702728922676	0.943856782543289	0.967160353966663	3,85E-66	0.972750109957679	0.964176813295701	0.979274712504739	4,26E-60	0.972893550077895	0.951616438150611	0.983010964675513	3,85E-66	0.978041843867073	0.971117616297197	0.983306065533947	3,85E-66
DNAmTL	7	enmix_oob_nodye_nonorm_norcp	0.946918474848637	0.930795956667301	0.959369902133369	4,42E-60	0.947187657317813	0.90813901291859	0.966468587549736	4,81E-66	0.956892681200505	0.943682106345083	0.967056952523887	4,81E-66	0.972735619987637	0.96415776452518	0.979263691954034	4,42E-60	0.972877630728754	0.951858336075366	0.982948411857397	4,81E-66	0.97797154682338	0.971025151967459	0.983252621418081	4,81E-66
DNAmTL	30	enmix_neg_mean_q3_norcp	0.94608547246099	0.929719078671468	0.958728156418165	1,34E-59	0.946270360038476	0.919142695480379	0.962754371426023	2,95E-63	0.952805216461369	0.938381449013697	0.963915498912577	2,95E-63	0.972295909762468	0.963579713697541	0.978929264152047	1,34E-59	0.972393537370388	0.957868008090258	0.981023795378473	2,95E-63	0.975832313872987	0.968211338889125	0.981626245575534	2,95E-63
DNAmTL	96	minfi_illumina_bg_quantile_strat	0.946146554205239	0.9297980336265	0.958775218220412	1,23E-59	0.946146554205239	0.929798005217015	0.958775230546096	3,32E-59	0.946146554205239	0.929760949298114	0.95879129601891	3,32E-59	0.97232816527697	0.963622117366564	0.978953796537695	1,23E-59	0.97232816527697	0.963622102109547	0.978953802962675	3,32E-59	0.97232816527697	0.963602201232524	0.978962177305544	3,32E-59
DNAmTL	34	enmix_oob_nodye_q3_norcp	0.945122608377159	0.928474668402243	0.957986204608921	4,69E-59	0.945455440201567	0.89758553511493	0.966803675959201	3,62E-66	0.957064649899104	0.94390526550635	0.967189052607337	3,62E-66	0.971787181236547	0.962910930192816	0.978542343509785	4,69E-59	0.971963089633766	0.946029065362333	0.98312168903965	3,62E-66	0.978061353209201	0.971143277664286	0.983320897730101	3,62E-66
DNAmTL	25	enmix_oob_nodye_q2_norcp	0.944813590969553	0.928075372006128	0.957748049326277	6,99E-59	0.945152775388777	0.896568625312687	0.966697467421214	4,63E-66	0.956915483938537	0.943711696154531	0.967074469070569	4,63E-66	0.97162380534222	0.962696153356787	0.978418085673351	6,99E-59	0.971803127597389	0.94546394298268	0.98306677405628	4,63E-66	0.977983455895219	0.971040816414888	0.983261675423509	4,63E-66
DNAmTL	76	watermelon_nanes	0.944904273513898	0.928192543334671	0.957817938901101	6,22E-59	0.945052006933883	0.921759664859659	0.960487771241997	1,42E-62	0.950147448668998	0.934938471174877	0.961871188781435	1,42E-62	0.971671754113348	0.962759187658125	0.978454553786255	6,22E-59	0.971749859196447	0.959287138464291	0.979845715266578	1,42E-62	0.974436522035794	0.966375401701731	0.980565079177167	1,42E-62
DNAmTL	21	enmix_neg_mean_q2_norcp	0.943863419724578	0.926847850674945	0.957015654842868	2,35E-58	0.944070430223261	0.915200895825328	0.961416494117012	3,72E-62	0.951084913875279	0.936152573916501	0.962592420769231	3,72E-62	0.971121129341805	0.962035326608984	0.97803576836457	2,35E-58	0.971230687475496	0.955723128388508	0.980328754245356	3,72E-62	0.974929288942343	0.967023556436801	0.98093971074437	3,72E-62
DNAmTL	20	enmix_est_mean_q2_norcp	0.943299696957804	0.926119752043306	0.956581056567693	4,77E-58	0.943626159230075	0.899147944440351	0.964774690155205	1,84E-64	0.954618942420804	0.94073266629148	0.965309834460475	1,84E-64	0.970822666657665	0.961642962293327	0.977808768368394	4,77E-58	0.970995533013275	0.946896156323741	0.982071577967033	1,84E-64	0.976782657430409	0.969461361300332	0.982348754923394	1,84E-64
DNAmTL	83	watermelon_raw_BMIQ	0.942831927859704	0.925515683360804	0.956220388288363	8,54E-58	0.943215738206407	0.889487343125019	0.966093165611147	1,89E-65	0.956053080823712	0.942592752062806	0.966411923511974	1,89E-65	0.970574875098293	0.96131721113318	0.977620307009507	8,54E-58	0.970778199930593	0.941511830033111	0.982754207693757	1,89E-65	0.977532859610445	0.970448130275255	0.982919104544465	1,89E-65
DNAmTL	9	enmix_neg_nodye_nonorm_norcp	0.941916399102523	0.924333640773362	0.955514362069205	2,63E-57	0.942430231926232	0.862538577783526	0.968858414270505	6,77E-68	0.959404858145104	0.946943286102715	0.968986171263708	6,77E-68	0.970089546118298	0.960679189084784	0.977251183221317	2,63E-57	0.970361989260907	0.926196738228071	0.984182922700902	6,77E-68	0.9792819020091	0.972748711132983	0.984248833643973	6,77E-68
DNAmTL	17	enmix_est_nodye_q1_norcp	0.939496206363713	0.921210545118347	0.953647236799495	4,74E-57	0.940161017324612	0.827529792249298	0.970108201703646	2,32E-70	0.961286090349477	0.949387087035241	0.970430093515083	2,32E-70	0.968804376395392	0.958989682269936	0.97627372929596	4,74E-57	0.969157723435809	0.905626595811372	0.984827331681323	2,32E-70	0.980260957419208	0.974036499317468	0.984993171499849	2,32E-70
DNAmTL	8	enmix_est_nodye_nonorm_norcp	0.939124908478393	0.920731618620603	0.953360692246437	7,31E-56	0.939794820129475	0.827548663822805	0.969852867301527	4,34E-69	0.960944619851894	0.948943395252481	0.970168049618104	4,34E-69	0.968606926116289	0.958730110645898	0.976123555706485	7,31E-56	0.968963119580603	0.905637896494386	0.984695743931489	4,34E-69	0.980083384429767	0.973802930925603	0.984858169643103	4,34E-69
DNAmTL	95	minfi_raw_quantile_nostrat	0.938855541397584	0.920384204428481	0.953152795469865	9,99E-56	0.939412672438321	0.858739609906013	0.966881833992489	5,16E-66	0.956849762110154	0.94362641326855	0.967023982790075	5,16E-66	0.968463633676214	0.958541735873518	0.976014572623918	9,99E-56	0.968759960980607	0.924002055295346	0.983162096758866	5,16E-66	0.977949130932098	0.970995667507601	0.983235579485334	5,16E-66
DNAmTL	81	watermelon_daten2	0.938717662291563	0.920206387158925	0.953046375526211	1,17E-56	0.939274128363778	0.859172774087359	0.966725180741844	7,19E-66	0.95664754862763	0.94336402516685	0.966868641156291	7,19E-66	0.968390272136892	0.958445293498302	0.975958776472403	1,17E-56	0.968686287952772	0.924252749461776	0.983081103763768	7,19E-66	0.977843505130611	0.970856733941914	0.983155276285135	7,19E-66
DNAmTL	73	watermelon_dasen	0.938600096868338	0.920054773682852	0.952955631601904	1,34E-55	0.93919835394807	0.849450265479046	0.967647518696223	9,53E-67	0.957864481357658	0.944943343290528	0.967803382033678	9,53E-67	0.968327710686258	0.958363049110414	0.975911194480384	1,34E-55	0.968645989241821	0.918597576084611	0.98355778613986	9,53E-67	0.978478838017878	0.971692411041483	0.983638295238091	9,53E-67
DNAmTL	80	watermelon_daten1	0.938199819930114	0.919538614422208	0.952646654967452	2,12E-55	0.938774342613163	0.856111568259336	0.966656142729755	8,30E-66	0.95655957142148	0.94324987292132	0.966801054165322	8,30E-66	0.968114649772223	0.958082955469999	0.975749148002747	2,12E-55	0.968420431382275	0.922478565296804	0.983045405576613	8,30E-66	0.977797543599984	0.970796279022334	0.983120333516006	8,30E-66
DNAmTL	86	minfi_illumina_bg_nonorm	0.937609719848269	0.918777794596882	0.952191098075878	4,16E-55	0.938218970632148	0.849291312803161	0.966913558613473	4,69E-66	0.95690767501644	0.943701562938989	0.967068470444389	4,69E-66	0.967800388534066	0.957669822096215	0.975510132193901	4,16E-55	0.968124845384368	0.918504625986484	0.983178497478125	4,69E-66	0.977979377599815	0.97103545208047	0.98325857485369	4,69E-66
DNAmTL	99	minfi_illumina_bg_SWAN	0.936564983632939	0.917431152472012	0.95138440331301	1,35E-54	0.937109254000292	0.865308849695962	0.964227485364079	1,08E-63	0.953470749746496	0.939244055698796	0.964427210811306	1,08E-63	0.96724353848015	0.956937777180924	0.975086612046068	1,35E-54	0.967533712479132	0.927791502020701	0.981787998130323	1,08E-63	0.976181240359221	0.968670294941649	0.981891520849987	1,08E-63
DNAmTL	36	enmix_neg_nodye_q3_norcp	0.935248157565924	0.915734416683017	0.950367324215938	5,74E-54	0.935938747691083	0.835853828588708	0.966429551361401	1,19E-65	0.956337778871635	0.94296210645763	0.966630659454394	1,19E-65	0.96654080657257	0.956013953404416	0.974552139400707	5,74E-54	0.966909463233111	0.91058864880464	0.982928222058422	1,19E-65	0.977681655182497	0.970643846654137	0.983032228046895	1,19E-65
DNAmTL	88	minfi_illumina_nobg_normcontrol	0.934807273046645	0.915166490653349	0.950026725300183	9,27E-54	0.935119686676217	0.898779385746478	0.956051770344301	4,22E-58	0.944168893380538	0.927204067445484	0.957267792261614	4,22E-58	0.966305312233658	0.955704368387465	0.974373030865962	9,27E-54	0.966472196127971	0.946691745753429	0.977532174596809	4,22E-58	0.971282789880265	0.962227179890188	0.978167418936062	4,22E-58
DNAmTL	35	enmix_est_nodye_q3_norcp	0.934271400539051	0.914476310688037	0.949612696004246	1,65E-53	0.935087540268839	0.804942937044136	0.968130543445369	1,63E-67	0.95890051712701	0.946288370431858	0.968598957771397	1,63E-67	0.966018936410562	0.955327893672799	0.974155223702111	1,65E-53	0.966455026772513	0.891931728725286	0.983807244564763	1,63E-67	0.979019106629637	0.972403046545346	0.984049040509423	1,63E-67
DNAmTL	27	enmix_neg_nodye_q2_norcp	0.933975450093174	0.914095189036166	0.949384013897065	2,27E-54	0.934686251425303	0.834672199694361	0.965598659166261	6,77E-66	0.955254236664167	0.941556543529857	0.96579808457255	6,77E-66	0.965860709398537	0.955119885648377	0.974034881920598	2,27E-54	0.966240650892836	0.909887008516736	0.982498288410346	6,77E-66	0.97711511756539	0.969898658545432	0.982601511469634	6,77E-66
DNAmTL	94	minfi_raw_quantile_strat	0.932577414805225	0.912295289660582	0.948303525510953	9,95E-53	0.932733389136535	0.908489003550426	0.950072875169372	1,92E-54	0.937068989994428	0.91803773980784	0.951792339275093	1,92E-54	0.965112608334208	0.954136418777152	0.973465903124366	9,95E-53	0.9651961252175	0.952050550839259	0.974397303061665	1,92E-54	0.967512251586995	0.957267649905381	0.975300824911111	1,92E-54
DNAmTL	82	watermelon_nasen	0.931218007223305	0.910545872537519	0.947252541301675	4,06E-52	0.932130633034598	0.791435169461592	0.966986444064256	1,64E-67	0.95754066525962	0.944523040544417	0.967554681702268	1,64E-67	0.964384138652689	0.953178759668476	0.972911855252701	4,06E-52	0.964873303178881	0.883576679695815	0.983216175162077	1,64E-67	0.978309858132756	0.971470145480996	0.983509826385277	1,64E-67
DNAmTL	74	watermelon_naten	0.930797570227762	0.910004963415066	0.9469274235153	6,24E-52	0.931672036608952	0.804332485720195	0.965831094617565	2,71E-65	0.955828408344302	0.942301295378113	0.966239295130858	2,71E-65	0.964158630174744	0.952882302240711	0.972740341605095	6,24E-52	0.964627554731808	0.89155684119842	0.982618595526345	2,71E-65	0.97741540542757	0.970293638397304	0.982829808684657	2,71E-65
DNAmTL	26	enmix_est_nodye_q2_norcp	0.930112233570243	0.90912340191644	0.946397391941644	1,25E-51	0.93102722089182	0.796311738823036	0.965932809233444	1,86E-65	0.956061183375657	0.942603263492639	0.966418148979347	1,86E-65	0.963790827696853	0.952398782607591	0.972460604252616	1,25E-51	0.964281819353988	0.886607509835446	0.982671233418278	1,86E-65	0.977537094955018	0.970453701182316	0.982922324512676	1,86E-65
DNAmTL	91	minfi_funnorm_nobg_nodyecorr	0.926163982512472	0.904048351329808	0.94334215052073	5,96E-51	0.927234121513419	0.773069404154302	0.96484167854229	1,16E-65	0.954914131610516	0.941115460103469	0.965536708958639	1,16E-65	0.961666806067458	0.949606506261683	0.970845149700433	5,96E-51	0.962243363339043	0.872012570227652	0.982106282739384	1,16E-65	0.976937161760481	0.969664586622069	0.982466218573135	1,16E-65
DNAmTL	84	watermelon_raw_PBC	0.926034006526245	0.903881387177827	0.943241522767821	6,75E-50	0.926997935637816	0.800999410999582	0.962781021187581	1,30E-62	0.951805915284115	0.93708657867105	0.963147007006254	1,30E-62	0.961596735455799	0.949514390198093	0.970791856510283	6,75E-50	0.962116168880056	0.88950546691741	0.98103763058097	1,30E-62	0.975307952323287	0.9675216265387	0.981227593826533	1,30E-62
DNAmTL	78	watermelon_danet	0.925107409568969	0.902691297644533	0.94252405738637	1,62E-49	0.925762194429734	0.85806058923786	0.955300085560354	4,63E-57	0.94223814400986	0.924709360941185	0.955779725357999	4,63E-57	0.961096928899256	0.948857335671881	0.970411721597434	1,62E-49	0.961450169815879	0.923608836232644	0.977139102703596	4,63E-57	0.970260157762689	0.960882073633186	0.97738995139961	4,63E-57
DNAmTL	79	watermelon_danen	0.922116124741173	0.898851732593228	0.940206804565495	2,53E-49	0.922981394682043	0.830204972636779	0.956853470502563	5,53E-58	0.94395560553823	0.926928405882004	0.957103441154598	5,53E-58	0.959480140530367	0.946731877128376	0.969182050442352	2,53E-49	0.959948335677636	0.907226223345576	0.977951067799493	5,53E-58	0.971169920597928	0.96207871870333	0.978081608798309	5,53E-58
DNAmTL	75	watermelon_nanet	0.918111562521465	0.893717125874839	0.93710197420101	8,46E-47	0.919030851722448	0.827812994124545	0.953854623883118	5,71E-56	0.940139074700084	0.921998876679708	0.954161143806116	5,71E-56	0.957307781737738	0.943876055894007	0.967529832380181	8,46E-47	0.957807271204172	0.905796158343908	0.97638239019791	5,71E-56	0.969146064794778	0.959416665500325	0.976542949725935	5,71E-56
DNAmTL	85	minfi_raw	0.91628457258843	0.891376699996363	0.93568446741657	3,96E-46	0.917481134641411	0.785651438474894	0.957124141279834	2,85E-58	0.944480446402465	0.927606763808519	0.95750784739341	2,85E-58	0.956313676679821	0.942569187828186	0.966773751783385	3,96E-46	0.956964966242538	0.879960580824117	0.978092417432382	2,85E-58	0.971447615377026	0.962443981028346	0.978292729368533	2,85E-58
DNAmTL	98	minfi_raw_SWAN	0.910897512350205	0.884483446378214	0.931501159990445	3,07E-44	0.912173595548935	0.786989479304312	0.952995145362493	1,98E-55	0.939071459884102	0.920620969777373	0.953337596722358	1,98E-55	0.953371393769722	0.938701210751521	0.964535957094691	3,07E-44	0.954069858167949	0.880799230682312	0.97593191424509	1,98E-55	0.968578496782404	0.958670122074202	0.976111449779116	1,98E-55
VidalBraloAge	39	enmix_neg_mean_nonorm_rcp	0.952337679333136	0.937808564466836	0.963541718767693	2,08E-63	0.952359610430236	0.937604604186249	0.963658386168295	1,54E-63	0.953236845509275	0.938940868775072	0.964247377050352	1,54E-63	0.975587050758993	0.967906305775733	0.981432387769592	2,08E-63	0.975598558116419	0.967797663321534	0.981492904220159	1,54E-63	0.976058635900588	0.968509028713443	0.981798309435273	1,54E-63
VidalBraloAge	4	enmix_oob_relic_nonorm_norcp	0.951812071080851	0.93712789249574	0.963137332998174	4,54E-63	0.951831792231785	0.936973231253207	0.963229989483158	3,95E-63	0.952611514285649	0.938130422765982	0.963766550726814	3,95E-63	0.975311184087276	0.967543646577069	0.98122257348877	4,54E-63	0.975321537460388	0.967461208172704	0.981270655647166	3,95E-63	0.975730714805455	0.968077701837154	0.981549003744984	3,95E-63
VidalBraloAge	57	enmix_neg_mean_q2_rcp	0.951824314329526	0.937143746448252	0.96314675313487	4,46E-63	0.951831557585471	0.937131519866603	0.963161608615906	8,22E-63	0.952117861070822	0.937490747013199	0.963386922342729	8,22E-63	0.975317611673967	0.96755209639605	0.981227462080316	4,46E-63	0.975321414275054	0.967545579900674	0.981235171255174	8,22E-63	0.975471696722803	0.967737005669232	0.981352082342698	8,22E-63
VidalBraloAge	45	enmix_neg_nodye_nonorm_rcp	0.951799554882312	0.937111685159313	0.963127702821102	4,62E-63	0.951817524263489	0.936986381728522	0.96320544255299	4,47E-63	0.952527739033628	0.938021859845196	0.963702129203585	4,47E-63	0.9753046131212	0.967535008269017	0.981217575848015	4,62E-63	0.975314046965178	0.967468218225032	0.981257917969521	4,47E-63	0.975686767456698	0.968019896246292	0.981515592280212	4,47E-63
VidalBraloAge	92	minfi_funnorm_bg_dyecorr	0.950986097474742	0.936058467770199	0.962501752533294	1,52E-62	0.951057400578964	0.933867662742952	0.963498533111862	6,21E-65	0.953832581516054	0.939713106162395	0.964705379758631	6,21E-65	0.97487736966004	0.966973346469519	0.980892629818903	1,52E-62	0.97491483366583	0.965803069914698	0.981409985150186	6,21E-65	0.976370842148552	0.968919685263725	0.982035667736755	6,21E-65
VidalBraloAge	37	enmix_oob_mean_nonorm_rcp	0.95099038297392	0.936064015684666	0.962505050518922	1,51E-62	0.951037069095064	0.935140406492598	0.962957762525256	2,75E-65	0.952852426427445	0.938442632567382	0.963951800180497	2,75E-65	0.974879621420084	0.96697630667304	0.980894342426704	1,51E-62	0.974904151396956	0.966483262253327	0.981129376198553	2,75E-65	0.975857073000233	0.968243905494852	0.981645068979702	2,75E-65
VidalBraloAge	46	enmix_oob_mean_q1_rcp	0.950734725389488	0.935733059896966	0.962308298512159	2,19E-62	0.950806396122519	0.933555185386621	0.963300803855168	9,13E-64	0.953580920129175	0.939386866357998	0.964511910142899	9,13E-64	0.974745272143204	0.966799688740939	0.980792161192806	2,19E-62	0.974782939006526	0.965635935754224	0.981307400234967	9,13E-64	0.976238977667863	0.968746238982309	0.98193541628642	9,13E-64
VidalBraloAge	66	enmix_neg_mean_q3_rcp	0.950760760128471	0.935766761375927	0.96232833519052	2,11E-62	0.950762303571635	0.935768572454238	0.962329591531134	5,44E-62	0.950821912110857	0.935811926758669	0.962390098744314	5,44E-62	0.974758955132824	0.966817676640745	0.98080256798319	2,11E-62	0.974759766303554	0.966818643271841	0.980803220503099	5,44E-62	0.974791093136774	0.966841782327063	0.980834645833287	5,44E-62
VidalBraloAge	48	enmix_neg_mean_q1_rcp	0.950563711148818	0.935511691994489	0.962176680574587	2,80E-62	0.950611857478363	0.934555326543793	0.962645063280882	4,89E-64	0.952467085499937	0.937943261741539	0.963655487015467	4,89E-64	0.974655383687998	0.966681519790223	0.98072379526275	2,80E-62	0.974680691941716	0.966170689171693	0.980967044210901	4,89E-64	0.975654947090751	0.967978041729305	0.981491400490127	4,89E-64
VidalBraloAge	61	enmix_oob_nodye_q2_rcp	0.950490497933191	0.935416925394561	0.96212033172415	3,12E-62	0.950520382749896	0.935068834421944	0.962309166370211	1,59E-62	0.951669271773748	0.936909550780874	0.963041909748201	1,59E-62	0.974616896560496	0.966630923932696	0.980694523336107	3,12E-62	0.974632606924955	0.966445035740833	0.980792611951404	1,59E-62	0.975236209881848	0.967427261023268	0.98117305083082	1,59E-62
VidalBraloAge	70	enmix_oob_nodye_q3_rcp	0.950356057093243	0.935242911888522	0.962016856194869	3,78E-62	0.950383714979791	0.934951331391006	0.962178678682043	2,21E-62	0.951443861488586	0.936617538035381	0.962868531319989	2,21E-62	0.974546215432712	0.966538005273827	0.980640765809323	3,78E-62	0.974560757127362	0.966382271453705	0.98072483320257	2,21E-62	0.975117839939103	0.967271564612124	0.981083058754301	2,21E-62
VidalBraloAge	42	enmix_neg_relic_nonorm_rcp	0.950281325937429	0.935146186772402	0.961959336168161	4,21E-62	0.950285881430885	0.935145501926878	0.961965654336769	9,13E-62	0.950460053998335	0.935343283942912	0.962111707522638	9,13E-62	0.974506921949492	0.966486349366832	0.980610880597487	4,21E-62	0.974509317304476	0.966485983607669	0.980614163362565	9,13E-62	0.974600891774168	0.966591603363843	0.980690043114212	9,13E-62
VidalBraloAge	43	enmix_oob_nodye_nonorm_rcp	0.950111021845841	0.934925769292704	0.961828250480001	5,36E-62	0.950148802877255	0.934367171108443	0.962116767195528	1,78E-62	0.951590085350377	0.936806964628035	0.962981003141554	1,78E-62	0.974417365167786	0.966368616439956	0.980542766926381	5,36E-62	0.974437234200183	0.966070128840148	0.980692671589256	1,78E-62	0.975194629746783	0.967372569117077	0.981141439066806	1,78E-62
VidalBraloAge	54	enmix_neg_nodye_q1_rcp	0.949964212892882	0.934735769995086	0.96171524504688	6,61E-62	0.950029189694446	0.933036107762382	0.962509556996944	4,64E-63	0.952503043102131	0.937989857351882	0.963683138269021	4,64E-63	0.974340151077498	0.966267109433202	0.980484040662994	6,61E-62	0.974374327025646	0.965358178272659	0.980896682582059	4,64E-63	0.975673811589863	0.968002854910267	0.981505742437147	4,64E-63
VidalBraloAge	93	minfi_funnorm_bg_nodyecorr	0.949979182959552	0.934755143770094	0.961726768361334	6,47E-62	0.950009373415616	0.934412186173886	0.961913877580885	3,35E-62	0.951157530576402	0.936246634014837	0.962648281092078	3,35E-62	0.974348025108386	0.966277460773269	0.980490029368037	6,47E-62	0.974363904468407	0.966094189079815	0.980587260809798	3,35E-62	0.974967439246605	0.967073736958308	0.98096871494105	3,35E-62
VidalBraloAge	52	enmix_oob_nodye_q1_rcp	0.949803639906954	0.934527967335449	0.961591640244607	8,31E-62	0.949898963174407	0.930901643426513	0.963171214637486	1,00E-65	0.953520448259876	0.939308477824833	0.964465419460909	1,00E-65	0.974255684487572	0.966156068162338	0.980419798408906	8,31E-62	0.97430582929075	0.964214460737178	0.981240156188153	1,00E-65	0.976207286808015	0.968704554809537	0.9819113229548	1,00E-65
VidalBraloAge	55	enmix_oob_mean_q2_rcp	0.949832313176302	0.934565073570562	0.961613712513307	7,97E-62	0.949848813139181	0.934477550910654	0.961673319071214	8,95E-62	0.950474027781063	0.935361380418412	0.962122458536647	8,95E-62	0.974270768576004	0.966175897971389	0.980431270824717	7,97E-62	0.974279448476789	0.966129124083915	0.980462250999605	8,95E-62	0.974608238041868	0.966601266184399	0.98069562819662	8,95E-62
VidalBraloAge	63	enmix_neg_nodye_q2_rcp	0.949836279989741	0.934570207071739	0.961616766097006	7,93E-62	0.949848531251271	0.934527891771871	0.961651255649346	1,13E-61	0.950312712519105	0.935152477041816	0.961998345153088	1,13E-61	0.974272855354541	0.966178641287308	0.980432857953511	7,93E-62	0.974279300189259	0.966156027779904	0.980450783879033	1,13E-61	0.974523425314335	0.966489708833015	0.980631148369319	1,13E-61
VidalBraloAge	64	enmix_oob_mean_q3_rcp	0.949423242235695	0.934035724050962	0.961298801182341	1,42E-61	0.949436825218689	0.933982932554299	0.96133958104894	1,89E-61	0.949947064126343	0.934679001152762	0.961717003247812	1,89E-61	0.974055527466523	0.965892938207537	0.98026756616874	1,42E-61	0.974062675883001	0.965864710419906	0.980288768286426	1,89E-61	0.97433113093453	0.966236776846021	0.980484954410444	1,89E-61
VidalBraloAge	72	enmix_neg_nodye_q3_rcp	0.949374380337602	0.933972499873439	0.961261184200674	1,52E-61	0.949381027209145	0.933966339405577	0.961272639096224	2,95E-61	0.949630389933285	0.934268985425256	0.961473323653443	2,95E-61	0.97402981173189	0.965859131848627	0.980248007704739	1,52E-61	0.974033310017732	0.965855837690164	0.98025396360925	2,95E-61	0.974164533787125	0.966017645389536	0.980358297060703	2,95E-61
VidalBraloAge	6	enmix_neg_relic_nonorm_norcp	0.949189014781205	0.933732657441907	0.961118474037255	1,97E-61	0.949236801553735	0.932873793938195	0.961546351131855	4,05E-62	0.951025644890171	0.936075804641047	0.962546827438203	4,05E-62	0.97393224318756	0.965730866517114	0.980173800574781	1,97E-61	0.973957397887316	0.965271293825637	0.980396257857503	4,05E-62	0.974898148961755	0.966982596856116	0.980916036224885	4,05E-62
VidalBraloAge	56	enmix_est_mean_q2_rcp	0.949135210073159	0.933663042727118	0.961077049405669	2,13E-61	0.949209497227641	0.931548926350042	0.962049813297776	9,92E-63	0.951990228072675	0.937325376274803	0.963288762872211	9,92E-63	0.973903919202747	0.965693631306453	0.980152258369386	2,13E-61	0.973943025188109	0.964561563667297	0.980657888273266	9,92E-63	0.975404706828513	0.967648891356747	0.981301152524256	9,92E-63
VidalBraloAge	88	minfi_illumina_nobg_normcontrol	0.949186624443309	0.933729564700916	0.96111663371032	1,98E-61	0.949208307221952	0.933573606408594	0.961212562755774	1,71E-61	0.950019080101911	0.934772249919777	0.961772416671246	1,71E-61	0.973930984894172	0.965729212342402	0.98017284356203	1,98E-61	0.973942398772947	0.965645790069101	0.980222726500525	1,71E-61	0.974369009817341	0.966286600356746	0.980513752255922	1,71E-61
VidalBraloAge	1	enmix_oob_mean_nonorm_norcp	0.948898239269404	0.933356454197029	0.960894597489795	2,96E-62	0.949001022214189	0.929375034401993	0.962618062868835	2,83E-63	0.952833965717028	0.938418707598932	0.963937605193125	2,83E-63	0.973779153933787	0.965529612680425	0.980057366387635	2,96E-62	0.973833272941092	0.963394900245562	0.980953025023869	2,83E-63	0.975847391477722	0.968231171026333	0.981637708493632	2,83E-63
VidalBraloAge	51	enmix_neg_relic_q1_rcp	0.948609841957191	0.932983361572055	0.960672536496199	4,42E-61	0.948636542362498	0.932745672065045	0.960810196380165	2,98E-61	0.949623319928336	0.934259831959378	0.961467883098957	2,98E-61	0.973627271639359	0.965329945533809	0.979941850170411	4,42E-61	0.973641335097191	0.965202701572682	0.980013463979235	2,98E-61	0.974160813754774	0.966012752291905	0.980355468864387	2,98E-61
VidalBraloAge	40	enmix_oob_relic_nonorm_rcp	0.94862478950872	0.933002698032663	0.960684046234114	4,33E-61	0.94862478950872	0.933002673379827	0.960684056915298	1,19E-60	0.94862478950872	0.932967247771705	0.960699394520028	1,19E-60	0.973635144760612	0.965340295678054	0.979947838183618	4,33E-61	0.973635144760612	0.965340282482368	0.979947843740538	1,19E-60	0.973635144760612	0.965321320210899	0.979955823116071	1,19E-60
VidalBraloAge	16	enmix_oob_nodye_q1_norcp	0.948384455576359	0.932691808040675	0.960498982100247	6,03E-61	0.948384455720314	0.932691783312617	0.960498993005832	1,66E-60	0.948384461010393	0.932656206042299	0.960514405360028	1,66E-60	0.97350854228183	0.965173861823546	0.979851548886072	6,03E-61	0.973508542357672	0.965173848583339	0.979851554560808	1,66E-60	0.973508545144709	0.96515479900297	0.979859574338236	1,66E-60
VidalBraloAge	49	enmix_oob_relic_q1_rcp	0.948364778974775	0.932666355911395	0.960483830068867	6,20E-61	0.948373448046966	0.932652768093609	0.960501178301328	1,09E-60	0.948692001130753	0.933054239638529	0.960751127711883	1,09E-60	0.973498175709995	0.96516023374513	0.979843664443922	6,20E-61	0.973502743016343	0.965152958142179	0.979852691681167	1,09E-60	0.973670544734892	0.965367883120554	0.979982736343536	1,09E-60
VidalBraloAge	3	enmix_neg_mean_nonorm_norcp	0.948294551266654	0.932575516056599	0.960429750406938	6,83E-61	0.948367228881905	0.930656788016797	0.961323591653405	3,97E-62	0.951040810867294	0.936095448524592	0.962558494098112	3,97E-62	0.973461174697773	0.965111591560996	0.979815522803177	6,83E-61	0.973499466449287	0.964083097309888	0.980280455244007	3,97E-62	0.974906117360537	0.966993077988946	0.980922094289427	3,97E-62
VidalBraloAge	13	enmix_oob_relic_q1_norcp	0.948217030736737	0.932475245215896	0.960370053760433	7,60E-61	0.948273176091444	0.931349247946906	0.960920160244935	1,09E-61	0.950333963188524	0.935179996070499	0.962014695354549	1,09E-61	0.973420328204563	0.965057894039641	0.97978445642773	7,60E-61	0.973449912187197	0.964454511722273	0.980070662463798	1,09E-61	0.974534598818	0.966504405760125	0.980639643150793	1,09E-61
VidalBraloAge	65	enmix_est_mean_q3_rcp	0.947689726176171	0.931793254495271	0.959963959947016	1,56E-60	0.947757890768612	0.930171449533982	0.960732939745073	1,26E-61	0.950234357932587	0.935051011602211	0.961938058644577	1,26E-61	0.973142398852959	0.96469252320557	0.979573073346682	1,56E-60	0.973178335213535	0.963822617683586	0.979973274555161	1,26E-61	0.974482224731099	0.966435516165534	0.980599825163839	1,26E-61
VidalBraloAge	62	enmix_est_nodye_q2_rcp	0.947668965738577	0.931766406225513	0.959947970625942	1,61E-60	0.947747240867538	0.929621510794107	0.960939919735975	7,57E-62	0.950590969518376	0.935512826642348	0.962212428620869	7,57E-62	0.973131453454372	0.964678134191282	0.979564748669697	1,61E-60	0.973172720753444	0.963527308950381	0.980080939823346	7,57E-62	0.974669712280159	0.966682125548338	0.98074236467573	7,57E-62
VidalBraloAge	87	minfi_illumina_bg_normcontrol	0.947603358755392	0.931681561662929	0.959897440764563	1,76E-60	0.947701705356705	0.928306205415326	0.961392481028068	2,83E-62	0.951272714343339	0.936395835433172	0.962736884080284	2,83E-62	0.973096862351844	0.964632660116993	0.979538439919696	1,76E-60	0.97314871445691	0.962820326780397	0.980316270534648	2,83E-62	0.97502794699148	0.967153325057322	0.9810147166327	2,83E-62
VidalBraloAge	47	enmix_est_mean_q1_rcp	0.947377594053361	0.931389610475762	0.959723552879453	2,38E-60	0.94754145881331	0.922370018897333	0.963235391469314	1,07E-63	0.953479679079668	0.939255630349971	0.964434075794095	1,07E-63	0.972977810719744	0.964476152738889	0.979447893524896	2,38E-60	0.973064223639863	0.959617565640565	0.981273458755666	1,07E-63	0.97618592022301	0.968676450541455	0.981895078768918	1,07E-63
VidalBraloAge	89	minfi_noob_dyecorr	0.947240043273042	0.931211744595954	0.959617604247875	2,87E-60	0.947381878282067	0.924435711266242	0.962380456878534	4,64E-63	0.95250312163536	0.937989959119634	0.963683198660501	4,64E-63	0.972905263062341	0.964380780307217	0.979392716382733	2,87E-60	0.972980070162535	0.96073431380878	0.98082963831524	4,64E-63	0.975673852790126	0.968002909102514	0.981505773760109	4,64E-63
VidalBraloAge	60	enmix_neg_relic_q2_rcp	0.947368805687773	0.931378246078002	0.95971678373673	2,41E-60	0.947378031247592	0.931363683549106	0.95973529612469	4,15E-60	0.947710273672837	0.931783773487212	0.959995402794031	4,15E-60	0.972973175826529	0.964470059626411	0.979444368391611	2,41E-60	0.972978041290373	0.96446225170561	0.979454008939405	4,15E-60	0.973153231754249	0.964687442016533	0.979589443348213	4,15E-60
VidalBraloAge	38	enmix_est_mean_nonorm_rcp	0.947099600001158	0.931030146333313	0.959509424048505	3,47E-60	0.947209201162343	0.926969739347581	0.961276602977744	3,38E-62	0.951150464190195	0.936237480861524	0.9626428453247	3,38E-62	0.97283117925821	0.964283388429928	0.979336370902551	3,47E-60	0.972888994769465	0.962100982095783	0.980256024589564	3,38E-62	0.974963726936313	0.967068854017791	0.980965892615516	3,38E-62
VidalBraloAge	50	enmix_est_relic_q1_rcp	0.946875752268995	0.930740719517058	0.959336991757256	4,68E-60	0.946985259245664	0.926739965781852	0.96108268065865	4,82E-63	0.950905532734149	0.935920231462527	0.962454427817552	4,82E-63	0.972713077519667	0.964128129798668	0.979246546962667	4,68E-60	0.972770856634592	0.961977207345456	0.980155186864289	4,82E-63	0.974835036119332	0.966899582174901	0.980868053978607	4,82E-63
VidalBraloAge	44	enmix_est_nodye_nonorm_rcp	0.946846393412126	0.930702761103372	0.959314375627304	4,86E-60	0.946942164135202	0.927642263890337	0.960687741489725	1,04E-61	0.95036685444998	0.935222589704435	0.96204000162747	1,04E-61	0.972697585814814	0.964107764129873	0.979234764528449	4,86E-60	0.972748119157219	0.962463088994723	0.979949760648574	1,04E-61	0.974551892411022	0.966527152669576	0.98065279079884	1,04E-61
VidalBraloAge	69	enmix_neg_relic_q3_rcp	0.946927696290374	0.9308078794092	0.959377005618671	4,36E-60	0.946928782876197	0.930809482750471	0.95937774784722	1,12E-59	0.946967558714148	0.930822875652979	0.95942354859807	1,12E-59	0.972740485529715	0.964164160852725	0.979267392510558	4,36E-60	0.972741058845819	0.964165021009237	0.97926777917254	1,12E-59	0.972761517751802	0.964172205944253	0.979291638384686	1,12E-59
VidalBraloAge	53	enmix_est_nodye_q1_rcp	0.946648209493975	0.930446535864328	0.959161703602289	6,34E-60	0.946834191437594	0.919413230402672	0.963315418251243	1,06E-63	0.953481780697382	0.939258354577354	0.964435691541876	1,06E-63	0.972592998444288	0.963970271725484	0.979155219131416	6,34E-60	0.972691147096021	0.958014893134595	0.981314983110848	1,06E-63	0.976187021674699	0.96867789932204	0.981895916159918	1,06E-63
VidalBraloAge	83	watermelon_raw_BMIQ	0.946830038980566	0.930681616415948	0.959301777180836	4,97E-60	0.946830038980783	0.930681589078657	0.959301789037144	1,35E-59	0.946830038988498	0.930644982077501	0.959317653890913	1,35E-59	0.972688955915599	0.964096419111955	0.97922820093711	4,97E-60	0.972688955915713	0.964096404444182	0.979228207114099	1,35E-59	0.972688955919785	0.964076762653759	0.979236472438097	1,35E-59
VidalBraloAge	71	enmix_est_nodye_q3_rcp	0.946693125913683	0.930504605385369	0.959196305841726	5,97E-61	0.946767866937241	0.928664676953612	0.960062821097078	3,91E-61	0.949430239816422	0.934009860863595	0.961319299295563	3,91E-61	0.972616704000895	0.964001435468859	0.97917324872622	5,97E-61	0.972656147675939	0.963013102329917	0.979624541380481	3,91E-61	0.974059210147299	0.965879109268378	0.980278223582295	3,91E-61
VidalBraloAge	41	enmix_est_relic_nonorm_rcp	0.946641262498082	0.930437554617315	0.959156351815149	6,40E-60	0.946691625609606	0.929625817532652	0.959568742068713	1,45E-60	0.94848209186151	0.932782560558137	0.960589556497378	1,45E-60	0.972589331927834	0.963965451658199	0.979152430510709	6,40E-60	0.972615912202478	0.963529622257369	0.979367267366898	1,45E-60	0.97355997863482	0.965222451395437	0.979898677225931	1,45E-60
VidalBraloAge	101	cross_noob_nodyecorr_BMIQ	0.946415472872674	0.930145658838607	0.958982404411351	8,63E-60	0.946447504923722	0.92984206129969	0.959155509155085	4,95E-60	0.947580404494389	0.931615737324573	0.959895417269908	4,95E-60	0.972470149423832	0.963808772233581	0.979061784579441	8,63E-60	0.972487059147081	0.963645761429274	0.979151991429955	4,95E-60	0.973084759230148	0.964597377545627	0.97953738634383	4,95E-60
VidalBraloAge	100	cross_noob_dyecorr_BMIQ	0.946185688433304	0.929848619764095	0.958805369701599	1,17E-59	0.946367567004458	0.919542367326781	0.962745999928273	2,94E-63	0.952808060755255	0.938385135159099	0.963917685993722	2,94E-63	0.972348829874493	0.963649283411421	0.978969513288257	1,17E-59	0.972444858872117	0.95808499252597	0.981019449244534	2,94E-63	0.975833805588403	0.968213300998182	0.981627379668909	2,94E-63
VidalBraloAge	17	enmix_est_nodye_q1_norcp	0.946215232113232	0.929886809265776	0.958828131830357	1,13E-59	0.94621523222944	0.929886781185912	0.958828144166339	3,04E-59	0.946215236318253	0.929849775566973	0.958844192664506	3,04E-59	0.972364429689327	0.963669791203506	0.978981377947043	1,13E-59	0.972364429750687	0.963669776124896	0.978981384377044	3,04E-59	0.972364431909651	0.963649904090376	0.978989749419778	3,04E-59
[truncated: 3,185 more rows]
