# Supplementary material for: Significant variation in the performance of DNA methylation predictors across data preprocessing and normalization strategies
Source: Genome Biol. 2022 Oct 24;23:225. doi: 10.1186/s13059-022-02793-w (PMC9590227; doi:10.1186/s13059-022-02793-w)
Supplement: Supplementary file 6 — Additional file 6. Table that describes statistics of associations of ICC with phenotypes. [file 13059_2022_2793_MOESM6_ESM.txt]

estimator	pipelinenumber	general_jhs_mean	general_jhs_stdev	marker_nodup_sd	age.cor	cox.hr	cox.se	cox.z	cox.p
HorvathAge	74	watermelon_naten	52.1313432325472	10.4004727773197	0.896766379411972	1.03453949111797	0.0121494940446882	2.7948811251797	0.00519188024060748
HorvathAge	82	watermelon_nasen	52.0786869169976	10.3386596738545	0.896847771105708	1.03825939296487	0.0122652373829215	3.06114339541936	0.00220493468385329
HorvathAge	68	enmix_est_relic_q3_rcp	54.6252577969556	11.1710886266082	0.893997441313867	1.0333942302372	0.0110838602775817	2.96365641134897	0.00304007519187133
HorvathAge	91	minfi_funnorm_nobg_nodyecorr	52.0320034805014	10.478964887571	0.896280067908471	1.03656301035927	0.0120626359949245	2.97699794072119	0.00291085965267545
HorvathAge	59	enmix_est_relic_q2_rcp	54.6095241581175	11.1643077755984	0.893754394902936	1.03363457982365	0.0111062709364699	2.97861535951536	0.00289554009789216
HorvathAge	69	enmix_neg_relic_q3_rcp	54.3847232063998	11.4097138439172	0.893007663370204	1.03176482036123	0.0108586983663391	2.87978842281825	0.00397942124180949
HorvathAge	60	enmix_neg_relic_q2_rcp	54.3654185283603	11.395758287556	0.893185040956048	1.03239266280085	0.0108669247395566	2.93358817389694	0.00335068466722686
HorvathAge	33	enmix_neg_relic_q3_norcp	53.5974998858782	10.4614563423601	0.895133381125239	1.03488879726852	0.012126599651616	2.82799627905516	0.0046840350966738
HorvathAge	41	enmix_est_relic_nonorm_rcp	54.5597022118527	11.1992536040515	0.893449392528572	1.031115407833	0.0112061350045858	2.73431798921592	0.0062509643849967
HorvathAge	88	minfi_illumina_nobg_normcontrol	52.7996933896447	10.3891184249537	0.896151472721756	1.03354294949093	0.0122690825165112	2.68908914358407	0.00716472833874155
HorvathAge	24	enmix_neg_relic_q2_norcp	53.5805203336647	10.4259454446355	0.894904648176734	1.03592248193187	0.0121394386905154	2.90724452319959	0.0036462804951358
HorvathAge	85	minfi_raw	52.7277009617148	10.4196440197146	0.894274742597516	1.0319237481749	0.0122134147748062	2.57297221797166	0.0100829301160819
HorvathAge	65	enmix_est_mean_q3_rcp	56.6480399817111	10.4125081013847	0.889261522160114	1.03554774908987	0.0117997450613593	2.96027691434818	0.00307362634561462
HorvathAge	42	enmix_neg_relic_nonorm_rcp	54.383888744562	11.4001946049844	0.893716698752759	1.03170992681089	0.0109491025182128	2.85115139124965	0.00435612236510959
HorvathAge	71	enmix_est_nodye_q3_rcp	56.6903506066828	10.4265710874912	0.889440549563706	1.03564040298588	0.0117748671767056	2.97412970296318	0.0029382085007268
HorvathAge	62	enmix_est_nodye_q2_rcp	56.659213595587	10.4101955795664	0.889174942989456	1.03524710556088	0.0118348293405131	2.92696637684945	0.00342285882974996
HorvathAge	56	enmix_est_mean_q2_rcp	56.6328222177009	10.4061085209943	0.888858925518919	1.03509355890202	0.0118468678758898	2.91147145960454	0.00359730769725481
HorvathAge	6	enmix_neg_relic_nonorm_norcp	53.5687375618221	10.4569340409947	0.895501170214284	1.03339890054618	0.0122052078608978	2.69174219119288	0.00710798680020867
HorvathAge	93	minfi_funnorm_bg_nodyecorr	50.5887476241167	10.5644880297034	0.892172085606238	1.03381087383758	0.0117513264587379	2.82962541800352	0.00466025305094099
HorvathAge	32	enmix_est_relic_q3_norcp	53.9974463235241	10.452108393604	0.896349200090258	1.03598119507579	0.0120701456008472	2.92863014003951	0.0034045927550613
HorvathAge	4	enmix_oob_relic_nonorm_norcp	52.8699048389802	10.6259835888787	0.89510517026302	1.03307055439195	0.0119281803152262	2.72761539661085	0.00637939398364299
HorvathAge	25	enmix_oob_nodye_q2_norcp	52.0546686096336	10.4180689374059	0.892112692585764	1.03352519454973	0.012001274828276	2.74766457770424	0.00600213773573504
HorvathAge	31	enmix_oob_relic_q3_norcp	52.8928818846786	10.627694922917	0.894766304235241	1.0342727351428	0.0118678089775894	2.83948860586879	0.00451859088030023
HorvathAge	38	enmix_est_mean_nonorm_rcp	56.6472221591996	10.4620065044452	0.888256231183709	1.03310049838294	0.0118632331764711	2.7449914204447	0.00605124796768078
HorvathAge	44	enmix_est_nodye_nonorm_rcp	56.6008949107618	10.4730718635602	0.888260973017764	1.03298327110293	0.0118617398951564	2.73577028445567	0.00622344538955577
HorvathAge	81	watermelon_daten2	52.307468068938	10.5862399978894	0.894310321491269	1.03369645204344	0.0117062269780528	2.83107156217888	0.00463923400293145
HorvathAge	22	enmix_oob_relic_q2_norcp	52.8507225714226	10.5897049251875	0.894081785126991	1.03473456474602	0.0118965830293672	2.87014637389327	0.00410281825779972
HorvathAge	80	watermelon_daten1	52.3119920099273	10.5901052746896	0.894149876333549	1.03351492132144	0.0117005837057929	2.81742676469878	0.00484101535346338
HorvathAge	70	enmix_oob_nodye_q3_rcp	54.4791813171715	10.5747167068361	0.889605626308754	1.03268298007162	0.0116960045303532	2.74967836035391	0.00596537875827693
HorvathAge	50	enmix_est_relic_q1_rcp	54.6144577297822	11.1861929258583	0.894720406548019	1.03204475068673	0.0114116508379706	2.76401982812236	0.00570940697703668
HorvathAge	23	enmix_est_relic_q2_norcp	53.9502575516858	10.4083974240213	0.895902287944885	1.03639565517376	0.0121519140426104	2.94183923146434	0.00326269265387131
HorvathAge	61	enmix_oob_nodye_q2_rcp	54.4545188652142	10.5562342318448	0.889730379901916	1.03352603458344	0.011715542183507	2.8147472819467	0.00488156052548137
HorvathAge	5	enmix_est_relic_nonorm_norcp	53.9210714417317	10.4611253340576	0.896308290898092	1.03363607285833	0.0121791031591322	2.71635384118025	0.0066005331934836
HorvathAge	73	watermelon_dasen	52.2393836554014	10.4953920253154	0.893371590535356	1.03612543607292	0.011902000819725	2.98170150851222	0.00286651331527151
HorvathAge	19	enmix_oob_mean_q2_norcp	53.1179110959346	10.0557748340945	0.89286961785493	1.03705430285065	0.0123964246751435	2.93506346895702	0.00333479468894341
HorvathAge	72	enmix_neg_nodye_q3_rcp	56.4962256723529	10.772721580886	0.888316023033116	1.03223584600535	0.0114291822781093	2.77597934205552	0.00550357052128599
HorvathAge	63	enmix_neg_nodye_q2_rcp	56.4873810553124	10.7487352628354	0.88868876666841	1.03324128772956	0.0114558257487035	2.85450766989903	0.00431035908949388
HorvathAge	66	enmix_neg_mean_q3_rcp	56.4644950883974	10.7544614179089	0.888138273340938	1.03237555051427	0.0114517853348841	2.78231781919935	0.00539721576042144
HorvathAge	51	enmix_neg_relic_q1_rcp	54.3775021474969	11.3992262407444	0.894021345475031	1.03111078985027	0.0111568507593808	2.74599513383772	0.00603276584268127
HorvathAge	92	minfi_funnorm_bg_dyecorr	51.4774246421355	10.2887690368123	0.891534694669691	1.03418951097744	0.0120251906988925	2.79563456494547	0.00517979331096502
HorvathAge	57	enmix_neg_mean_q2_rcp	56.4488867438353	10.733030956972	0.888573578633397	1.03315893850866	0.0114895657817841	2.83918818293523	0.00452284751416495
HorvathAge	64	enmix_oob_mean_q3_rcp	54.4777172694872	10.5604626359894	0.889006291469314	1.03234892287907	0.0117278054599579	2.71463519657849	0.0066348812496389
HorvathAge	53	enmix_est_nodye_q1_rcp	56.5600643575556	10.4799199924667	0.889725702821404	1.03384456492633	0.0120477549008579	2.76270898641048	0.00573238509653166
HorvathAge	55	enmix_oob_mean_q2_rcp	54.4556440449436	10.5472661016546	0.889279970225065	1.03301643697963	0.0117509944954777	2.76428534714684	0.00570476274793067
HorvathAge	47	enmix_est_mean_q1_rcp	56.6173143965885	10.4625901689436	0.889524257011684	1.03361547754057	0.012070770174023	2.73908191922543	0.00616110197676326
HorvathAge	58	enmix_oob_relic_q2_rcp	51.9058147827731	11.6374640392482	0.892706724020591	1.0285790910291	0.0107474291140196	2.62186670427207	0.00874496265879597
HorvathAge	39	enmix_neg_mean_nonorm_rcp	56.5042569025212	10.7740346353251	0.888244703753721	1.03213868169742	0.0114772741193409	2.75614568335751	0.00584869406604845
HorvathAge	45	enmix_neg_nodye_nonorm_rcp	56.4742914353975	10.7770685183791	0.888441606654254	1.03221489381028	0.0114847042504901	2.76079166926653	0.00576614451326754
HorvathAge	75	watermelon_nanet	55.5414247805052	10.1626681363176	0.894823442742627	1.03333180344187	0.0125283477465115	2.61713219852914	0.00886719920253183
HorvathAge	34	enmix_oob_nodye_q3_norcp	52.0753501017683	10.4443523310151	0.892044142347273	1.03263493813202	0.0119727293664309	2.68223953082718	0.00731310762259694
HorvathAge	37	enmix_oob_mean_nonorm_rcp	54.5089101833929	10.590154815708	0.888362311311109	1.03070375061405	0.0117503705023323	2.57369092726198	0.0100620113212735
HorvathAge	67	enmix_oob_relic_q3_rcp	51.9377985580856	11.6521168781825	0.892313441758917	1.02818123330988	0.0107125701929973	2.59428391019575	0.00947881776850544
HorvathAge	43	enmix_oob_nodye_nonorm_rcp	54.445890763904	10.6018948567895	0.888388131572811	1.03052047825483	0.0117502335130038	2.55858688014907	0.0105098554774051
HorvathAge	40	enmix_oob_relic_nonorm_rcp	51.9172718211034	11.6509842204175	0.892849585860393	1.02750932617884	0.0107694410193794	2.51988416773994	0.0117393458652569
HorvathAge	90	minfi_noob_nodyecorr	51.2176940243192	10.4647005757067	0.890189539946681	1.03021152157522	0.0119188036475518	2.49724240709906	0.0125163363564391
HorvathAge	17	enmix_est_nodye_q1_norcp	53.5913025672065	10.0942279877881	0.893237687742355	1.03738383344335	0.0124606896315452	2.9454227794504	0.00322513640996976
HorvathAge	79	watermelon_danen	52.2645439964753	10.6503066976779	0.891409285461742	1.02893692766033	0.0117936370788747	2.41877547967538	0.0155728488812314
HorvathAge	52	enmix_oob_nodye_q1_rcp	54.4035021967732	10.58629382462	0.890194868388315	1.031602597258	0.0119760092453377	2.59798669850839	0.00937721263301709
HorvathAge	89	minfi_noob_dyecorr	52.0446421221426	10.1910244437364	0.891625069014301	1.03281375863811	0.012175830374798	2.65171911520521	0.00800831321895845
HorvathAge	28	enmix_oob_mean_q3_norcp	53.1283519438095	10.0843972827356	0.892856722910514	1.0361814200122	0.0123560703533342	2.87650064557949	0.00402111372911947
HorvathAge	76	watermelon_nanes	56.9048822980044	9.90401083986972	0.893507676534286	1.03708296701225	0.0128404747382634	2.8357154662335	0.00457231611985305
HorvathAge	16	enmix_oob_nodye_q1_norcp	52.0302389914053	10.3105677593619	0.892461753001208	1.03632333803139	0.0121168197055536	2.94460084060137	0.00323371549769512
HorvathAge	54	enmix_neg_nodye_q1_rcp	56.3743604750227	10.7810112008055	0.888567763921665	1.03107173794284	0.0116825572347287	2.61918541747982	0.00881400252381456
HorvathAge	27	enmix_neg_nodye_q2_norcp	53.9678208659357	10.0509836234625	0.886669647858516	1.03191770454136	0.0123287553711615	2.54842595804052	0.0108210254674252
HorvathAge	46	enmix_oob_mean_q1_rcp	54.4696717871466	10.5714399806438	0.889809016416381	1.03095618703563	0.0119977476182272	2.5410359928559	0.0110524540994782
HorvathAge	48	enmix_neg_mean_q1_rcp	56.4358338459039	10.7623091565793	0.888422292305508	1.03097408859622	0.0117024952857373	2.60662975474721	0.00914381721444361
HorvathAge	49	enmix_oob_relic_q1_rcp	52.0133967240446	11.5882561387263	0.894799641919674	1.02900598449329	0.011041162235185	2.58969772022582	0.00960602409067071
HorvathAge	36	enmix_neg_nodye_q3_norcp	53.9691515079259	10.0750853038278	0.888479950281074	1.03086540754502	0.0123919355300278	2.4530995094517	0.0141631152646
HorvathAge	35	enmix_est_nodye_q3_norcp	53.7132825833629	10.2375850649682	0.891642435978574	1.03321053103947	0.0122629147797995	2.66420956338347	0.00771694718028988
HorvathAge	83	watermelon_raw_BMIQ	56.5551104320443	10.6636984332826	0.889328468408426	1.03366201094512	0.0119069461634992	2.78054900907318	0.00542670678487657
HorvathAge	8	enmix_est_nodye_nonorm_norcp	53.5962756559796	10.2691105098369	0.890437601578142	1.03107933945155	0.0122840495206214	2.49153635402404	0.0127191949948629
HorvathAge	7	enmix_oob_nodye_nonorm_norcp	51.9992429017842	10.4832161834933	0.8900226260101	1.03043118145425	0.0120101755960872	2.49599493152796	0.0125604396225791
HorvathAge	2	enmix_est_mean_nonorm_norcp	54.2339770037758	10.0382559341375	0.892904371231331	1.03410818747537	0.0125379913134386	2.67502184584379	0.00747243808253914
HorvathAge	101	cross_noob_nodyecorr_BMIQ	54.084133401534	10.6024911283564	0.887492107207502	1.02936563756344	0.0116321593669673	2.48816455587745	0.0128404304932857
HorvathAge	1	enmix_oob_mean_nonorm_norcp	53.1279956248571	10.1060839351108	0.89205599617207	1.03433492196066	0.0124144642939755	2.71929838392348	0.00654205637653987
HorvathAge	26	enmix_est_nodye_q2_norcp	53.6659697616877	10.21262609043	0.89003943195375	1.0333257271601	0.0122653911787774	2.67276122752756	0.00752297760372498
HorvathAge	18	enmix_neg_nodye_q1_norcp	53.8590483967076	9.97539694966063	0.889734245113182	1.03565309776597	0.01250151377585	2.80223984672225	0.00507491285289241
HorvathAge	3	enmix_neg_mean_nonorm_norcp	54.3710821804536	9.95816920980931	0.890429598824919	1.0332129399236	0.0126191196194306	2.58919063050487	0.00962018217925474
HorvathAge	100	cross_noob_dyecorr_BMIQ	54.8397265182686	10.3359967944305	0.889474333782246	1.03199693881076	0.0118850959214756	2.65001654125644	0.00804878300720127
HorvathAge	29	enmix_est_mean_q3_norcp	54.2693332418326	10.0219998833511	0.894135988898863	1.03680410861877	0.012508354416792	2.88950953833439	0.00385843301283907
HorvathAge	87	minfi_illumina_bg_normcontrol	54.3968922844054	10.1123571171664	0.885341053787259	1.03433420049795	0.0121789491811029	2.77182658996478	0.0055742723312472
HorvathAge	86	minfi_illumina_bg_nonorm	54.3264065589077	10.1293218375942	0.88408928098258	1.03284069953766	0.0121148828238613	2.66721248831708	0.00764832983322417
HorvathAge	15	enmix_neg_relic_q1_norcp	53.6054306654521	10.3179867393807	0.893706593790383	1.03504095410518	0.0123054682537322	2.79883661540471	0.00512870811533643
HorvathAge	78	watermelon_danet	55.3934187873678	10.3507984735484	0.891609078064103	1.03309154664818	0.0120517621876546	2.70133179050086	0.00690624045530426
HorvathAge	13	enmix_oob_relic_q1_norcp	52.8826911300866	10.4602188678206	0.891368601206863	1.0338976136069	0.0119894898624897	2.78041449997114	0.00542895536987487
HorvathAge	9	enmix_neg_nodye_nonorm_norcp	53.8768668794666	10.1040134443109	0.88883111842619	1.03076360132154	0.0124197824765109	2.43964724287587	0.0147016100290395
HorvathAge	20	enmix_est_mean_q2_norcp	54.251736901462	9.9880885015232	0.893888604838227	1.03702781191893	0.0125846595663077	2.88913246243416	0.0038630630609691
HorvathAge	11	enmix_est_mean_q1_norcp	54.2784152124082	9.84334206577543	0.891836615330552	1.03644978497577	0.012798670812838	2.79725961583586	0.00515381022868881
HorvathAge	30	enmix_neg_mean_q3_norcp	54.3743934491988	9.94477980685473	0.89065887408545	1.03478026957799	0.0126043313677012	2.71248852925857	0.00667800926144842
HorvathAge	10	enmix_oob_mean_q1_norcp	53.1904039591796	9.91660894732834	0.890332530340605	1.0359476309823	0.0126090990084711	2.80088159281046	0.00509632146350102
HorvathAge	12	enmix_neg_mean_q1_norcp	54.396328483725	9.79159801674582	0.889273829947614	1.03467250125904	0.0127901436702675	2.66493900452846	0.00770022878861437
HorvathAge	84	watermelon_raw_PBC	55.6682443304736	10.5855027392818	0.88650287462542	1.03070998616799	0.0119286010041295	2.53574343943281	0.0112208907844066
HorvathAge	21	enmix_neg_mean_q2_norcp	54.3788841307182	9.91057023693948	0.890569024146026	1.03593825470983	0.0126180821173028	2.79817027912681	0.00513930110538789
HorvathAge	14	enmix_est_relic_q1_norcp	53.9097295962645	10.2832575109223	0.893383834445101	1.03488781169569	0.0123100263374279	2.78578009545282	0.00533990838969968
HorvathAge	98	minfi_raw_SWAN	56.101887331277	10.5788404195142	0.890947116977966	1.03117413481944	0.0119359252755402	2.5719069964219	0.0101140057560364
HorvathAge	99	minfi_illumina_bg_SWAN	57.0544652921574	10.500612706348	0.887580735645753	1.02577220559146	0.0119488799895506	2.1295468930687	0.0332090395060543
HorvathAge	95	minfi_raw_quantile_nostrat	52.8029590584804	10.4214976869574	0.892250320980441	1.03423897506913	0.0120570299757434	2.79221885809884	0.00523479360078985
HorvathAge	77	watermelon_danes	57.6745617040422	10.2411053640187	0.886096929355375	1.03212834135373	0.0122773918950413	2.57571163112666	0.0100034035417536
HorvathAge	97	minfi_illumina_bg_quantile_nostrat	53.9350868549308	10.3292930449463	0.887425434903745	1.03208300358702	0.012026991046537	2.62568530526502	0.0086474725072487
HorvathAge	94	minfi_raw_quantile_strat	59.1291511998897	10.6939462334774	0.876755211708995	1.0284337065103	0.0114493106807523	2.44879122728151	0.0143336502477921
HorvathAge	96	minfi_illumina_bg_quantile_strat	60.8012914886933	10.6161568157289	0.868369644527682	1.02458686765187	0.0112858209502998	2.15221165558627	0.0313806880551268
HannumAge	41	enmix_est_relic_nonorm_rcp	42.6246962670931	11.4788861309929	0.916945226343581	1.05238493917377	0.0102077675035635	5.0019712077547	5.67470671224076e-07
HannumAge	40	enmix_oob_relic_nonorm_rcp	41.0114878193421	12.0562553143229	0.918280412182003	1.04920167805004	0.00970818063998826	4.94732948961882	7.52385602228905e-07
HannumAge	42	enmix_neg_relic_nonorm_rcp	43.1677372539858	11.6190146466593	0.916480684229714	1.05071458379837	0.0101881816236071	4.85567400761957	1.19977943006892e-06
HannumAge	50	enmix_est_relic_q1_rcp	42.6389224321548	11.3578985293304	0.914957076286555	1.06057158011443	0.0101713820582768	5.78171078224184	7.39447551648479e-09
HannumAge	49	enmix_oob_relic_q1_rcp	40.9961539686103	11.9196737526177	0.9166932812743	1.05625620381786	0.0097341536661742	5.62255076157396	1.88158252098167e-08
HannumAge	93	minfi_funnorm_bg_nodyecorr	42.1969753214913	10.7289267035138	0.918154550736808	1.0624998374381	0.0112267631261276	5.39999536250123	6.66426196950798e-08
HannumAge	101	cross_noob_nodyecorr_BMIQ	41.9874302593588	11.342933191733	0.917924860739619	1.05627388745058	0.0105862061825785	5.17158969201336	2.32110812913176e-07
HannumAge	43	enmix_oob_nodye_nonorm_rcp	42.9716985996751	11.2568376121859	0.917813620882623	1.05718746892225	0.0105362609184168	5.27815807019859	1.30488881378588e-07
HannumAge	44	enmix_est_nodye_nonorm_rcp	44.2840425429801	10.8525933368542	0.916522142700565	1.05891462514892	0.0109081023653247	5.24788300337229	1.53856950726263e-07
HannumAge	4	enmix_oob_relic_nonorm_norcp	41.2686807749367	11.1042486391581	0.91875848944675	1.05738377276177	0.0107869212035256	5.1727195639381	2.30711147646786e-07
HannumAge	68	enmix_est_relic_q3_rcp	42.6163511719786	11.4199136817163	0.916925619961581	1.05303756300514	0.0101631527026379	5.08492850567234	3.67764574152848e-07
HannumAge	90	minfi_noob_nodyecorr	42.3431921731345	10.8267765414346	0.918190895618211	1.06036973745515	0.011295970211046	5.18925378954305	2.11138470062132e-07
HannumAge	37	enmix_oob_mean_nonorm_rcp	42.9457846718663	11.2577893529393	0.917602826509482	1.05681898924439	0.0105547231312627	5.23589695377885	1.64185541574935e-07
HannumAge	52	enmix_oob_nodye_q1_rcp	42.9340007076669	11.1357992358543	0.913229793663127	1.06626347261457	0.0102686368781173	6.24819594045183	4.15220586938255e-10
HannumAge	38	enmix_est_mean_nonorm_rcp	44.2674182573954	10.8502897039306	0.916294797597275	1.05867132073447	0.0109237833474048	5.21931358886048	1.79587466676713e-07
HannumAge	100	cross_noob_dyecorr_BMIQ	42.4232587723917	11.1423879294208	0.918102105523323	1.05805352217904	0.0107423506325139	5.25312589003547	1.49539248373155e-07
HannumAge	7	enmix_oob_nodye_nonorm_norcp	41.6903362755961	11.0135692763729	0.917626355678856	1.05894459451999	0.0111262918286005	5.14751432506664	2.63960852244676e-07
HannumAge	83	watermelon_raw_BMIQ	43.9394643355176	10.8892659079487	0.916749588751875	1.05732117118819	0.0111220921947178	5.01151324797241	5.40036648085712e-07
HannumAge	16	enmix_oob_nodye_q1_norcp	41.712932499347	10.8221904710062	0.911723816416076	1.06923107471656	0.0104431740527337	6.40990641764507	1.4560898690193e-10
HannumAge	51	enmix_neg_relic_q1_rcp	43.1844763648128	11.501514873336	0.91477101192176	1.05821414241422	0.0101312192846023	5.58498581502322	2.33719289842756e-08
HannumAge	46	enmix_oob_mean_q1_rcp	42.9219429856273	11.1003160380316	0.913141659174598	1.06564048902552	0.0103835290692121	6.12277541828521	9.19592688220776e-10
HannumAge	53	enmix_est_nodye_q1_rcp	44.2744782148367	10.7572398513333	0.911756534348918	1.06871056093278	0.0106067205917483	6.26516348403076	3.72434463444768e-10
HannumAge	45	enmix_neg_nodye_nonorm_rcp	44.6964296195132	11.0237668289265	0.916405209881335	1.05672418178432	0.0108320712571504	5.09355294483247	3.51414854814769e-07
HannumAge	47	enmix_est_mean_q1_rcp	44.2638026248445	10.7193343085563	0.912019887060712	1.06790562805145	0.0107546246438856	6.10894155412351	1.00294044928339e-09
HannumAge	91	minfi_funnorm_nobg_nodyecorr	43.9324959209457	9.92143352111701	0.917300968582036	1.06589173607015	0.0123161966207484	5.18112544327918	2.2055109887968e-07
HannumAge	89	minfi_noob_dyecorr	42.7026219005611	10.6173177781703	0.918341220606332	1.06207429245126	0.0114658663004284	5.25244879210874	1.50090200652763e-07
HannumAge	79	watermelon_danen	45.4693447251442	9.83040403395505	0.918064374932763	1.06616068884733	0.0125518210568206	5.10396492272989	3.3260995153838e-07
HannumAge	85	minfi_raw	44.2189139575654	9.99924341691324	0.917352248361904	1.06373516562797	0.0124276559955552	4.97169019440941	6.63717072638362e-07
HannumAge	59	enmix_est_relic_q2_rcp	42.5668263041986	11.3951651361904	0.914863116041123	1.05297242090264	0.0101622822660739	5.07927653274516	3.78874888736518e-07
HannumAge	39	enmix_neg_mean_nonorm_rcp	44.6841559038635	11.0289135433331	0.916204995252663	1.05637137189434	0.0108302657524332	5.06356931987609	4.11478663660077e-07
HannumAge	1	enmix_oob_mean_nonorm_norcp	42.1735454197531	10.7154274223473	0.917832324702419	1.06157458045411	0.0114174592671002	5.2334987837819	1.66331101570864e-07
HannumAge	92	minfi_funnorm_bg_dyecorr	42.5400179567669	10.5144955905849	0.91824393868316	1.06381929238207	0.0114840106186824	5.38710216863829	7.16027359727625e-08
HannumAge	34	enmix_oob_nodye_q3_norcp	41.6956779262382	10.9706649383695	0.918015406484501	1.06189279865681	0.0109595586613504	5.47950667503555	4.26513358344638e-08
HannumAge	67	enmix_oob_relic_q3_rcp	40.9594686055943	12.061753764308	0.916497883610755	1.04762081444511	0.00975156220766148	4.77069223972215	1.83593870936765e-06
HannumAge	74	watermelon_naten	44.3581017250733	9.95654720184989	0.916411319212884	1.06409061202751	0.0123006871859123	5.05016898930179	4.41419388784876e-07
HannumAge	58	enmix_oob_relic_q2_rcp	40.9078260420491	12.0209250457375	0.915456251500325	1.04851955035016	0.0096546601634171	4.90739356977124	9.22947096578158e-07
HannumAge	80	watermelon_daten1	45.6650415070604	9.88476738928809	0.916380597706788	1.06503739112127	0.0123153689968893	5.11636375613682	3.11482089095556e-07
HannumAge	84	watermelon_raw_PBC	44.8232788892131	10.6839086069988	0.916432816911941	1.06009809836855	0.0113677223841359	5.13396153604587	2.83706101517054e-07
HannumAge	95	minfi_raw_quantile_nostrat	44.3821690495492	10.0435535359447	0.917045718054866	1.06266580204607	0.0122753291239311	4.95144838993405	7.36631566172393e-07
HannumAge	8	enmix_est_nodye_nonorm_norcp	42.7787362836851	10.7212229725628	0.91628617332465	1.0592627510441	0.0114359940951638	5.03438072608159	4.79396051324791e-07
HannumAge	35	enmix_est_nodye_q3_norcp	42.8223649816451	10.6570204313969	0.917139694327555	1.06384078283901	0.0112476957178505	5.50208158948747	3.75333177043624e-08
HannumAge	81	watermelon_daten2	45.6632599563799	9.8857659628074	0.916252905724273	1.06455994440488	0.0123212803921159	5.07751743640354	3.8239842346533e-07
HannumAge	54	enmix_neg_nodye_q1_rcp	44.7041721889205	10.9246152937639	0.912156820614195	1.06580413710354	0.0105150211169109	6.06081260825572	1.35435548861611e-09
HannumAge	65	enmix_est_mean_q3_rcp	44.2906692687781	10.7904910515259	0.916177305262822	1.0601260165913	0.0108470505873484	5.38282588104496	7.33254604086441e-08
HannumAge	5	enmix_est_relic_nonorm_norcp	42.0104528387854	10.9278476965892	0.916934864107489	1.05667140922455	0.0110672141216295	4.98081873453637	6.33158255813061e-07
HannumAge	82	watermelon_nasen	44.2082377570767	9.76100523484848	0.912406411824327	1.07691409969359	0.0117653310868243	6.29813437236402	3.01249318480204e-10
HannumAge	69	enmix_neg_relic_q3_rcp	43.1364496603772	11.5979701218774	0.915546422364889	1.05031297455072	0.0101467841183782	4.83780774116162	1.31279031517076e-06
HannumAge	48	enmix_neg_mean_q1_rcp	44.7024759476791	10.8865592647499	0.912370598349468	1.06492745411844	0.0106704553178415	5.8954071563755	3.73758616670003e-09
HannumAge	71	enmix_est_nodye_q3_rcp	44.277155673234	10.8169635184236	0.915493263366046	1.06134005749064	0.0107087478592627	5.55922276364124	2.70978657005831e-08
HannumAge	61	enmix_oob_nodye_q2_rcp	42.8991235691333	11.153940543565	0.915924978135155	1.05951131938041	0.0103482151135548	5.58625634807949	2.3201668142597e-08
HannumAge	73	watermelon_dasen	45.4912986993981	9.68987384267945	0.912757744788518	1.07713956629617	0.011897790113017	6.24561175573953	4.22144570666037e-10
HannumAge	25	enmix_oob_nodye_q2_norcp	41.6488518147513	10.8844814903951	0.915853585545542	1.06273697804251	0.0109124751154122	5.57597011321859	2.46154188501959e-08
HannumAge	70	enmix_oob_nodye_q3_rcp	42.9350670885508	11.2377792756513	0.916935159964576	1.05843145733677	0.0104011053095276	5.4598096339342	4.76645380594333e-08
HannumAge	60	enmix_neg_relic_q2_rcp	43.1071594714236	11.5599072844975	0.914281545591852	1.05096621619625	0.0100765853112539	4.9332135247459	8.08876451312695e-07
HannumAge	13	enmix_oob_relic_q1_norcp	41.2267898607616	10.9219524557738	0.91405149933669	1.0634921500676	0.0103781124623861	5.93151930366754	3.00144266946232e-09
HannumAge	17	enmix_est_nodye_q1_norcp	42.8232300832186	10.5406041598922	0.910752370806995	1.0707250254423	0.010811408592104	6.32073168818688	2.60327695684723e-10
HannumAge	97	minfi_illumina_bg_quantile_nostrat	43.9221029632268	10.2572743393124	0.916938842519085	1.06225126902208	0.012064778946925	5.00552019498715	5.57113713120059e-07
HannumAge	31	enmix_oob_relic_q3_norcp	41.2476893653816	11.0933741419334	0.917967977442543	1.0569136150117	0.0108153392629514	5.11800653025403	3.08781914353607e-07
HannumAge	88	minfi_illumina_nobg_normcontrol	44.257442713721	9.98644009373879	0.917363347027241	1.06389374092098	0.012405104443715	4.9927446123413	5.9527248657147e-07
HannumAge	86	minfi_illumina_bg_nonorm	43.7416007972917	10.2177019488559	0.916950503326899	1.06255016064973	0.0122225169433963	4.96393917932984	6.90775835702536e-07
HannumAge	18	enmix_neg_nodye_q1_norcp	43.5035268979677	10.1621763884256	0.911525363432531	1.07432787226932	0.0113593283593214	6.31157306774287	2.76213335490796e-10
HannumAge	62	enmix_est_nodye_q2_rcp	44.2411186221947	10.7557339025796	0.914135785387058	1.06139998984293	0.0107477598922739	5.54429782944695	2.95136114352932e-08
HannumAge	9	enmix_neg_nodye_nonorm_norcp	43.4518027946707	10.3365484044157	0.916680573155379	1.06191621775194	0.0120965152708955	4.96630867292181	6.82393109403038e-07
HannumAge	32	enmix_est_relic_q3_norcp	42.0446436130477	10.8644847535836	0.917552993119874	1.05905351974476	0.0110081803478242	5.21208787755854	1.86727052874336e-07
HannumAge	64	enmix_oob_mean_q3_rcp	42.9777032900369	11.2124456876387	0.917010973262938	1.05703842797452	0.0105408039412035	5.26250770209804	1.42103709033631e-07
HannumAge	2	enmix_est_mean_nonorm_norcp	43.0196341391599	10.5631402284473	0.916484888112938	1.06068910163533	0.0116060549036802	5.07655644183547	3.84336665889865e-07
HannumAge	10	enmix_oob_mean_q1_norcp	42.1983259620716	10.4879460304476	0.910634123458088	1.06990200521059	0.0108364814119018	6.23514753508489	4.51352505440505e-10
HannumAge	55	enmix_oob_mean_q2_rcp	42.9317121366547	11.14197890751	0.915559991180706	1.05885110098057	0.0104188863934434	5.48853794508132	4.05274217158734e-08
HannumAge	22	enmix_oob_relic_q2_norcp	41.1903614892922	11.0388878149379	0.916058209978988	1.05788622789932	0.0107176620217231	5.2504727684954	1.51709332186465e-07
HannumAge	6	enmix_neg_relic_nonorm_norcp	42.7037274996399	10.615023974237	0.917230302682937	1.05919989761732	0.0116336285601457	4.94375501528806	7.66319934374686e-07
HannumAge	56	enmix_est_mean_q2_rcp	44.2606484792922	10.7397834301267	0.914082968478296	1.06076205868618	0.0108291483132664	5.4471110197105	5.11945116998106e-08
HannumAge	14	enmix_est_relic_q1_norcp	42.0367712177937	10.7235166232993	0.912527061266137	1.06486266033013	0.0106369218742653	5.90827253899603	3.45713736381041e-09
HannumAge	63	enmix_neg_nodye_q2_rcp	44.6605056912288	10.9496891074456	0.914181054775668	1.05885577266801	0.0106310888356939	5.37939868854388	7.473503731029e-08
HannumAge	36	enmix_neg_nodye_q3_norcp	43.4785345293251	10.2944378071623	0.917271759915235	1.06604486454868	0.011891395707563	5.37829311625735	7.51953230146954e-08
HannumAge	26	enmix_est_nodye_q2_norcp	42.7659713211578	10.5926723693396	0.914519642894519	1.0634775554341	0.0113198442238985	5.43684610705185	5.42319394778138e-08
HannumAge	15	enmix_neg_relic_q1_norcp	42.7401819810687	10.4145586161875	0.913594847849545	1.06807879204905	0.0111362218001801	5.91417038249918	3.33552472816042e-09
HannumAge	28	enmix_oob_mean_q3_norcp	42.2181114968095	10.6660377369208	0.917697569856139	1.06263540971053	0.011380377716495	5.33831649906192	9.3813589193618e-08
HannumAge	29	enmix_est_mean_q3_norcp	43.069495277065	10.5010985974444	0.916889353244073	1.06357268944255	0.0115259382846369	5.3473913415682	8.92309469437283e-08
HannumAge	72	enmix_neg_nodye_q3_rcp	44.6780061623615	11.0212685806281	0.914763341924845	1.05820399621674	0.010650944921886	5.31155952117559	1.08691058600842e-07
HannumAge	66	enmix_neg_mean_q3_rcp	44.7173712342037	10.9915006957744	0.9151662183645	1.0567333001111	0.0107935517710568	5.1125300035988	3.17872478887216e-07
HannumAge	11	enmix_est_mean_q1_norcp	43.0636166853877	10.3446517876145	0.910275851009011	1.07017440653857	0.0110944329594061	6.11312287923686	9.77000822453676e-10
HannumAge	57	enmix_neg_mean_q2_rcp	44.6835545943677	10.9331530816522	0.91404363901229	1.05807491957508	0.0107051378863056	5.27327569073689	1.34010019442647e-07
HannumAge	87	minfi_illumina_bg_normcontrol	43.7800594254687	10.2050402846729	0.916959325770773	1.06268454619704	0.0121992579038644	4.9837701400767	6.23571520227712e-07
HannumAge	27	enmix_neg_nodye_q2_norcp	43.4468889691919	10.2209037155523	0.915007330430267	1.06624283869205	0.0118886758355537	5.39514276767477	6.84690884856672e-08
HannumAge	3	enmix_neg_mean_nonorm_norcp	43.6596067474424	10.2077618449259	0.916886003441996	1.06325866919649	0.0122583276917706	5.00381537751668	5.62065905291992e-07
HannumAge	33	enmix_neg_relic_q3_norcp	42.716181625074	10.569961249714	0.917649914526323	1.06068629550475	0.0115936765117267	5.08174841253808	3.73976526358217e-07
HannumAge	19	enmix_oob_mean_q2_norcp	42.172917707359	10.5886173960366	0.915326283178664	1.06443333139094	0.0112487139132783	5.5510856472388	2.83900943027625e-08
HannumAge	12	enmix_neg_mean_q1_norcp	43.7104610280755	9.98963932455335	0.911135287506545	1.07343625962298	0.0116587064671087	6.07828669066077	1.2147343345493e-09
HannumAge	23	enmix_est_relic_q2_norcp	41.9801828267469	10.8262248153577	0.914724268974548	1.05890280138027	0.0110234463593153	5.19195877062239	2.0809309138247e-07
HannumAge	78	watermelon_danet	43.1108816274343	8.77205347844694	0.913080697036838	1.07752616724358	0.0130004540825504	5.74347844864573	9.27511733744207e-09
HannumAge	24	enmix_neg_relic_q2_norcp	42.6799360683304	10.520481168287	0.915155841305291	1.06133961509956	0.0115121441925578	5.17122588549451	2.3256323351095e-07
HannumAge	30	enmix_neg_mean_q3_norcp	43.7142380881994	10.1562963495079	0.917053847673499	1.0652853014448	0.0121907094217358	5.18777454029231	2.12822040240763e-07
HannumAge	20	enmix_est_mean_q2_norcp	43.034811876106	10.4406366426831	0.91399962584958	1.06396497199794	0.0115249095366995	5.37986603066484	7.45412892067782e-08
HannumAge	75	watermelon_nanet	42.1419015291787	8.83137337867318	0.912283731792086	1.07664256985128	0.0130765410942934	5.6473242304984	1.62964310913358e-08
HannumAge	21	enmix_neg_mean_q2_norcp	43.6827551662545	10.0920336292512	0.91448463941524	1.06647517454079	0.0120893389563168	5.32361458188734	1.01725325289365e-07
HannumAge	76	watermelon_nanes	45.2678049626167	8.7709268955026	0.907214119325701	1.08502064330934	0.0133189136528594	6.12655168655336	8.98040428842332e-10
HannumAge	77	watermelon_danes	46.550865904938	8.70158556615904	0.907376281362187	1.08522940626362	0.0134865973907072	6.06464303917341	1.32247037256226e-09
HannumAge	98	minfi_raw_SWAN	46.7812727814294	10.1519485588985	0.911871619543181	1.05876305085863	0.0122535225459822	4.65999008536742	3.16224615343839e-06
HannumAge	99	minfi_illumina_bg_SWAN	46.5825020461861	10.3209851744292	0.910444267472251	1.05654765038935	0.0120535697973711	4.56351604555272	5.03039633046113e-06
HannumAge	96	minfi_illumina_bg_quantile_strat	67.4476828780782	10.0121656919896	0.877317732310205	1.04286559639808	0.0123622021652761	3.39521265225885	0.000685753151054648
HannumAge	94	minfi_raw_quantile_strat	66.903928505739	9.9792054349787	0.877328169036924	1.04353134328472	0.0125093807479576	3.40628242367183	0.000658540171263598
PhenoAge	51	enmix_neg_relic_q1_rcp	47.0705296022867	13.1969977665303	0.863070489954023	1.05548806962599	0.00753435165313953	7.16760879688507	7.63190123961373e-13
PhenoAge	50	enmix_est_relic_q1_rcp	46.651435459021	13.1808958947876	0.865171022590644	1.05618571455978	0.00757299381623486	7.21828608451461	5.26468709065966e-13
PhenoAge	49	enmix_oob_relic_q1_rcp	46.8699137455841	13.6132831694977	0.867281061109727	1.05410502823312	0.00742966158421469	7.09212550766295	1.3206765189303e-12
PhenoAge	60	enmix_neg_relic_q2_rcp	47.0568415321268	13.2506014709883	0.85856150660039	1.05269717016521	0.00725796907101902	7.07575405746342	1.4863827455805e-12
PhenoAge	42	enmix_neg_relic_nonorm_rcp	47.0647659161478	13.2240560337145	0.858114302344933	1.05226012186001	0.00730858452896971	6.96993346308695	3.17090917783928e-12
PhenoAge	69	enmix_neg_relic_q3_rcp	47.0616774188883	13.2611859080147	0.858455152264045	1.05248114954557	0.0072699973525372	7.03581772635385	1.98095760307244e-12
PhenoAge	52	enmix_oob_nodye_q1_rcp	45.1638919280676	12.6598362142661	0.865666906975546	1.06051919655176	0.00801451339155608	7.33152387476954	2.27550275254448e-13
PhenoAge	46	enmix_oob_mean_q1_rcp	45.067119811291	12.6313609369459	0.865388620810944	1.06057210047817	0.00803536846120408	7.31870358466746	2.50377955650754e-13
PhenoAge	4	enmix_oob_relic_nonorm_norcp	46.4792068810055	12.590089448524	0.867570849228709	1.05868291618192	0.0078449778609765	7.26905858090248	3.6200140290589e-13
PhenoAge	40	enmix_oob_relic_nonorm_rcp	47.0009421912159	13.6977958109869	0.861955590412339	1.05023742739954	0.00699598238655496	7.00634410328939	2.44625850030053e-12
PhenoAge	55	enmix_oob_mean_q2_rcp	45.0946870841968	12.6959421807358	0.862227874606015	1.05840952934027	0.00770753886562702	7.36517042620859	1.7692069650201e-13
PhenoAge	61	enmix_oob_nodye_q2_rcp	45.1728292605496	12.6990120722861	0.862688376387758	1.05784361331956	0.00775275621214896	7.25322807454179	4.06953950862932e-13
PhenoAge	64	enmix_oob_mean_q3_rcp	45.1030381575572	12.7036582337425	0.862278262319317	1.05820950305811	0.00772824652547776	7.3209791716583	2.46168049967572e-13
PhenoAge	54	enmix_neg_nodye_q1_rcp	46.4666452143716	12.5674376882737	0.861384624220115	1.06005153651254	0.00789518982383535	7.3864628457051	1.50786258124776e-13
PhenoAge	70	enmix_oob_nodye_q3_rcp	45.1802857594479	12.716316174008	0.862927526964096	1.05767686194121	0.00777417777128011	7.21296385786128	5.47469496411431e-13
PhenoAge	53	enmix_est_nodye_q1_rcp	45.3611385137605	12.505655219723	0.862747699632637	1.06101681912332	0.00794071499298653	7.45873787198444	8.73551984092923e-14
PhenoAge	48	enmix_neg_mean_q1_rcp	46.408297845231	12.5440022610266	0.861052786315991	1.0600528154264	0.00790954009192578	7.37321412861934	1.66562630625854e-13
PhenoAge	43	enmix_oob_nodye_nonorm_rcp	45.2751025062714	12.6731562851506	0.861603981950631	1.0573835162085	0.00767586050918311	7.26921439584824	3.61584135936869e-13
PhenoAge	45	enmix_neg_nodye_nonorm_rcp	46.4747749854471	12.5680655442401	0.857635503984487	1.05704401597788	0.00770795658758564	7.19728345040318	6.14239896433333e-13
PhenoAge	57	enmix_neg_mean_q2_rcp	46.3920701322336	12.5819525816749	0.857804001746034	1.05776208645926	0.00767519814649719	7.31648044200173	2.54559104100813e-13
PhenoAge	47	enmix_est_mean_q1_rcp	45.2612019320596	12.4881168396467	0.862433286776226	1.06105548408082	0.00794921215815363	7.45534918729625	8.963012694266e-14
PhenoAge	63	enmix_neg_nodye_q2_rcp	46.4447400599631	12.5698440445507	0.858156683028521	1.05752482217071	0.00770680974290931	7.25736148036299	3.94713855218805e-13
PhenoAge	59	enmix_est_relic_q2_rcp	46.5918774610617	13.3032190755593	0.860841151880675	1.05233500750234	0.00731777474589208	6.97090489788951	3.14908804850184e-12
PhenoAge	66	enmix_neg_mean_q3_rcp	46.4019502110758	12.5881968283016	0.857755083215169	1.05767333105226	0.00772158087702972	7.26166387848154	3.82357382455096e-13
PhenoAge	37	enmix_oob_mean_nonorm_rcp	45.1757905606893	12.6789256546774	0.861184804365704	1.05686673792077	0.00770210068469941	7.18097898783615	6.92139907368867e-13
PhenoAge	41	enmix_est_relic_nonorm_rcp	46.6868683132885	13.2823698254593	0.859776781536964	1.05223438018222	0.00726661941710919	7.00681863571469	2.43797957104376e-12
PhenoAge	72	enmix_neg_nodye_q3_rcp	46.4486418440715	12.5859146705182	0.858270022515183	1.05750595710666	0.00775533439771707	7.20965238283902	5.60948920482301e-13
PhenoAge	68	enmix_est_relic_q3_rcp	46.5896240340895	13.3233658752326	0.860481360369007	1.05189959866113	0.00728081571503133	6.94945088658949	3.6671075832016e-12
PhenoAge	100	cross_noob_dyecorr_BMIQ	43.3216763266177	13.225359295621	0.86975337868123	1.05652629165781	0.00785198268227237	7.00287374661969	2.50764796046463e-12
PhenoAge	39	enmix_neg_mean_nonorm_rcp	46.4330109685106	12.5776072738954	0.857344519037059	1.05666672367442	0.00772298107059741	7.13705661942876	9.53505773011239e-13
PhenoAge	31	enmix_oob_relic_q3_norcp	46.4209433719936	12.6287086191234	0.866401442606949	1.05888645627495	0.00789290688615384	7.24927378792738	4.1901213419459e-13
PhenoAge	22	enmix_oob_relic_q2_norcp	46.4111819752222	12.6210122786615	0.866203164238007	1.05878963704538	0.00790073084064073	7.23052145715968	4.81142959612958e-13
PhenoAge	13	enmix_oob_relic_q1_norcp	46.261738319253	12.530904385885	0.868127888183838	1.05828000240084	0.00817364652677951	6.9301933707303	4.20265756113433e-12
PhenoAge	58	enmix_oob_relic_q2_rcp	47.026977546742	13.7593436705469	0.861675387469468	1.05071866937708	0.00692266733300181	7.14672173142347	8.88747814983382e-13
PhenoAge	62	enmix_est_nodye_q2_rcp	45.3450372117018	12.5521477683565	0.860028034104815	1.057194366087	0.00780368506677356	7.12721927766002	1.02416866018042e-12
PhenoAge	44	enmix_est_nodye_nonorm_rcp	45.3643072396444	12.5551764826252	0.85912350005394	1.05715234653752	0.00771719345818514	7.20194820436746	5.93582428160202e-13
PhenoAge	67	enmix_oob_relic_q3_rcp	47.0473907050343	13.7696725138507	0.86141549557165	1.05032448577349	0.00689805950548071	7.11782066524925	1.09646904724134e-12
PhenoAge	89	minfi_noob_dyecorr	43.5933445334801	12.3616203370375	0.87031817458719	1.06118280548047	0.00833454663482042	7.12505944836316	1.0403577495258e-12
PhenoAge	56	enmix_est_mean_q2_rcp	45.2663998622285	12.5680380907612	0.859638948775321	1.05721575806788	0.00777571461244434	7.15545925805851	8.33932546803626e-13
PhenoAge	71	enmix_est_nodye_q3_rcp	45.3251975193261	12.5722689441629	0.86013506995108	1.05705111958259	0.00781550967565018	7.099097937138	1.25573802408892e-12
PhenoAge	65	enmix_est_mean_q3_rcp	45.2454202577973	12.5768268805115	0.859611212336672	1.05709634906218	0.0077837908745794	7.13352361996401	9.78315117910697e-13
PhenoAge	38	enmix_est_mean_nonorm_rcp	45.2891550854417	12.5620693552005	0.858345075051322	1.05653764229149	0.00774512723096923	7.10087582019546	1.23968731874873e-12
PhenoAge	92	minfi_funnorm_bg_dyecorr	44.6864467529594	12.1711522885571	0.870383871886118	1.06168251207871	0.0083515339337958	7.16693792469841	7.66937854067462e-13
PhenoAge	1	enmix_oob_mean_nonorm_norcp	43.1284032189829	12.3925417875574	0.868567647297345	1.06173043018078	0.00837194075786802	7.15485932232772	8.37587727525845e-13
PhenoAge	5	enmix_est_relic_nonorm_norcp	44.1401925713924	13.0098539439321	0.865464093039894	1.05609675637664	0.0079152762847125	6.8955023779532	5.36747757708702e-12
PhenoAge	101	cross_noob_nodyecorr_BMIQ	42.9362295528466	13.7373897672447	0.870408500327077	1.05577864587939	0.00766185995658221	7.08425212346671	1.39797193001075e-12
PhenoAge	6	enmix_neg_relic_nonorm_norcp	45.4030761855916	12.3546812714406	0.866055459632706	1.06009398784985	0.00836491782774392	6.97646685572211	3.0269570802143e-12
PhenoAge	14	enmix_est_relic_q1_norcp	44.0692703727077	12.8545376534152	0.865057329961484	1.05607396859087	0.00811774837698739	6.7208573500141	1.80658393393541e-11
PhenoAge	90	minfi_noob_nodyecorr	43.240465324059	12.8404268952428	0.870784099879651	1.0593306818073	0.00812142316277578	7.0969428971001	1.27546726214222e-12
PhenoAge	28	enmix_oob_mean_q3_norcp	43.0045191173287	12.436963833681	0.867067957831747	1.06064378935133	0.00850990823575866	6.91853197192018	4.56347809347697e-12
PhenoAge	93	minfi_funnorm_bg_nodyecorr	44.4200311761459	12.6406360497975	0.871088096438997	1.05933662142416	0.00811020948179362	7.10744691559858	1.18209178997193e-12
PhenoAge	98	minfi_raw_SWAN	45.473789311584	11.8438503128426	0.867178337329245	1.06472204565517	0.00880079912187315	7.1259182528729	1.03389068919836e-12
PhenoAge	19	enmix_oob_mean_q2_norcp	42.9842829299804	12.4202421603992	0.866211050883957	1.06042416911868	0.00849813678720099	6.90374715029138	5.06484175935661e-12
PhenoAge	24	enmix_neg_relic_q2_norcp	45.3051230392176	12.3563488883837	0.864376403597979	1.0593023731841	0.00845276188101009	6.81558924304001	9.38781741543837e-12
PhenoAge	33	enmix_neg_relic_q3_norcp	45.3165987282684	12.3723549221489	0.864715008207781	1.05918930743221	0.00845738225385804	6.79924466893838	1.05169077503503e-11
PhenoAge	15	enmix_neg_relic_q1_norcp	45.3148176937217	12.2813405037503	0.865462642956338	1.05948465595823	0.00854660970006148	6.76088160180456	1.37154574963661e-11
PhenoAge	83	watermelon_raw_BMIQ	45.2797246985972	13.1472818374732	0.868240556723561	1.05799726407477	0.00801528751299722	7.03377731624376	2.01015854345699e-12
PhenoAge	7	enmix_oob_nodye_nonorm_norcp	42.5489573283852	13.0771732622783	0.869089231724919	1.05859868190924	0.00804662660435226	7.07700731183607	1.47300764458134e-12
PhenoAge	99	minfi_illumina_bg_SWAN	44.9749224833416	12.136744582117	0.865825630267406	1.06327558663106	0.00865972250605976	7.08502141581372	1.39022801263184e-12
PhenoAge	10	enmix_oob_mean_q1_norcp	43.0149124791115	12.2993441541	0.865243444449477	1.05985769985589	0.0086716019049864	6.70402704485877	2.02752712208922e-11
PhenoAge	32	enmix_est_relic_q3_norcp	43.9579218278546	13.0965458864809	0.862681244755887	1.0537630843409	0.00803718981455389	6.51566634557672	7.23676747311748e-11
PhenoAge	16	enmix_oob_nodye_q1_norcp	42.355646038389	13.0286929275834	0.866623663625624	1.05580810541038	0.00827387522881834	6.56360519200924	5.25221524502596e-11
PhenoAge	2	enmix_est_mean_nonorm_norcp	41.0076177441031	12.8700034976756	0.864234278201916	1.05796704147566	0.00825652298831368	6.82480764679132	8.80432036516369e-12
PhenoAge	88	minfi_illumina_nobg_normcontrol	45.2336993041648	11.7866629785585	0.863728940534018	1.06457085720952	0.00874980360641514	7.1512195921722	8.60102693922864e-13
PhenoAge	23	enmix_est_relic_q2_norcp	43.9121617979768	13.0848840249774	0.860890557508003	1.05311138728656	0.00803632577227365	6.43938659566219	1.19957303510999e-10
PhenoAge	11	enmix_est_mean_q1_norcp	41.0233220742193	12.6975367229178	0.86188353920441	1.05837086230094	0.00845217456551898	6.71197726098903	1.92004621639614e-11
PhenoAge	87	minfi_illumina_bg_normcontrol	44.2349726696144	12.1191693528424	0.863312757360106	1.06312092061949	0.00868238451296654	7.04977381610121	1.79208854381241e-12
PhenoAge	17	enmix_est_nodye_q1_norcp	40.5701820294996	13.1141244826783	0.862922525016403	1.05665398403425	0.00826228218509409	6.66974274459189	2.56252206753797e-11
PhenoAge	34	enmix_oob_nodye_q3_norcp	42.3289722221517	13.161395689357	0.866680089909398	1.05605874700853	0.00815624166776661	6.687371168649	2.27215081685078e-11
PhenoAge	3	enmix_neg_mean_nonorm_norcp	43.9482941635723	12.0650124118267	0.863075140496778	1.06279812388666	0.00878951008936137	6.92930197786257	4.22922164002838e-12
PhenoAge	25	enmix_oob_nodye_q2_norcp	42.3033903737242	13.1391725407642	0.865724545198679	1.05581912448529	0.00815470633332826	6.6608023344765	2.72336715990714e-11
PhenoAge	97	minfi_illumina_bg_quantile_nostrat	43.5541565439501	12.2224185410641	0.864764082306636	1.0596277362208	0.0087636577842493	6.6088448023499	3.8733050893039e-11
PhenoAge	21	enmix_neg_mean_q2_norcp	43.8790202571759	12.046565791293	0.86170395778166	1.06236542913369	0.00885980270186817	6.82836411800336	8.58883667730208e-12
PhenoAge	30	enmix_neg_mean_q3_norcp	43.8979449133444	12.062031107037	0.862259232467233	1.06225345309929	0.00887424540541866	6.80537307558604	1.00787704206814e-11
PhenoAge	8	enmix_est_nodye_nonorm_norcp	40.5541806867854	13.2666319176165	0.86303103505327	1.05642286121009	0.00808682237615074	6.7874054022166	1.14168068184395e-11
PhenoAge	91	minfi_funnorm_nobg_nodyecorr	45.761389823897	11.7231425767712	0.86454357598585	1.06366462563535	0.00878886460015835	7.02253847002903	2.17872986858297e-12
PhenoAge	29	enmix_est_mean_q3_norcp	40.9600811582808	12.9205821498333	0.863392735820313	1.05630391451746	0.0083803094705117	6.5362671759874	6.30732003235236e-11
PhenoAge	75	watermelon_nanet	46.1072745656607	10.5238513828153	0.854460563582879	1.07157927808947	0.0097707249436029	7.07557745658994	1.48827703507205e-12
PhenoAge	82	watermelon_nasen	45.6366308800541	11.7132138359338	0.86454169087975	1.0632509578866	0.00901401944986989	6.80397423110517	1.01771750862949e-11
PhenoAge	95	minfi_raw_quantile_nostrat	44.798472715055	11.9124626720918	0.864950783630121	1.06084319045537	0.00889657740130176	6.63896372062281	3.15896129368498e-11
PhenoAge	73	watermelon_dasen	45.6183997813328	11.7082630179998	0.864514802283585	1.06331129393333	0.00902133438222427	6.80474734717047	1.01226728396009e-11
PhenoAge	78	watermelon_danet	45.6654293962094	10.5576132757689	0.855369541198872	1.07209855409481	0.00971652112751382	7.16490936407987	7.78380348928549e-13
PhenoAge	86	minfi_illumina_bg_nonorm	44.1829594871048	12.1782632913038	0.862882300468227	1.06364821473372	0.00869625606634075	7.0955489960143	1.28838998010336e-12
PhenoAge	12	enmix_neg_mean_q1_norcp	43.8591471747777	11.9796925175746	0.860773282199537	1.06181302618697	0.00894531230965818	6.70494746735266	2.01478836537563e-11
PhenoAge	85	minfi_raw	45.1915788465682	11.8448707253738	0.863316900323962	1.06508524825747	0.00876390022742678	7.1948378728435	6.25350269821984e-13
PhenoAge	9	enmix_neg_nodye_nonorm_norcp	43.6490323913572	12.3845474401318	0.862740784397541	1.0615226847124	0.00862150472528831	6.92505244341048	4.35814040787796e-12
PhenoAge	74	watermelon_naten	45.6886533938162	11.7699573011926	0.866035664769829	1.06186589084369	0.00902872341505182	6.64851854222327	2.9605768943106e-11
PhenoAge	80	watermelon_daten1	45.6981753076539	11.7780426722584	0.867115925742543	1.0618448182487	0.00905359416975056	6.62806271646169	3.40120970288479e-11
PhenoAge	81	watermelon_daten2	45.6909168922241	11.7830460103221	0.866856288022069	1.06164971629809	0.00905062123250728	6.60993680780881	3.84484111408579e-11
PhenoAge	18	enmix_neg_nodye_q1_norcp	43.5475885523682	12.3367343323194	0.861699446479722	1.06001305279512	0.00877012086979219	6.64542973479031	3.02333666724669e-11
PhenoAge	84	watermelon_raw_PBC	46.3352533043098	12.5107381130262	0.861070816021574	1.06086670852925	0.00814273882755827	7.25630833038723	3.97797743960112e-13
PhenoAge	20	enmix_est_mean_q2_norcp	40.9720476045039	12.9141491971883	0.861082330417158	1.05546882763768	0.00836134545408848	6.45650331044163	1.07149839044726e-10
PhenoAge	79	watermelon_danen	45.8164700555282	11.7166156384473	0.864444426005452	1.06545300981409	0.00881210626504779	7.19465564097391	6.26186011251539e-13
PhenoAge	36	enmix_neg_nodye_q3_norcp	43.5733823325972	12.3693938288364	0.862037693675213	1.05974383868913	0.00872410851487055	6.65136354117563	2.90390014752017e-11
PhenoAge	27	enmix_neg_nodye_q2_norcp	43.5518131735706	12.3494441320044	0.861558290142766	1.05989276583891	0.00871454926711024	6.67478453798407	2.47595654922648e-11
PhenoAge	35	enmix_est_nodye_q3_norcp	40.4817251546542	13.3093294335256	0.861934088878616	1.05361002386317	0.00823179611187682	6.34398430295596	2.23897650969462e-10
PhenoAge	76	watermelon_nanes	48.6236587421944	9.75488605610007	0.847015901446972	1.07600412246183	0.0104619490508515	7.00197378714204	2.52381309182374e-12
PhenoAge	77	watermelon_danes	48.6054276434731	9.74956513879621	0.847006864562136	1.0760746797725	0.0104700945265629	7.00278914752835	2.50916320053155e-12
PhenoAge	26	enmix_est_nodye_q2_norcp	40.4809438653262	13.2950779861291	0.859947990067511	1.05321233210098	0.00820972559266108	6.31505367131736	2.70067731871881e-10
PhenoAge	94	minfi_raw_quantile_strat	48.1467719318469	11.9994734872914	0.850811603997843	1.05624627763384	0.00888457287481235	6.15914533207693	7.31385839090379e-10
PhenoAge	96	minfi_illumina_bg_quantile_strat	47.4846499826317	12.2908544944266	0.848794100594202	1.05511253767087	0.0086946860198653	6.17014023216115	6.82294526794045e-10
SkinBloodAge	51	enmix_neg_relic_q1_rcp	52.1367030953549	13.1622760771343	0.950298727313817	1.03468458184156	0.0139736451741413	2.44006685458479	0.0146845440448165
SkinBloodAge	54	enmix_neg_nodye_q1_rcp	51.7925177462057	12.4721900033489	0.950758240091909	1.03569315116905	0.0148449337138403	2.36248369385154	0.0181529400098402
SkinBloodAge	48	enmix_neg_mean_q1_rcp	51.7313747007497	12.4663149897422	0.950792751390278	1.03588858066122	0.0148493573219017	2.37448595686491	0.0175734046798829
SkinBloodAge	57	enmix_neg_mean_q2_rcp	51.8674635288788	12.5507464577991	0.950028731857106	1.02916707820125	0.0146216657231158	1.96624746468612	0.0492700320942722
SkinBloodAge	66	enmix_neg_mean_q3_rcp	51.8638036562584	12.5765445364952	0.949813265745511	1.02828173700457	0.0146134776608746	1.90845693035787	0.0563321847460957
SkinBloodAge	60	enmix_neg_relic_q2_rcp	52.2864947698164	13.2540967027807	0.94923151862983	1.02802011512653	0.0136653421144472	2.02224970687158	0.043150561471203
SkinBloodAge	63	enmix_neg_nodye_q2_rcp	51.9093410741929	12.5351235978864	0.950000543077881	1.02742497481344	0.014630367930182	1.84928004806757	0.0644173852078924
SkinBloodAge	69	enmix_neg_relic_q3_rcp	52.2997434806525	13.2827365543762	0.949039912675046	1.02717249511967	0.0136537019082875	1.96356103401038	0.0495810199487322
SkinBloodAge	72	enmix_neg_nodye_q3_rcp	51.920920699986	12.5612714696469	0.949821918809313	1.02634474574744	0.014633670308109	1.77697729024578	0.0755719763665887
SkinBloodAge	39	enmix_neg_mean_nonorm_rcp	51.8244136168011	12.5590573355694	0.949881143262234	1.02585956759672	0.0146177782241876	1.74656252828291	0.0807132518979803
SkinBloodAge	49	enmix_oob_relic_q1_rcp	52.3537849447944	13.6138803943952	0.95008889350179	1.03623262541001	0.0133561142821254	2.66482150281641	0.00770291966832946
SkinBloodAge	45	enmix_neg_nodye_nonorm_rcp	51.8235879073967	12.5528589375327	0.949858326550316	1.02617345131391	0.0146276904513522	1.76629307324266	0.0773466930888822
SkinBloodAge	42	enmix_neg_relic_nonorm_rcp	52.1843421246581	13.2701927039554	0.94873810767425	1.02448125043318	0.0136613416425878	1.77042548048325	0.0766562881606693
SkinBloodAge	52	enmix_oob_nodye_q1_rcp	51.8286605138304	12.6096391456743	0.950917329283692	1.0380566446836	0.0145661276111002	2.56419243591012	0.0103416189445706
SkinBloodAge	84	watermelon_raw_PBC	52.8412276178127	12.1310920451841	0.950458015536519	1.02626969588266	0.0152264796058325	1.70299204818758	0.0885695565196802
SkinBloodAge	46	enmix_oob_mean_q1_rcp	51.7632109102977	12.6031709713814	0.950925073524818	1.03859196274705	0.0145624142564654	2.60024973786314	0.00931559388621436
SkinBloodAge	55	enmix_oob_mean_q2_rcp	51.9203241655792	12.7081208659846	0.950180986598855	1.03089616821704	0.0143952484319828	2.11378708240003	0.0345334567544891
SkinBloodAge	64	enmix_oob_mean_q3_rcp	51.9166908576741	12.7438288666183	0.949927840457486	1.02966278669295	0.0143769079645787	2.03321584509009	0.0420307209149308
SkinBloodAge	37	enmix_oob_mean_nonorm_rcp	51.899432538475	12.7262797327531	0.95016434586603	1.02819986481164	0.0143772501033416	1.93427595393854	0.0530792080875593
SkinBloodAge	33	enmix_neg_relic_q3_norcp	51.1826228837256	11.9701980915684	0.950035651463572	1.02353011878597	0.0155531876504253	1.4953560295595	0.134821549562867
SkinBloodAge	61	enmix_oob_nodye_q2_rcp	51.9518050988746	12.6917524089706	0.950204196898743	1.02946574714503	0.0144200757856369	2.01385734816893	0.0440245126693543
SkinBloodAge	30	enmix_neg_mean_q3_norcp	50.2280990386666	11.4347565220005	0.950439806969201	1.02250397794894	0.0164069660945048	1.35640551785611	0.174970178603551
SkinBloodAge	50	enmix_est_relic_q1_rcp	52.2614687974332	13.0682305044863	0.950415179853466	1.03364068664679	0.0140996343558905	2.34667200951137	0.0189419208310527
SkinBloodAge	7	enmix_oob_nodye_nonorm_norcp	51.7339066954731	12.3592987106731	0.95128436480675	1.03276080660571	0.0149897450447163	2.15051096976	0.0315148192264601
SkinBloodAge	53	enmix_est_nodye_q1_rcp	51.8539123831613	12.319511477889	0.950744104796748	1.03496743800324	0.0150211078939333	2.28811120981796	0.0221310456043263
SkinBloodAge	70	enmix_oob_nodye_q3_rcp	51.9653216794244	12.7289010178654	0.950008794751352	1.02811629530275	0.0144159497608903	1.9234451299316	0.0544241712081492
SkinBloodAge	43	enmix_oob_nodye_nonorm_rcp	51.8880211977971	12.7223324668439	0.950053984369935	1.02838235271258	0.0143775676428549	1.94657657071013	0.0515855197646365
SkinBloodAge	47	enmix_est_mean_q1_rcp	51.80127861911	12.3129762637208	0.950767260204591	1.03512132354265	0.0150237454260698	2.29760553595146	0.0215842502941516
SkinBloodAge	6	enmix_neg_relic_nonorm_norcp	51.1261189438448	11.9495235969402	0.950080861422713	1.0278531125092	0.0154471749707405	1.7784656554704	0.0753274078108578
SkinBloodAge	24	enmix_neg_relic_q2_norcp	51.1667981984046	11.9467572572893	0.949948341248699	1.02439242485457	0.0155279436707622	1.55202009438449	0.120657415606929
SkinBloodAge	58	enmix_oob_relic_q2_rcp	52.5567735917055	13.7471019484547	0.948703293153481	1.0296422155997	0.0130117861318228	2.24499373917584	0.0247685344910493
SkinBloodAge	15	enmix_neg_relic_q1_norcp	51.096923237315	11.8992836708507	0.950419268820607	1.02865890982132	0.0156055931673686	1.81062803971471	0.0701984487586407
SkinBloodAge	21	enmix_neg_mean_q2_norcp	50.2210515607048	11.408251712417	0.950415085901527	1.02346741181096	0.0163813793902203	1.41601541051808	0.156770992554908
SkinBloodAge	40	enmix_oob_relic_nonorm_rcp	52.451638135376	13.7781636008224	0.948343856493683	1.025610032289	0.0130362322935046	1.93979275914513	0.0524048809955166
SkinBloodAge	67	enmix_oob_relic_q3_rcp	52.5842391412473	13.7835418605549	0.948344649163398	1.02847621344243	0.0129705085200136	2.16478038422094	0.0304045077075671
SkinBloodAge	3	enmix_neg_mean_nonorm_norcp	50.1973696416475	11.3953002397964	0.95103645315177	1.02861442301346	0.0164500203201384	1.71505418814154	0.0863352924465424
SkinBloodAge	36	enmix_neg_nodye_q3_norcp	50.3585435256805	11.567559649178	0.950184404800184	1.02005002056117	0.0161829541270341	1.22670222653944	0.219934530561006
SkinBloodAge	12	enmix_neg_mean_q1_norcp	50.1389212973192	11.3477316641138	0.95068348828069	1.02772061874417	0.0164378626698397	1.66343757676561	0.0962248765290855
SkinBloodAge	34	enmix_oob_nodye_q3_norcp	51.7533520891412	12.3818566901846	0.950728247335087	1.02529714983187	0.0150869608475515	1.65589830213419	0.0977424155273825
SkinBloodAge	8	enmix_est_nodye_nonorm_norcp	51.3814390493971	12.0973988976819	0.950438635683502	1.02767119119772	0.015216677450281	1.79377285467179	0.0728494313422371
SkinBloodAge	1	enmix_oob_mean_nonorm_norcp	51.4812396440039	12.0258386468099	0.951585436594571	1.03237045110067	0.01550380064109	2.05482304819679	0.0398960991880317
SkinBloodAge	5	enmix_est_relic_nonorm_norcp	52.1185871264574	12.4489555706042	0.950007933558741	1.02668374560333	0.0147252623344439	1.78835139971215	0.0737193320540014
SkinBloodAge	9	enmix_neg_nodye_nonorm_norcp	50.3022046082781	11.5527514858402	0.950791874655517	1.02973833820357	0.0161395195371467	1.81571262522831	0.0694144663533568
SkinBloodAge	87	minfi_illumina_bg_normcontrol	50.3335317267435	11.3994556747948	0.950816121124945	1.02759759921562	0.0164589936657104	1.6540288246875	0.0981216561656244
SkinBloodAge	25	enmix_oob_nodye_q2_norcp	51.7296742471426	12.3447219257736	0.950787824827422	1.02645876844536	0.0150889462157507	1.73072321757407	0.0835011421922646
SkinBloodAge	28	enmix_oob_mean_q3_norcp	51.4915628531852	12.0661061510121	0.951025075914523	1.02783551463419	0.0155208427063118	1.76892128414842	0.0769070117127566
SkinBloodAge	65	enmix_est_mean_q3_rcp	51.9448764757545	12.4307880395582	0.9497940770457	1.02621502648603	0.0148077407752125	1.74755235487154	0.0805415716636457
SkinBloodAge	32	enmix_est_relic_q3_norcp	52.1511075857941	12.4787070025986	0.949935272282232	1.02136694853497	0.0148622690496316	1.42252005090507	0.15487533491532
SkinBloodAge	2	enmix_est_mean_nonorm_norcp	51.2931327328896	11.916354056625	0.950715993758783	1.02674175074966	0.0155523627718246	1.69687653750654	0.089720004679562
SkinBloodAge	29	enmix_est_mean_q3_norcp	51.3048343545401	11.9707724001818	0.950362903500143	1.01934711147066	0.0156155359100001	1.22713275228882	0.21977269957034
SkinBloodAge	13	enmix_oob_relic_q1_norcp	52.2395631027506	12.6605452721121	0.950940950960434	1.03505383841397	0.0145031015888292	2.37559138262284	0.0175208533510886
SkinBloodAge	56	enmix_est_mean_q2_rcp	51.9502536439024	12.4003815119696	0.950027128572644	1.02723405239602	0.014824824666537	1.81248714271817	0.0699109588046512
SkinBloodAge	27	enmix_neg_nodye_q2_norcp	50.3357001977616	11.5391819253104	0.950145847693078	1.02097364610524	0.0161652310965657	1.28403527790065	0.19912961210419
SkinBloodAge	31	enmix_oob_relic_q3_norcp	52.3272709205063	12.7373651273292	0.950315041360527	1.02983813629765	0.0145028121794655	2.02730617365096	0.0426311105414871
SkinBloodAge	4	enmix_oob_relic_nonorm_norcp	52.2727480658519	12.7251549587709	0.950352328982042	1.0314344471412	0.0143911707531427	2.15065897267092	0.0315031269004101
SkinBloodAge	19	enmix_oob_mean_q2_norcp	51.4854957849259	12.032517077847	0.951073857539638	1.02899460346884	0.0155102111262768	1.8427996990579	0.065358260779246
SkinBloodAge	38	enmix_est_mean_nonorm_rcp	51.9221872611824	12.4014055943451	0.949881284110201	1.02581130018417	0.0147795693343314	1.72425943598044	0.0846610186437199
SkinBloodAge	16	enmix_oob_nodye_q1_norcp	51.6681663470529	12.2838222300935	0.951172481891823	1.02955935389542	0.0151090225936974	1.92804655438952	0.0538493358237378
SkinBloodAge	62	enmix_est_nodye_q2_rcp	51.9819749603758	12.3882244949403	0.949932963773868	1.02604736941061	0.0148192165064344	1.7351736974652	0.0827100438137836
SkinBloodAge	18	enmix_neg_nodye_q1_norcp	50.2727880706328	11.5035595805154	0.950557081904677	1.02460619258429	0.0162504192992108	1.49585902747326	0.134690395361159
SkinBloodAge	14	enmix_est_relic_q1_norcp	52.0784684380824	12.3899777348361	0.950623957246833	1.0262282924767	0.0149602726947191	1.73059875398324	0.0835233540916767
SkinBloodAge	10	enmix_oob_mean_q1_norcp	51.3997963472093	11.9546971198677	0.95139061222776	1.03404929746599	0.0154799434419511	2.16295696049846	0.030544490082448
SkinBloodAge	71	enmix_est_nodye_q3_rcp	51.9968575213661	12.4157789854956	0.949735273856658	1.02463955392879	0.0148159193866215	1.64288799139348	0.10040611006299
SkinBloodAge	35	enmix_est_nodye_q3_norcp	51.3979912732406	12.1272039079021	0.950029475255898	1.0177521775763	0.0153683850819533	1.14497703585995	0.252218670222432
SkinBloodAge	22	enmix_oob_relic_q2_norcp	52.2995137590355	12.7156762002195	0.950309511481769	1.0306579586719	0.0144870237105202	2.08444423985673	0.0371197772582342
SkinBloodAge	86	minfi_illumina_bg_nonorm	50.352453185926	11.4286061666894	0.950586782608029	1.02925720883225	0.016334821679784	1.76539335261182	0.0774976798106201
SkinBloodAge	83	watermelon_raw_BMIQ	54.2156758473587	12.2725727256529	0.950392544047035	1.02136370852914	0.0151852341397768	1.39205647409696	0.163905297254913
SkinBloodAge	88	minfi_illumina_nobg_normcontrol	50.4797945485564	11.1682249074941	0.950490058458788	1.02848200487844	0.0167510062095288	1.67655203122817	0.0936301135886907
SkinBloodAge	44	enmix_est_nodye_nonorm_rcp	51.9109768821101	12.4015555723611	0.949796419125276	1.02592295854474	0.0147800041864327	1.73157290544339	0.0833496338070351
SkinBloodAge	101	cross_noob_nodyecorr_BMIQ	54.6380173020147	12.7811185992313	0.950582130623094	1.03175489464067	0.0144729799248964	2.15996524693696	0.0307753600324547
SkinBloodAge	11	enmix_est_mean_q1_norcp	51.2253391723282	11.8643654551148	0.950787513626014	1.02453896507278	0.0156868477511526	1.54541700258122	0.122245430293468
SkinBloodAge	68	enmix_est_relic_q3_rcp	52.4357137096878	13.2027387256526	0.948986002046251	1.02488270410849	0.0137668848016379	1.78531101118484	0.0742108837945861
SkinBloodAge	90	minfi_noob_nodyecorr	52.3623167480436	12.1451992799407	0.950597694175113	1.0355877340025	0.0151561032320958	2.30726354594985	0.0210401324449001
SkinBloodAge	17	enmix_est_nodye_q1_norcp	51.320375877233	12.0412002411624	0.950609490807808	1.02199284396992	0.0154784780946874	1.40546697404872	0.159882463320068
SkinBloodAge	59	enmix_est_relic_q2_rcp	52.4175263617362	13.1728349269746	0.949215290594224	1.0258296157507	0.0137949472628271	1.84862369912372	0.0645121681776713
SkinBloodAge	100	cross_noob_dyecorr_BMIQ	54.4271372453295	12.564500848586	0.950864341235847	1.03002789824012	0.0148265154591022	1.99547139895194	0.0459914905275872
SkinBloodAge	20	enmix_est_mean_q2_norcp	51.2978787031226	11.939801697695	0.950368974993062	1.01983357857307	0.0155980000435216	1.25910088908403	0.207993893355109
SkinBloodAge	23	enmix_est_relic_q2_norcp	52.1253688069098	12.4581345667193	0.949816852405169	1.02163768386888	0.0148401072924355	1.44250386748563	0.149160281340288
SkinBloodAge	26	enmix_est_nodye_q2_norcp	51.3667889214077	12.0975557404882	0.950023551015356	1.01843153652149	0.0153557470610625	1.18937453466569	0.234292317059327
SkinBloodAge	89	minfi_noob_dyecorr	52.1400130691054	11.911628053236	0.951015334526195	1.03471091180023	0.0155818962499794	2.18985384607038	0.0285348381471021
SkinBloodAge	41	enmix_est_relic_nonorm_rcp	52.3427520023645	13.1927314996784	0.948752775380326	1.02391001404085	0.0137533097630676	1.71803342248112	0.0857905191911647
SkinBloodAge	85	minfi_raw	50.5035372100555	11.1990113280497	0.950132489124321	1.03025721217773	0.0165920724286794	1.7965502353964	0.0724070508063975
SkinBloodAge	92	minfi_funnorm_bg_dyecorr	51.6457926309199	11.7780146200968	0.950866949815592	1.03519036913671	0.0157317750505622	2.19843858851863	0.0279178663450361
SkinBloodAge	76	watermelon_nanes	47.7590702877578	9.85761202605264	0.948313671562356	1.03593839979605	0.0185792888904233	1.90037856784577	0.0573834574205267
SkinBloodAge	93	minfi_funnorm_bg_nodyecorr	51.8578277898041	12.0055117664036	0.950402090722065	1.03367589153825	0.0153138928599105	2.16282535927375	0.0305546143562828
SkinBloodAge	75	watermelon_nanet	48.0213442725946	10.1245040667688	0.946443879801546	1.02710734360511	0.0177690861274585	1.50522355604217	0.132266610934177
SkinBloodAge	82	watermelon_nasen	50.0695754298629	11.0422957384801	0.949944787980604	1.02616993814333	0.0168302139742386	1.53493976911701	0.124798623605138
SkinBloodAge	91	minfi_funnorm_nobg_nodyecorr	50.0946803239931	11.0953318563918	0.949981414580674	1.02732798475869	0.0166401919052312	1.6202482579456	0.105178958808346
SkinBloodAge	78	watermelon_danet	48.862141831407	10.0939219194609	0.946213288904854	1.0272769894537	0.0177997102451037	1.51191236073337	0.130556159092889
SkinBloodAge	99	minfi_illumina_bg_SWAN	52.97967774287	11.4237471999975	0.948939235292883	1.02438637697937	0.0161969802942089	1.48754744901888	0.136870281042417
SkinBloodAge	74	watermelon_naten	50.1370363969784	11.1217049475868	0.949080022168152	1.01450409669174	0.0167054002621377	0.861991822306053	0.388692017935826
SkinBloodAge	98	minfi_raw_SWAN	53.0290279591524	11.2165062257687	0.948419384344221	1.02678836183466	0.0164391561243092	1.60810173876187	0.107812898472305
SkinBloodAge	97	minfi_illumina_bg_quantile_nostrat	50.7641449682976	11.459971982407	0.948758693619589	1.0157653395647	0.0162277743834403	0.963925003810672	0.335083527001959
SkinBloodAge	77	watermelon_danes	49.2504994038212	9.79680173153718	0.947388566668882	1.03392688487862	0.0186931441242299	1.78482883431811	0.0742890847874658
SkinBloodAge	95	minfi_raw_quantile_nostrat	50.7450970236553	11.2470815539816	0.948590040351335	1.01538183607684	0.0164804074178197	0.926235289152405	0.354323716952381
SkinBloodAge	79	watermelon_danen	51.5740901860171	11.0305450364342	0.948687831038925	1.03075324273286	0.0166882939701449	1.81503505676898	0.0695185222471007
SkinBloodAge	73	watermelon_dasen	51.5609059745894	10.9835549915501	0.948973546972493	1.02430823357045	0.016879006890993	1.42292084032812	0.154759104090757
SkinBloodAge	81	watermelon_daten2	51.632771923445	11.0727471981486	0.947737834740298	1.01298648297118	0.0166944509178778	0.772884455947738	0.43959076476212
SkinBloodAge	80	watermelon_daten1	51.6244850439775	11.0742574593524	0.947711774244738	1.01291976043098	0.0166888193128995	0.769198350554897	0.4417755694713
SkinBloodAge	94	minfi_raw_quantile_strat	63.3345728205581	10.0654038506643	0.932681910185638	0.998393095256043	0.0165614366660494	-0.0971049331388613	0.922643063300287
SkinBloodAge	96	minfi_illumina_bg_quantile_strat	63.4691274876059	10.256784349666	0.932646987949813	0.998881414472998	0.0162251551694197	-0.0689800250928304	0.945005519287384
ZhangAge	57	enmix_neg_mean_q2_rcp	63.420179997035	4.57980803583316	0.967049384254062	1.09930461170782	0.0499929022890181	1.8938250109548	0.0582482406871454
ZhangAge	66	enmix_neg_mean_q3_rcp	63.4192957508876	4.5856803449772	0.966929044141612	1.09848027266813	0.0499326980192312	1.88108510015368	0.0599603435027851
ZhangAge	60	enmix_neg_relic_q2_rcp	63.4661938518468	4.78443622263774	0.966651135421194	1.09654346890305	0.0471842287609176	1.95325713342595	0.0507891341611057
ZhangAge	69	enmix_neg_relic_q3_rcp	63.4661684510732	4.7877788673016	0.966542909930266	1.09602494026681	0.0471334779581811	1.94532523286652	0.0517358470629737
ZhangAge	42	enmix_neg_relic_nonorm_rcp	63.4638159437087	4.79310430791779	0.966318642614943	1.09429047299355	0.0470333933404369	1.91579167431412	0.0553916179100704
ZhangAge	45	enmix_neg_nodye_nonorm_rcp	63.4129559601661	4.5900029895472	0.966664949955354	1.0977507268683	0.0497683665699655	1.87394722854949	0.0609376989983418
ZhangAge	63	enmix_neg_nodye_q2_rcp	63.4064923809895	4.57819009747433	0.967048459224595	1.09800183538189	0.0501388555725952	1.86466191911351	0.062228807733135
ZhangAge	72	enmix_neg_nodye_q3_rcp	63.4070592758778	4.58314389603906	0.966905021546416	1.09674356405626	0.0501103790046883	1.84283964091614	0.065352427138255
ZhangAge	39	enmix_neg_mean_nonorm_rcp	63.4119144990972	4.59208241790152	0.966624483917076	1.09661488960453	0.0497013031631187	1.85564675367447	0.0635039249495247
ZhangAge	99	minfi_illumina_bg_SWAN	62.6120007809994	4.13827526839963	0.967616295360893	1.1309840853767	0.055650145465679	2.21182037746733	0.0269790785374953
ZhangAge	101	cross_noob_nodyecorr_BMIQ	62.8221497626626	4.64092741255358	0.966714657415823	1.12310394004627	0.0487952239439819	2.37925390612564	0.0173477221485936
ZhangAge	33	enmix_neg_relic_q3_norcp	62.73290585071	4.29582468274243	0.967369716221232	1.12872887793417	0.0531565641863151	2.27802745782988	0.0227249417089325
ZhangAge	55	enmix_oob_mean_q2_rcp	63.2530897099722	4.64847254617115	0.967050269408958	1.10692875289206	0.0492151501312356	2.06418736615173	0.0389999549095856
ZhangAge	24	enmix_neg_relic_q2_norcp	62.7311593100357	4.28898494703409	0.967345341848982	1.1298211781266	0.0531158622042191	2.2979834213499	0.0215627327220006
ZhangAge	17	enmix_est_nodye_q1_norcp	62.7842515112818	4.33318264640956	0.967252606862752	1.1163418149833	0.0532829389104047	2.06552238185619	0.0388736000368107
ZhangAge	64	enmix_oob_mean_q3_rcp	63.2542582886078	4.65533424980003	0.966962965799153	1.10548516066241	0.0491756395505053	2.0393084655529	0.0414192512851744
ZhangAge	51	enmix_neg_relic_q1_rcp	63.4697697802091	4.79929147424333	0.966302761098777	1.11141086626801	0.0473622666302602	2.23026190320801	0.0257300607652555
ZhangAge	48	enmix_neg_mean_q1_rcp	63.4112667319819	4.59157936060025	0.966420564056149	1.11759785506151	0.0497972857655777	2.23268413153802	0.025569781628553
ZhangAge	18	enmix_neg_nodye_q1_norcp	62.6613413316217	4.1442043662406	0.967390625428248	1.13319119701335	0.0556559969216334	2.24661721296689	0.0246645011514153
ZhangAge	54	enmix_neg_nodye_q1_rcp	63.4170904966268	4.59398217206735	0.966434316965441	1.11725593994084	0.0497911695142691	2.22681303676164	0.025959771737286
ZhangAge	36	enmix_neg_nodye_q3_norcp	62.6449861242215	4.13213254049067	0.967700970417882	1.13498552913429	0.0556906378921842	2.27362993104524	0.0229882462884694
ZhangAge	50	enmix_est_relic_q1_rcp	63.4117878238433	4.77418359185088	0.966629339092776	1.11382708227801	0.047890695653795	2.25099898035586	0.0243856019585378
ZhangAge	61	enmix_oob_nodye_q2_rcp	63.2448848410836	4.64526125989127	0.967057498971859	1.10400435723305	0.0493846588159482	2.00353504485958	0.0451198899361755
ZhangAge	70	enmix_oob_nodye_q3_rcp	63.2483651560441	4.65208612572491	0.966942678772427	1.10203703427065	0.0493541425923172	1.96863548790252	0.0489949643129726
ZhangAge	21	enmix_neg_mean_q2_norcp	62.6376552840018	4.09207069821919	0.967677087303038	1.14185594438301	0.0561053144893704	2.36439205825857	0.0180596892815084
ZhangAge	56	enmix_est_mean_q2_rcp	63.3019994867956	4.54226545584564	0.967149540023716	1.09783089376058	0.0505381034064365	1.84685043494793	0.0647688199317496
ZhangAge	30	enmix_neg_mean_q3_norcp	62.6377895418703	4.101515400303	0.967734660918539	1.1404750102772	0.0562091796774655	2.33849438930078	0.0193616163897388
ZhangAge	11	enmix_est_mean_q1_norcp	62.7490498684682	4.29420254540669	0.96725406262217	1.12668495205354	0.0536494639136623	2.22331485959296	0.0261945762196683
ZhangAge	27	enmix_neg_nodye_q2_norcp	62.6393888236858	4.12213199208699	0.967669784553904	1.13577793390705	0.0556962625593009	2.28593113117653	0.0222582878603457
ZhangAge	83	watermelon_raw_BMIQ	62.7906707264539	4.45136399486837	0.967021262636596	1.1128936380148	0.051177277487504	2.09005851130012	0.0366125439812378
ZhangAge	98	minfi_raw_SWAN	62.6274551005717	4.06118079529632	0.967669019143361	1.13350248995473	0.0568790335986294	2.20313848057165	0.0275849897226848
ZhangAge	53	enmix_est_nodye_q1_rcp	63.2960329756237	4.54962581829858	0.966774913104451	1.12172663490809	0.0505322319327047	2.27318549210996	0.0230150041959711
ZhangAge	47	enmix_est_mean_q1_rcp	63.2896434652263	4.54748050370459	0.96677077956189	1.12261109577733	0.0505410723258393	2.28838254025396	0.0221152535143712
ZhangAge	43	enmix_oob_nodye_nonorm_rcp	63.2525361505239	4.661595700461	0.966687333588617	1.10673607692393	0.0489538569855495	2.07164907221475	0.0382981799872845
ZhangAge	32	enmix_est_relic_q3_norcp	62.8708137798116	4.47758647042075	0.967264196922972	1.11456942246253	0.0510609261223021	2.12428896951651	0.0336459875209789
ZhangAge	90	minfi_noob_nodyecorr	62.7011504369693	4.37078255822516	0.967166297843558	1.14313320742274	0.0519161230633583	2.57671243644459	0.00997448928074517
ZhangAge	23	enmix_est_relic_q2_norcp	62.8636073882315	4.47137179904753	0.967217113849032	1.11337160863199	0.0510485405293675	2.10374078527368	0.0354010646494426
ZhangAge	100	cross_noob_dyecorr_BMIQ	62.7353356775462	4.58270008105487	0.967255742297412	1.11906756195215	0.0503687649840015	2.23344377458058	0.0255196941986687
ZhangAge	6	enmix_neg_relic_nonorm_norcp	62.7242689579247	4.30406606204539	0.967141456708858	1.13054711582198	0.0528871540805604	2.32006601559726	0.0203373064180103
ZhangAge	46	enmix_oob_mean_q1_rcp	63.2354524341271	4.65699223697592	0.966539519516831	1.12434494090232	0.0492570611422039	2.37936629992519	0.0173424329902053
ZhangAge	9	enmix_neg_nodye_nonorm_norcp	62.6470761427815	4.14241143677094	0.967431896872984	1.14492309508103	0.0548674978296686	2.46662367040182	0.0136393620108993
ZhangAge	37	enmix_oob_mean_nonorm_rcp	63.2461281920416	4.66305030229903	0.9666479976791	1.10516161111931	0.0489230330464028	2.04385485641006	0.0409678880045484
ZhangAge	14	enmix_est_relic_q1_norcp	62.8713257398163	4.49298592408562	0.966924017276535	1.11323438722941	0.0510057825236264	2.1030878327426	0.0354580923579311
ZhangAge	7	enmix_oob_nodye_nonorm_norcp	62.6923127255046	4.44051350342452	0.967178941454833	1.13939492505808	0.0511239361990624	2.55256859523584	0.0106931851106986
ZhangAge	16	enmix_oob_nodye_q1_norcp	62.7051499099157	4.44231288908037	0.967037718422598	1.12278949523377	0.0518003038320742	2.23582104791087	0.0253634956366393
ZhangAge	52	enmix_oob_nodye_q1_rcp	63.2432944438053	4.65947506248974	0.966560314381721	1.12426600352376	0.0492400757170887	2.37876119615844	0.0173709253655137
ZhangAge	59	enmix_est_relic_q2_rcp	63.4122644675262	4.76459438180712	0.966687458747787	1.09411836462368	0.047493185724539	1.8939325953681	0.0582339573165174
ZhangAge	65	enmix_est_mean_q3_rcp	63.3039822505503	4.54979071234341	0.967103735064559	1.09847178227118	0.050469860762992	1.86091111771594	0.0627567294930669
ZhangAge	12	enmix_neg_mean_q1_norcp	62.641253693232	4.10678005634252	0.967334514861562	1.1421865561539	0.0559894542355489	2.3744553123681	0.0175748634684563
ZhangAge	68	enmix_est_relic_q3_rcp	63.4187002944534	4.76833206098042	0.966664139076392	1.09472352065688	0.0474371126566586	1.90782772743989	0.0564134857956426
ZhangAge	20	enmix_est_mean_q2_norcp	62.7470012192542	4.28164040134602	0.967550955136793	1.12273627436689	0.0537479187164273	2.1539216896749	0.0312463136964659
ZhangAge	58	enmix_oob_relic_q2_rcp	63.4714742006345	4.95129531572541	0.966553528508529	1.10587861586575	0.0454069487044517	2.2164040829676	0.0266638403226173
ZhangAge	73	watermelon_dasen	62.871084580979	3.96199259590628	0.967335879126467	1.1388539230962	0.0581264046393249	2.2368909089088	0.0252934708819717
ZhangAge	15	enmix_neg_relic_q1_norcp	62.7418230692967	4.3109868988603	0.967055139369412	1.12802703503557	0.0531038512163461	2.2685759555927	0.0232941251706826
ZhangAge	62	enmix_est_nodye_q2_rcp	63.2915281457481	4.53996912671979	0.967154022866595	1.09542177122078	0.0506727962109306	1.7985877061862	0.0720839234817064
ZhangAge	8	enmix_est_nodye_nonorm_norcp	62.7741236681654	4.33673995667198	0.96717011567263	1.13539401724282	0.0520530399175367	2.43942990932121	0.0147104560497139
ZhangAge	34	enmix_oob_nodye_q3_norcp	62.6977860125451	4.42891560285861	0.967319760641248	1.1268957146687	0.0517538647942024	2.30836281856539	0.0209789651894587
ZhangAge	67	enmix_oob_relic_q3_rcp	63.4739187332035	4.95420685546283	0.96647726010578	1.1047324452761	0.0453804142859958	2.19484939145123	0.0281744031361842
ZhangAge	22	enmix_oob_relic_q2_norcp	62.8270127976208	4.59416736070074	0.967168680211869	1.12257977809686	0.0495917411307825	2.33162634086731	0.0197203568654257
ZhangAge	31	enmix_oob_relic_q3_norcp	62.8296817589761	4.59923048880588	0.967157645771341	1.12146076516992	0.0496061053189994	2.31084640458294	0.0208413402988818
ZhangAge	35	enmix_est_nodye_q3_norcp	62.7739155340947	4.32411668367419	0.96753185698916	1.11891815415764	0.0532320126171281	2.1108028642966	0.0347892598407746
ZhangAge	93	minfi_funnorm_bg_nodyecorr	62.7724767030416	4.32768912677149	0.967253162339083	1.13830637334252	0.0527942543031672	2.45370489732077	0.014139296185635
ZhangAge	19	enmix_oob_mean_q2_norcp	62.6277078846876	4.34327175658691	0.967448852108266	1.13504156899651	0.0528198406434316	2.39813815010029	0.0164786488993688
ZhangAge	29	enmix_est_mean_q3_norcp	62.7496145245129	4.29145566277213	0.967624346053803	1.12406834197362	0.0538166363150221	2.17320442337065	0.0297649350195614
ZhangAge	71	enmix_est_nodye_q3_rcp	63.2977108673116	4.54565208856101	0.967087256428084	1.09533115902557	0.050646953144464	1.79787213695477	0.0721972724894979
ZhangAge	25	enmix_oob_nodye_q2_norcp	62.6909925456183	4.41836870852339	0.967330020013015	1.12863071539131	0.0518028531207538	2.33587793670391	0.0194976041724394
ZhangAge	86	minfi_illumina_bg_nonorm	62.658688872201	4.10572689652448	0.967382714252688	1.14362304206437	0.0555700956046364	2.41499188569871	0.0157355602344191
ZhangAge	26	enmix_est_nodye_q2_norcp	62.763505670326	4.31463629802841	0.967461061173291	1.11811826497143	0.053242119048362	2.09697047668099	0.0359961889080999
ZhangAge	28	enmix_oob_mean_q3_norcp	62.6292327540067	4.35286483966547	0.967473951357081	1.1330601860125	0.0528826971021912	2.36224906083273	0.0181644342249965
ZhangAge	3	enmix_neg_mean_nonorm_norcp	62.6270478405782	4.10453844392917	0.967638471431086	1.14369521687674	0.0561261888083523	2.3921887713814	0.0167482258032898
ZhangAge	40	enmix_oob_relic_nonorm_rcp	63.4720632234266	4.9603737743526	0.966206422399272	1.10258167683473	0.0452358572080888	2.15878320692408	0.0308669899092029
ZhangAge	49	enmix_oob_relic_q1_rcp	63.4544776420268	4.95717177571569	0.96626364837509	1.11524426802711	0.0458818418345867	2.37726845787453	0.0174413891799415
ZhangAge	44	enmix_est_nodye_nonorm_rcp	63.3001910704128	4.55500729325074	0.966891857302135	1.1038588241674	0.0502156326993764	1.96775501385352	0.0490962325614752
ZhangAge	41	enmix_est_relic_nonorm_rcp	63.4184723099481	4.77822859607039	0.966472638368404	1.09961110602125	0.0471609838176108	2.01345624342533	0.0440666538076985
ZhangAge	5	enmix_est_relic_nonorm_norcp	62.8595001036062	4.48796419381405	0.966989908931976	1.122155330654	0.0505621909334396	2.27939565629708	0.0226435563036829
ZhangAge	89	minfi_noob_dyecorr	62.6548794732497	4.31255190496766	0.967402805794999	1.1405402401957	0.0533043485433933	2.46700407482017	0.0136248807091522
ZhangAge	38	enmix_est_mean_nonorm_rcp	63.2948158124355	4.55515854623734	0.966861522212885	1.10243836207245	0.0502264571645361	1.94169417602413	0.0521741341797838
ZhangAge	10	enmix_oob_mean_q1_norcp	62.6265870793108	4.3621377494143	0.967021605280489	1.13257401940151	0.0526288072616512	2.3654903466694	0.0180062127074756
ZhangAge	1	enmix_oob_mean_nonorm_norcp	62.6129615688432	4.3560503940648	0.967467821638611	1.13650692080376	0.0529657164960101	2.41589205874558	0.0156967138165225
ZhangAge	84	watermelon_raw_PBC	63.0509981177002	4.43963386543379	0.966208926992476	1.11074441116664	0.0504576911602827	2.08155444335127	0.0373831862815654
ZhangAge	4	enmix_oob_relic_nonorm_norcp	62.8160411045693	4.60756516726885	0.966856121053033	1.12235654678083	0.0493256630346298	2.34017197940753	0.0192748618385775
ZhangAge	2	enmix_est_mean_nonorm_norcp	62.7356320736228	4.29265238063138	0.967527430048323	1.1339971102055	0.0535931562271746	2.34635662153603	0.0189579586160144
ZhangAge	82	watermelon_nasen	62.7806751251402	3.99322176844098	0.967340478486128	1.14070308535026	0.0576213578995517	2.28465309797649	0.0223331768233301
ZhangAge	92	minfi_funnorm_bg_dyecorr	62.722021167776	4.27160269500274	0.967440585434692	1.14152048919439	0.0538300070851864	2.4588727245961	0.0139374018418837
ZhangAge	87	minfi_illumina_bg_normcontrol	62.6563093645564	4.10052654118342	0.967477044186824	1.14163522558946	0.0561779311869349	2.35789464365306	0.0183789082716401
ZhangAge	13	enmix_oob_relic_q1_norcp	62.8298527985806	4.62262708366135	0.966595607195829	1.11783719349308	0.0493570223161971	2.25693803855395	0.0240119467497127
ZhangAge	79	watermelon_danen	62.8588316953594	3.9569815669512	0.967331327959259	1.14657935302239	0.057442773809153	2.38120524354224	0.0172560944837307
ZhangAge	97	minfi_illumina_bg_quantile_nostrat	62.6922309192451	4.10629669453206	0.967427224304388	1.12780370690243	0.0564403926857075	2.13095822878273	0.0330925835893292
ZhangAge	91	minfi_funnorm_nobg_nodyecorr	62.7685918288101	3.99507784756322	0.967496308632563	1.14526654930936	0.057257102241502	2.3689184181623	0.0178401881452617
ZhangAge	85	minfi_raw	62.7069802986852	4.03026070752233	0.967375226438927	1.14444872065855	0.0566409253569976	2.38207715604497	0.0172152900611941
ZhangAge	88	minfi_illumina_nobg_normcontrol	62.7053539043478	4.02544582640949	0.9674331164602	1.14262784976223	0.0571953909906372	2.33114484800206	0.0197457231448072
ZhangAge	77	watermelon_danes	62.4287028678546	3.59404301271708	0.966671759576154	1.18497262678651	0.0624458339469248	2.71787025386385	0.00657035972330502
ZhangAge	80	watermelon_daten1	62.8818955497566	3.96601111792035	0.967244676532649	1.12811774366834	0.0582334101657169	2.07012658145932	0.0384404922529066
ZhangAge	76	watermelon_nanes	62.3382934120159	3.62503173610716	0.966746666938247	1.18659583801121	0.0618546651671088	2.76597677609377	0.00567525763620978
ZhangAge	95	minfi_raw_quantile_nostrat	62.7337543219276	4.03432903796971	0.967388639030184	1.12902972130281	0.0573876108153651	2.11471794053449	0.0344539943653249
ZhangAge	81	watermelon_daten2	62.8842972024167	3.96572068364945	0.967200262176393	1.12942969140684	0.0582095902014072	2.0909408059777	0.0365333705762314
ZhangAge	74	watermelon_naten	62.7922657076096	3.99685574865976	0.967329529761658	1.12900927376231	0.0578933996673349	2.09592976003278	0.0360884222868782
ZhangAge	75	watermelon_nanet	62.5592853367937	3.64222692151782	0.96558150454598	1.16595850937978	0.0608241050756094	2.52438574117948	0.0115900674564964
ZhangAge	78	watermelon_danet	62.6495732354613	3.62206468250509	0.965469918186038	1.16651603469897	0.0609822562394359	2.5256782525647	0.0115475183802919
ZhangAge	96	minfi_illumina_bg_quantile_strat	65.0231381100747	3.71717067862428	0.964685951294941	1.11705007752877	0.0616846794722772	1.79447072100452	0.0727380678248715
ZhangAge	94	minfi_raw_quantile_strat	65.0265526664369	3.65979617619372	0.964786058645037	1.12256716858752	0.0628180957562685	1.84052343257809	0.0656914272819408
MiAge	76	watermelon_nanes	709.132640774622	105.842254849254	0.356431299201598	0.999275874752582	0.000584605901159458	-1.23910407216949	0.215306959160713
MiAge	11	enmix_est_mean_q1_norcp	939.209528947887	150.209301318393	0.353679573224272	0.999484407292116	0.000410020471257829	-1.25780468942876	0.208462399349691
MiAge	77	watermelon_danes	758.859292186399	109.597159517759	0.365798829138931	0.999280756357834	0.00056631707185038	-1.27049396483013	0.203908731271128
MiAge	14	enmix_est_relic_q1_norcp	886.430961205046	144.778803626838	0.349460145405691	0.99944934827174	0.000424397393127716	-1.29784819963782	0.194339503082363
MiAge	15	enmix_neg_relic_q1_norcp	882.076857023387	140.423726910932	0.354968282877925	0.999431908149804	0.000439019763853615	-1.2943683230158	0.195538226914374
MiAge	10	enmix_oob_mean_q1_norcp	877.350163514053	142.163063174097	0.344183150305017	0.999438993840387	0.000432191180978904	-1.29841516242104	0.194144711653727
MiAge	12	enmix_neg_mean_q1_norcp	930.245733966442	144.464936128945	0.358781791851986	0.999462440173642	0.000427933026458547	-1.25651522597342	0.208929229082194
MiAge	49	enmix_oob_relic_q1_rcp	829.444666798512	127.376582636083	0.311915065667897	0.999286676037063	0.000484165794009495	-1.47383088263615	0.140527131036891
MiAge	13	enmix_oob_relic_q1_norcp	816.777098770857	135.953160880507	0.336272168191228	0.999356745436298	0.000451818722390319	-1.42415864769469	0.154400552394169
MiAge	46	enmix_oob_mean_q1_rcp	820.270737638693	124.753185941979	0.317209700262364	0.99927955674605	0.000495743539344369	-1.45378172523937	0.146006831645466
MiAge	52	enmix_oob_nodye_q1_rcp	824.322321132401	125.703194964295	0.317384986839296	0.99931135282341	0.00049188491080723	-1.40049915709467	0.161363895636177
MiAge	32	enmix_est_relic_q3_norcp	888.354847001287	163.462803882482	0.325117018248618	0.999121807419327	0.000376832871063659	-2.33148030639328	0.0197280473278751
MiAge	33	enmix_neg_relic_q3_norcp	883.624429049039	159.664643843191	0.331756349087752	0.999078182896066	0.000386187651592207	-2.38806765261153	0.0169372236267634
MiAge	51	enmix_neg_relic_q1_rcp	850.338107905952	129.160754477035	0.331834684000337	0.999292664941545	0.000481616920020465	-1.46918704163255	0.14178206406606
MiAge	23	enmix_est_relic_q2_norcp	886.565230126331	160.855961276881	0.321392309457748	0.99911467469767	0.000382209104440557	-2.3173635163179	0.0204839379975307
MiAge	29	enmix_est_mean_q3_norcp	944.943520436646	171.275925351031	0.327137840561603	0.999176144789588	0.000360486063364994	-2.28634293911871	0.0222342036973738
MiAge	54	enmix_neg_nodye_q1_rcp	850.314671540272	128.188088764631	0.336424416208228	0.999325248263306	0.000485970952925314	-1.3889296881608	0.164854131785732
MiAge	24	enmix_neg_relic_q2_norcp	882.230885418706	157.066973992475	0.328006210332083	0.999078186002406	0.000392189922728355	-2.35151154058891	0.0186973096135026
MiAge	48	enmix_neg_mean_q1_rcp	846.558033472214	127.283794823754	0.336168880474464	0.999287271950071	0.000489748810863137	-1.4558119295034	0.145444617047304
MiAge	5	enmix_est_relic_nonorm_norcp	886.635367526322	171.721233414327	0.314465050483363	0.999025070270105	0.000356328795593373	-2.73737428762133	0.00619317853615234
MiAge	20	enmix_est_mean_q2_norcp	943.953272365079	168.39909412655	0.323026652526749	0.99917098768706	0.000366213987672391	-2.26467628654224	0.0235325517101859
MiAge	28	enmix_oob_mean_q3_norcp	883.412702770715	163.222035149541	0.319847387848436	0.9990761177331	0.000377426153767872	-2.4489805487474	0.0143261184477964
MiAge	30	enmix_neg_mean_q3_norcp	936.150216199899	165.883751222763	0.333491778504767	0.999120511952641	0.000372881209296765	-2.35966576471432	0.01829140683508
MiAge	31	enmix_oob_relic_q3_norcp	817.078937621878	154.35790218677	0.313945481132235	0.998976419334101	0.000398162864729632	-2.572075331618	0.010109089257554
MiAge	6	enmix_neg_relic_nonorm_norcp	882.381354826318	167.084490534368	0.320879605842257	0.998996171449666	0.000367005301125743	-2.73656189859744	0.00620849136514638
MiAge	50	enmix_est_relic_q1_rcp	843.556267920879	128.695757386563	0.324967215206577	0.999254217629708	0.000484401817788922	-1.540168878211	0.123519193855457
MiAge	64	enmix_oob_mean_q3_rcp	829.58032331636	159.143039223401	0.315694054201527	0.999039166092086	0.000387404957554019	-2.48137197514683	0.0130877715434466
MiAge	70	enmix_oob_nodye_q3_rcp	830.92250815901	159.816296603642	0.314895181848027	0.999025570740611	0.0003859785100758	-2.52579949081719	0.0115435343742147
MiAge	19	enmix_oob_mean_q2_norcp	882.417526959717	160.26697499954	0.315823117803869	0.999080201512202	0.000384047136837354	-2.39611670998685	0.0165698133441616
MiAge	22	enmix_oob_relic_q2_norcp	815.537689220103	152.007674279708	0.309878772727509	0.9989796527837	0.000403533730658299	-2.52982104674213	0.0114120715567571
MiAge	21	enmix_neg_mean_q2_norcp	935.209582470644	163.020582307403	0.329447075999214	0.999122740107474	0.000379247639335901	-2.31417369324347	0.0206581963728111
MiAge	47	enmix_est_mean_q1_rcp	836.367985465471	126.610291806617	0.329899863869992	0.999251630340897	0.000493366537679897	-1.5174313016546	0.129157825982864
MiAge	67	enmix_oob_relic_q3_rcp	839.466090801977	160.605059164488	0.310465360268956	0.999073818534426	0.00038251710241194	-2.42240315739914	0.0154182346839394
MiAge	53	enmix_est_nodye_q1_rcp	839.901738155469	127.440898047269	0.330261841474539	0.999285435703843	0.000489928665254141	-1.45902815981856	0.144557357296225
MiAge	100	cross_noob_dyecorr_BMIQ	894.526925880988	176.927423630718	0.311342981130564	0.999078736599065	0.000346239503217624	-2.66199557332648	0.00776789000242142
MiAge	87	minfi_illumina_bg_normcontrol	965.748074515851	176.801402206875	0.320745851213471	0.999061575745826	0.000348716314206372	-2.69234564496061	0.00709513700409711
MiAge	88	minfi_illumina_nobg_normcontrol	966.047651333937	174.736321678003	0.322655281633782	0.999050562855709	0.000352796383439223	-2.69245431589662	0.00709282520927185
MiAge	2	enmix_est_mean_nonorm_norcp	946.090795853643	180.708784096246	0.314088072080166	0.999094923690357	0.000340249031647968	-2.66124530648577	0.00778522150905529
MiAge	55	enmix_oob_mean_q2_rcp	828.283181273215	155.30274895262	0.308526730783103	0.999030902798939	0.00039666061419876	-2.44432405094736	0.0145123849234847
MiAge	58	enmix_oob_relic_q2_rcp	836.785378061281	156.220193871871	0.302757968668385	0.999062625602474	0.00039262656417535	-2.38856484307662	0.0169143232210258
MiAge	66	enmix_neg_mean_q3_rcp	856.054697470335	161.599903962801	0.331845326595561	0.999062886103389	0.000383317325286851	-2.44589325997376	0.014449377159528
MiAge	72	enmix_neg_nodye_q3_rcp	857.22133338268	161.810403775624	0.331442495799911	0.999053227767168	0.00038300049655476	-2.47315790259427	0.0133924955367792
MiAge	61	enmix_oob_nodye_q2_rcp	828.649613034802	156.056520189947	0.307655690604826	0.999031308963696	0.000394597151155146	-2.45607581768874	0.0140463519226605
MiAge	37	enmix_oob_mean_nonorm_rcp	830.538225249221	166.464884008205	0.30669920624992	0.998999402374284	0.000369773505867329	-2.7073290590536	0.00678269909651794
MiAge	4	enmix_oob_relic_nonorm_norcp	815.834669191138	162.694492923527	0.302581169217736	0.998932245365614	0.000375429084880468	-2.8456108849776	0.00443263235751599
MiAge	89	minfi_noob_dyecorr	911.16818446436	173.749384775625	0.309408029798598	0.999046613277621	0.000353193868015127	-2.70061734063153	0.00692109179107874
MiAge	69	enmix_neg_relic_q3_rcp	858.692010120885	163.168264984821	0.327207346068663	0.999083119951417	0.000378062718824322	-2.42631868874779	0.0152528696857634
MiAge	92	minfi_funnorm_bg_dyecorr	878.777363727564	167.837026755425	0.316985916142335	0.999051463587575	0.000366977308580979	-2.58595432353086	0.00971097984765346
MiAge	3	enmix_neg_mean_nonorm_norcp	937.025261864364	174.541240366338	0.32047472589622	0.999052533110438	0.000353151588793152	-2.68416184468662	0.00727118978263463
MiAge	65	enmix_est_mean_q3_rcp	846.829197105682	162.757772987914	0.330141392736912	0.999063605028889	0.000381898795790478	-2.45309404765945	0.0141633303207185
MiAge	43	enmix_oob_nodye_nonorm_rcp	829.831500722202	167.045907710685	0.305209717628801	0.99899721412648	0.000368562622352851	-2.72216697734934	0.0064855363642148
MiAge	1	enmix_oob_mean_nonorm_norcp	884.768256878011	172.615505160989	0.307000219497454	0.999031209733933	0.000355776570985574	-2.72434984681386	0.0064428219133766
MiAge	71	enmix_est_nodye_q3_rcp	848.456398525775	163.020600411441	0.329814823284488	0.999049294242654	0.000381539879864017	-2.49294507572028	0.0126688441619453
MiAge	40	enmix_oob_relic_nonorm_rcp	836.774231385202	168.424372649478	0.299977912540475	0.998999779105309	0.000363954029372202	-2.74958200391758	0.00596713298785708
MiAge	39	enmix_neg_mean_nonorm_rcp	856.696611664927	168.480228456187	0.321886123906952	0.999005089670723	0.000366652840845373	-2.71484486190896	0.0066306823834202
MiAge	57	enmix_neg_mean_q2_rcp	854.929974172867	158.191859264885	0.323772605205429	0.999055971782697	0.000391066037904347	-2.41512686102042	0.0157297300727989
MiAge	63	enmix_neg_nodye_q2_rcp	854.911185660996	158.436604920366	0.323419964991104	0.999057912939808	0.000390358671512063	-2.41452584993733	0.0157557049272088
MiAge	68	enmix_est_relic_q3_rcp	854.450710484112	164.539863836473	0.324956464499781	0.999091099763203	0.000376347511258704	-2.41615397967542	0.0156854266349219
MiAge	60	enmix_neg_relic_q2_rcp	856.390994913687	159.42462945807	0.319024961208037	0.999077141304406	0.0003863218274621	-2.38993690291088	0.0168512675774494
MiAge	42	enmix_neg_relic_nonorm_rcp	856.799022722433	169.862085120849	0.317114796700127	0.99900322366204	0.000362658290899708	-2.74989838888417	0.00596137474239118
MiAge	45	enmix_neg_nodye_nonorm_rcp	855.943099688364	168.978446550153	0.320598167880827	0.999003888410753	0.000365589788882597	-2.72602810146396	0.00641015405851037
MiAge	56	enmix_est_mean_q2_rcp	844.878975299186	158.987322955565	0.32165311581414	0.999032708447888	0.000390211604897328	-2.48008943952775	0.0131349430921557
MiAge	38	enmix_est_mean_nonorm_rcp	847.012074178527	168.668859964698	0.32041646990279	0.998993716966904	0.000367253347831744	-2.74140367058331	0.00611772963734656
MiAge	59	enmix_est_relic_q2_rcp	850.583901732696	160.005056113465	0.316520940008153	0.999054535352201	0.000386413624620168	-2.44792580061443	0.0143681241210014
MiAge	62	enmix_est_nodye_q2_rcp	844.931742463796	159.349696227397	0.3213212878617	0.999036507734407	0.000389107142903368	-2.47735550530189	0.013235999076217
MiAge	44	enmix_est_nodye_nonorm_rcp	846.62046879188	169.07853246904	0.319473074499118	0.998991813709284	0.000366412609320864	-2.7528933958609	0.00590711279130374
MiAge	41	enmix_est_relic_nonorm_rcp	852.073349404486	170.578235557916	0.315786427575408	0.998993797820049	0.000362251188409464	-2.77903502709149	0.00545206457513223
MiAge	17	enmix_est_nodye_q1_norcp	978.074593969057	159.125327137922	0.340336398546098	0.999361766450867	0.000392378463442885	-1.62709569038061	0.103716776196158
MiAge	16	enmix_oob_nodye_q1_norcp	939.184864539466	154.401336287565	0.334313782402294	0.999339522611882	0.000403373411645763	-1.63792550604696	0.101437234532739
MiAge	101	cross_noob_nodyecorr_BMIQ	921.408244179545	185.073822608373	0.3112273331559	0.999157530203796	0.000332424401265446	-2.53538810663685	0.0112322805658062
MiAge	83	watermelon_raw_BMIQ	944.42646525047	181.638557793917	0.307509545005566	0.999032806888938	0.00033959306653751	-2.84947261731671	0.00437917751638669
MiAge	18	enmix_neg_nodye_q1_norcp	967.568200452732	153.085471919911	0.342301977394049	0.999306547962299	0.00041016073927993	-1.69127008108052	0.0907852315224665
MiAge	84	watermelon_raw_PBC	933.174440331315	179.25780431972	0.305284502893416	0.999095679389692	0.000346067400776158	-2.6143166124469	0.00894061427143441
MiAge	34	enmix_oob_nodye_q3_norcp	943.119184210971	181.183983904261	0.31116584954023	0.999233014604002	0.000340944701844412	-2.25045198130245	0.0244202684367724
MiAge	25	enmix_oob_nodye_q2_norcp	941.457459270523	177.734647493558	0.307479624788266	0.999243111756411	0.000347424841443503	-2.17939173539464	0.0293025795691624
MiAge	7	enmix_oob_nodye_nonorm_norcp	941.625439373805	188.148400443174	0.303554027137579	0.999172201076868	0.000327717279878355	-2.5270005236498	0.0115041331206552
MiAge	35	enmix_est_nodye_q3_norcp	982.792642301708	187.184623945401	0.311675169217439	0.999298987378667	0.000330769190582309	-2.12008393023635	0.0339989679022936
MiAge	8	enmix_est_nodye_nonorm_norcp	980.602468339377	194.310536295692	0.304184544947722	0.999212531795309	0.000317711110234119	-2.47954319275864	0.013155079611759
MiAge	82	watermelon_nasen	938.108019410313	146.166548957247	0.344488748815837	0.999265145047603	0.000430288205245452	-1.70844815564564	0.0875532183900645
MiAge	90	minfi_noob_nodyecorr	954.96380670153	187.518368427044	0.301944601287732	0.999172099720045	0.000328801581587032	-2.51897565292835	0.0117696794797186
MiAge	93	minfi_funnorm_bg_nodyecorr	918.88609121665	178.661690898286	0.309290698799255	0.999075395547302	0.000346718187013813	-2.66796550542831	0.00763120925379398
MiAge	26	enmix_est_nodye_q2_norcp	980.775972106938	184.189785714623	0.307685561216977	0.999305926726127	0.000335679198377316	-2.06838629738209	0.0386037126794121
MiAge	97	minfi_illumina_bg_quantile_nostrat	979.4072137827	178.100781224731	0.337413974630111	0.998981414239132	0.000358659209474243	-2.84142953801298	0.00449117754703637
MiAge	36	enmix_neg_nodye_q3_norcp	971.778312185751	181.475313121887	0.316821126087921	0.999260104414735	0.000341685882695657	-2.16622775649113	0.030293787098379
MiAge	95	minfi_raw_quantile_nostrat	979.659319163057	176.034049761297	0.337204797148965	0.998954457020932	0.000363322263457711	-2.87923434819019	0.0039864198774137
MiAge	9	enmix_neg_nodye_nonorm_norcp	970.196724782651	187.65522279769	0.309733236935191	0.999180192057824	0.000329741370805247	-2.48723466660481	0.0128740447294899
MiAge	74	watermelon_naten	945.101783997927	169.651913534647	0.337283447548322	0.999006568559992	0.00037505500848977	-2.65007851534848	0.0080473066921916
MiAge	27	enmix_neg_nodye_q2_norcp	970.216634390273	178.475199489264	0.312846135361107	0.999272368300491	0.000347254007010518	-2.09615018759717	0.0360688701222478
MiAge	73	watermelon_dasen	1000.66569897982	153.497249342858	0.349671334273338	0.999281827442405	0.000411004392808422	-1.74798756318604	0.0804661809920017
MiAge	86	minfi_illumina_bg_nonorm	973.997899873894	187.086240281102	0.309631707139924	0.999172037059778	0.000330883411932793	-2.50331645824031	0.0123035477606932
MiAge	85	minfi_raw	974.505724487947	185.31322982471	0.311068470970254	0.999168967401914	0.000333806919157717	-2.49059575877145	0.0127529124855046
MiAge	91	minfi_funnorm_nobg_nodyecorr	942.186584869744	176.64144557439	0.316316754973153	0.999058942771482	0.000351731490936751	-2.67675862163162	0.0074338169026457
MiAge	75	watermelon_nanet	653.829938921556	115.786177776832	0.327086810801242	0.999070841037119	0.000523029422439578	-1.77732046949282	0.0755155276540009
MiAge	78	watermelon_danet	686.509497456041	118.966615687928	0.334571397765812	0.999146406176827	0.000509126220214845	-1.67730183188917	0.0934834745410769
MiAge	81	watermelon_daten2	1008.5093094992	177.96089291418	0.341141108425006	0.999065161582532	0.000358651447696347	-2.60775652078329	0.00911377547231449
MiAge	80	watermelon_daten1	1009.1091933761	178.86627852737	0.339329030154899	0.999094512954609	0.000356392940439347	-2.54184958127683	0.0110267616362141
MiAge	79	watermelon_danen	1003.12647272176	187.275295872463	0.316261001070851	0.999221048090035	0.000330345602380754	-2.35890971463682	0.0183287144347677
MiAge	99	minfi_illumina_bg_SWAN	1001.75132536565	197.084048422892	0.30349164641712	0.99920862222694	0.000315065140438766	-2.51278537718615	0.0119782181900273
MiAge	98	minfi_raw_SWAN	999.567766369084	195.437436131625	0.307019002644308	0.999213466929777	0.000317474749370168	-2.47844136016215	0.0131957799996793
MiAge	96	minfi_illumina_bg_quantile_strat	1925.80298572336	282.683171523776	0.303217397568275	0.999215960114657	0.000234898989460207	-3.33908377880075	0.000840552097563339
MiAge	94	minfi_raw_quantile_strat	1870.74193887044	283.760968505269	0.309190188340545	0.999239002349135	0.00023459241559304	-3.24514905837275	0.00117389158989366
epiTOC	55	enmix_oob_mean_q2_rcp	0.0426689686624211	0.0113373823586318	0.410724581090799	0.0147375498179049	5.21859292995064	-0.808140563823297	0.419009668575958
epiTOC	61	enmix_oob_nodye_q2_rcp	0.0427539354041738	0.0114014716454807	0.410149284938077	0.0122769316977143	5.19848771615999	-0.846406395374471	0.397326072000775
epiTOC	46	enmix_oob_mean_q1_rcp	0.0424822607591511	0.0101696816132727	0.413159098489452	0.461283208709746	5.78096000465689	-0.133843356188778	0.893526442331728
epiTOC	52	enmix_oob_nodye_q1_rcp	0.0426770705144722	0.0102588978137098	0.413059539307397	0.665218396990168	5.71514380111858	-0.0713262675274826	0.943138090001561
epiTOC	49	enmix_oob_relic_q1_rcp	0.035769157023986	0.00968391035894743	0.40694733985225	0.373407714973593	6.00279335528556	-0.164104330828293	0.869649012527762
epiTOC	58	enmix_oob_relic_q2_rcp	0.0360739306852437	0.0106623176956714	0.405013498736933	0.011381191446466	5.52189395918385	-0.810553986063827	0.417621850457452
epiTOC	70	enmix_oob_nodye_q3_rcp	0.0431922718175691	0.0126192788412257	0.40818209973401	0.0139183818997571	4.64523795675412	-0.920199333911622	0.357468602339283
epiTOC	40	enmix_oob_relic_nonorm_rcp	0.0361230725399017	0.0129290397436088	0.379238796864091	0.000215842267133985	4.62210538075191	-1.82621597009448	0.0678177366994394
epiTOC	5	enmix_est_relic_nonorm_norcp	0.0563477728400594	0.0163907149358844	0.391282260097093	0.00118384714937652	3.66405783431255	-1.83921383133102	0.065883741099594
epiTOC	22	enmix_oob_relic_q2_norcp	0.0430591046299753	0.0113956773599275	0.416449150360494	0.0101610775033505	5.17635330032661	-0.886568308366071	0.375311362559881
epiTOC	19	enmix_oob_mean_q2_norcp	0.0586353285515498	0.0125130247186497	0.424538188889153	0.027202080233618	4.7867749395535	-0.753004240839376	0.451447365625443
epiTOC	37	enmix_oob_mean_nonorm_rcp	0.0430060959595147	0.0137514380586272	0.383847718289427	0.000468431758813862	4.36876750664614	-1.75475580106164	0.0793010867507317
epiTOC	43	enmix_oob_nodye_nonorm_rcp	0.0430085588571278	0.0137572910421566	0.383723065824778	0.00047089599323419	4.36777206143391	-1.75395446505426	0.0794383098523796
epiTOC	64	enmix_oob_mean_q3_rcp	0.0429170421522509	0.0125507737796225	0.407314936446533	0.0164527983573573	4.66161580535527	-0.881080697085898	0.378274144151543
epiTOC	6	enmix_neg_relic_nonorm_norcp	0.0641250654126654	0.0162962480394333	0.394531172785327	0.00106917614349895	3.71976560257348	-1.83905859059863	0.0659065687987254
epiTOC	4	enmix_oob_relic_nonorm_norcp	0.043107367958832	0.0138535400323859	0.375151808006012	0.000176622258276762	4.37758118409216	-1.97403471838098	0.0483777953533311
epiTOC	76	watermelon_nanes	0.0743107790809954	0.0115882505286736	0.418703869566332	1.29557662476956	5.11102872348331	0.0506660948608466	0.959591594314506
epiTOC	1	enmix_oob_mean_nonorm_norcp	0.0590528556563974	0.0149572236967917	0.389979658303271	0.000379353214882901	4.07531147621735	-1.93286890277478	0.0532523495782678
epiTOC	31	enmix_oob_relic_q3_norcp	0.043341658317336	0.01211691049625	0.412780454238489	0.0104608677618062	4.84056161897829	-0.942062971760941	0.346160400701819
epiTOC	24	enmix_neg_relic_q2_norcp	0.0640707854922887	0.0134834833425122	0.436706610484455	0.071829591825717	4.4346563954898	-0.593836029346982	0.55262178856243
epiTOC	57	enmix_neg_mean_q2_rcp	0.0514635165179173	0.012649234909603	0.432105989717537	0.0349758629544396	4.7472638326096	-0.706322042233478	0.47998788884086
epiTOC	28	enmix_oob_mean_q3_norcp	0.0588305933421279	0.0133888995196154	0.419642224479701	0.0227226587364035	4.43342564737444	-0.853604632428684	0.39332409093926
epiTOC	63	enmix_neg_nodye_q2_rcp	0.0515362265065317	0.0126833995917377	0.431582486291748	0.0335732615964723	4.73383130369773	-0.716972172621932	0.473391267188392
epiTOC	89	minfi_noob_dyecorr	0.066481175656444	0.0148230444716202	0.394412863364759	0.000452121383889753	4.09751109242077	-1.87957022984068	0.0601666737316941
epiTOC	87	minfi_illumina_bg_normcontrol	0.0831655476706309	0.0167504881588669	0.399084356736486	0.000852638823191022	3.65752444089618	-1.93222892527809	0.053331256508196
epiTOC	21	enmix_neg_mean_q2_norcp	0.0774408374759268	0.0140081391569457	0.440315373768507	0.0648780682385911	4.3440931173675	-0.629647102419885	0.528925498766633
epiTOC	51	enmix_neg_relic_q1_rcp	0.0449537304801042	0.0109178389834412	0.433079342623318	1.12465165102378	5.40692284935137	0.0217264694624971	0.982666149176154
epiTOC	48	enmix_neg_mean_q1_rcp	0.0512175275975598	0.0113141513991275	0.436856552775782	1.03957218494344	5.28330183385922	0.0073456465502808	0.994139074736275
epiTOC	54	enmix_neg_nodye_q1_rcp	0.0514186884270237	0.0113915570049882	0.436349322954756	1.32393648477123	5.23451800472609	0.0536075115003128	0.957247871807856
epiTOC	42	enmix_neg_relic_nonorm_rcp	0.0453893053167077	0.0147659190642018	0.39727389504577	0.00093749240790658	4.05649385228117	-1.71880006534821	0.0856507836405537
epiTOC	60	enmix_neg_relic_q2_rcp	0.0451416793521374	0.0121026142198781	0.429602756146827	0.0333788357213497	4.91866466796363	-0.691210617188198	0.489433192681033
epiTOC	100	cross_noob_dyecorr_BMIQ	0.0537601610709208	0.0147829837281894	0.396566864973305	0.00106124351058281	4.04154269843404	-1.69448016419365	0.0901740778326059
epiTOC	23	enmix_est_relic_q2_norcp	0.0563670222972036	0.0134816220211948	0.432420079631236	0.135540421587866	4.37838464112894	-0.456443536292954	0.648071064965699
epiTOC	67	enmix_oob_relic_q3_rcp	0.0365137136323796	0.0118629735067193	0.400626412316393	0.0162010284263675	4.91225133115323	-0.839264988235403	0.40132062572917
epiTOC	2	enmix_est_mean_nonorm_norcp	0.0700016199093864	0.0172801975312598	0.397122537210178	0.0016258402506827	3.51272254304226	-1.82813485574468	0.0675293149209686
epiTOC	33	enmix_neg_relic_q3_norcp	0.0643657603367631	0.0144433506927384	0.431073662953279	0.0648821875296458	4.11401651498245	-0.664844718837222	0.506149816873267
epiTOC	3	enmix_neg_mean_nonorm_norcp	0.0778274379269025	0.0168292681822502	0.401056641277438	0.000992608483067312	3.63991473911863	-1.89981764523745	0.0574570544906807
epiTOC	88	minfi_illumina_nobg_normcontrol	0.0882106716030573	0.0165117364718273	0.386084362422872	0.000666628918540336	3.70275892312056	-1.97508861979043	0.0482580920661148
epiTOC	92	minfi_funnorm_bg_dyecorr	0.0659467269223064	0.014859995908711	0.401155886553549	0.00157987088779778	4.06250829829243	-1.58779051714853	0.112333716501054
epiTOC	41	enmix_est_relic_nonorm_rcp	0.0438488667281753	0.01483967185718	0.400886369920579	0.00061221929980142	4.0624624047878	-1.82116639354241	0.0685815672886819
epiTOC	62	enmix_est_nodye_q2_rcp	0.0495783700279941	0.0128751298327439	0.432351936126363	0.0258502296597013	4.68647179294658	-0.779997395748264	0.435392408061793
epiTOC	56	enmix_est_mean_q2_rcp	0.0494828394859124	0.0128387797193827	0.433025110652987	0.0298050554217416	4.69746702930005	-0.747866293243031	0.454540810516023
epiTOC	72	enmix_neg_nodye_q3_rcp	0.0520362117819974	0.0140739084596908	0.429414977051007	0.0437460868303424	4.21091171954433	-0.743153341242542	0.45738884828725
epiTOC	50	enmix_est_relic_q1_rcp	0.0431764275867873	0.0109366162992361	0.430821169243404	0.612876364886987	5.44072478021549	-0.0899865499115348	0.928297903078894
epiTOC	66	enmix_neg_mean_q3_rcp	0.0517036766572878	0.0140030431356091	0.429565702423744	0.04103076124438	4.23656106875973	-0.753779579123257	0.450981587972357
epiTOC	30	enmix_neg_mean_q3_norcp	0.0776250940723777	0.0150641655727566	0.434563460877014	0.057660583618138	4.0015099502496	-0.713026207751713	0.475829539974737
epiTOC	39	enmix_neg_mean_nonorm_rcp	0.0518415640601121	0.0153823768879209	0.400591420295905	0.0012466959298118	3.92781079216803	-1.70254089039179	0.0886540199781858
epiTOC	53	enmix_est_nodye_q1_rcp	0.0493924033294459	0.0114871974269727	0.434714236358968	0.844633332328805	5.21985631789383	-0.0323481455720276	0.974194414660873
epiTOC	45	enmix_neg_nodye_nonorm_rcp	0.0518322663993803	0.0153855322832305	0.400423732479105	0.00124949667206211	3.92759378706489	-1.70206361287282	0.0887434440861538
epiTOC	47	enmix_est_mean_q1_rcp	0.049192272026885	0.0114178438545048	0.43512055040352	0.700468016743685	5.26291154981167	-0.0676444148132502	0.946068698439214
epiTOC	20	enmix_est_mean_q2_norcp	0.0695539213552931	0.0143116251865709	0.436752289447871	0.158926418721961	4.19240124000782	-0.438725650030006	0.660860339034692
epiTOC	10	enmix_oob_mean_q1_norcp	0.0586637299312814	0.0126231618197852	0.423892600275265	1.46962660280014	4.62452716993052	0.0832535614293748	0.933649924656633
epiTOC	101	cross_noob_nodyecorr_BMIQ	0.0552531624450667	0.0153415278370418	0.397858672788695	0.00161089724307403	3.90176882012769	-1.64821757973119	0.099308030629983
epiTOC	69	enmix_neg_relic_q3_rcp	0.0455888491758624	0.0134015404636754	0.426889715601665	0.0381386647868928	4.39712814540173	-0.74287730073276	0.457555969670106
epiTOC	12	enmix_neg_mean_q1_norcp	0.0774330312937598	0.0138468528260629	0.444082367062749	2.00900666825799	4.31337879181669	0.161738729356085	0.87151160444164
epiTOC	84	watermelon_raw_PBC	0.0697180949696898	0.0161592138002261	0.368225706674465	0.00110334255826604	3.7507831381916	-1.81546380221095	0.0694526638600045
epiTOC	13	enmix_oob_relic_q1_norcp	0.0435439151045052	0.0115195475186573	0.413134377372982	1.1107508900765	4.96578076053857	0.0211520139989925	0.983124392989109
epiTOC	38	enmix_est_mean_nonorm_rcp	0.0499475635184554	0.0155406677674155	0.403013949204712	0.000998699406104696	3.9073140670039	-1.76823685040541	0.0770213160566212
epiTOC	44	enmix_est_nodye_nonorm_rcp	0.0499539663952937	0.0155457753102389	0.402957212419857	0.00100712883958642	3.90642441040395	-1.76648797070611	0.0773140179501783
epiTOC	59	enmix_est_relic_q2_rcp	0.0435596585666974	0.0121897970402563	0.429825673415306	0.027830047675515	4.91397141123599	-0.728868503825303	0.466082102664972
epiTOC	15	enmix_neg_relic_q1_norcp	0.0643718154527739	0.0133079508345825	0.440274557191894	2.66225520199577	4.40546060676926	0.222263611299029	0.824108677600497
epiTOC	11	enmix_est_mean_q1_norcp	0.0695920766192157	0.014224413372182	0.443322919611975	3.01503595122472	4.16016033100007	0.265281062848779	0.790792951714583
epiTOC	83	watermelon_raw_BMIQ	0.0691323185105869	0.016398660932047	0.37481941261025	0.000435127284115458	3.67068767506079	-2.10856184117777	0.0349824195478995
epiTOC	14	enmix_est_relic_q1_norcp	0.0566828371666315	0.0134013385994026	0.437577760643595	3.56327723659473	4.33331246794674	0.293235418141122	0.769342213591559
epiTOC	77	watermelon_danes	0.0859318690564994	0.0115665938952344	0.4220824474038	0.499812639110967	5.19084670543481	-0.133604787796497	0.893715098022292
epiTOC	32	enmix_est_relic_q3_norcp	0.0568028629623077	0.0145616142362697	0.423200743223489	0.198050746593427	4.02322756694609	-0.40247089140635	0.687337506644339
epiTOC	29	enmix_est_mean_q3_norcp	0.0697950846802725	0.0154904454159432	0.42728017278809	0.225556954613091	3.82794288028742	-0.389029467825239	0.697254347879989
epiTOC	71	enmix_est_nodye_q3_rcp	0.050339537526859	0.0144819592769784	0.423796308703582	0.0837411256629986	4.09006340847566	-0.606353698816737	0.544279907396037
epiTOC	7	enmix_oob_nodye_nonorm_norcp	0.0636100960192621	0.0160281927925256	0.38235351133522	0.00124881320995403	3.77165515930029	-1.77258029388378	0.0762982794809661
epiTOC	17	enmix_est_nodye_q1_norcp	0.0728436186472246	0.0148282926527427	0.429388978463717	0.645481515280655	4.04294074399562	-0.108277299398103	0.913775729190313
epiTOC	8	enmix_est_nodye_nonorm_norcp	0.0727607044266388	0.0180598332482167	0.388934903692432	0.00316334533406778	3.34748221060026	-1.71953868585442	0.0855163297543884
epiTOC	65	enmix_est_mean_q3_rcp	0.0498846956528101	0.0144365343866106	0.42345704568783	0.0955930477529393	4.09973234239253	-0.572636208355181	0.566891038155442
epiTOC	75	watermelon_nanet	0.0753286845661643	0.0118138182584501	0.390717231551636	0.161375524248034	4.92825034786878	-0.370115365989296	0.711296533422821
epiTOC	78	watermelon_danet	0.082860587767097	0.0118673026443845	0.393443686823258	0.244547602609017	4.9056500981444	-0.287086373292884	0.774046185752332
epiTOC	16	enmix_oob_nodye_q1_norcp	0.0636586178940146	0.0136121644690266	0.408437237710119	0.316794590764434	4.35936140728483	-0.26368579853782	0.792022039480981
epiTOC	82	watermelon_nasen	0.0879375848062371	0.0138800613219386	0.414504217916425	0.173275823603708	4.37305620871841	-0.400834225394879	0.688542178749158
epiTOC	90	minfi_noob_nodyecorr	0.0700325558386969	0.0157554482940598	0.383522503287679	0.00127704510931064	3.83073805625017	-1.73940537835613	0.0819634828716823
epiTOC	9	enmix_neg_nodye_nonorm_norcp	0.0805908266323817	0.0175868903085437	0.39195003849285	0.00219451860268391	3.463005235279	-1.7677687892438	0.0770995646345546
epiTOC	91	minfi_funnorm_nobg_nodyecorr	0.0881379981570181	0.0167153053139269	0.38326478782065	0.00133350609711926	3.65274160254989	-1.81232191115395	0.0699364708695834
epiTOC	68	enmix_est_relic_q3_rcp	0.044307446418489	0.0138846908235457	0.416807928503052	0.10022791277749	4.23168140243702	-0.543592094897927	0.586722200818873
epiTOC	18	enmix_neg_nodye_q1_norcp	0.0805731193817893	0.014445995757687	0.426359604312936	0.314001154761244	4.19685070108786	-0.276006629255791	0.782542974530496
epiTOC	74	watermelon_naten	0.0884724011787763	0.0155713487410681	0.408518861386348	0.033341521666391	3.88690369342371	-0.874977110338892	0.381586360323174
epiTOC	86	minfi_illumina_bg_nonorm	0.0838670356415555	0.0174251360421702	0.389607629213673	0.00179592351788675	3.49918648650785	-1.80677306542012	0.0707976699677473
epiTOC	93	minfi_funnorm_bg_nodyecorr	0.0693675075858232	0.0156284260175895	0.390223175361751	0.00137377623769452	3.8789566321985	-1.69895994670376	0.0893267306372573
epiTOC	99	minfi_illumina_bg_SWAN	0.0864454766606698	0.0181995759230398	0.391829318082964	0.00236827707993071	3.35861384415938	-1.80002609386397	0.0718565180932305
epiTOC	85	minfi_raw	0.0889249518292138	0.0172476802178435	0.375872820666308	0.00154429208287292	3.53065472549371	-1.83342472592534	0.0667394333278189
epiTOC	98	minfi_raw_SWAN	0.091087670825658	0.0180342079804568	0.380988640302702	0.00215732880089288	3.38391663641479	-1.81413585156937	0.0696568131973618
epiTOC	34	enmix_oob_nodye_q3_norcp	0.0638972626361705	0.015062903994583	0.395213010549051	0.0798432273909123	3.89734122923756	-0.648567850718462	0.516617741276051
epiTOC	25	enmix_oob_nodye_q2_norcp	0.0636020863725228	0.0141609899427712	0.397970535342172	0.110431708703281	4.17267849521801	-0.528044030324354	0.597468776200552
epiTOC	95	minfi_raw_quantile_nostrat	0.0895117828732388	0.0156878144418049	0.408948426401602	0.00738960024167492	3.91227251254795	-1.25443246201295	0.209684859644665
epiTOC	26	enmix_est_nodye_q2_norcp	0.072849007617262	0.0157020924063225	0.409019184847975	0.316406521249023	3.78341202473195	-0.304150704444662	0.761013078889625
epiTOC	97	minfi_illumina_bg_quantile_nostrat	0.0846823365534288	0.0160193924450981	0.419421027161475	0.0110173939066459	3.82719126985167	-1.17796046054418	0.238812369600984
epiTOC	36	enmix_neg_nodye_q3_norcp	0.0809074461539145	0.0164987184152158	0.407435020409186	0.145255522585663	3.61336299664795	-0.533923899845889	0.593394185912494
epiTOC	35	enmix_est_nodye_q3_norcp	0.0733188747968255	0.0168978731249727	0.402267281328173	0.369529898262877	3.48389294020822	-0.285750349821817	0.775069338186923
epiTOC	27	enmix_neg_nodye_q2_norcp	0.0805854379606446	0.0154427873456936	0.41027268706756	0.184068497228038	3.88926915291076	-0.435158189511569	0.663447608608392
epiTOC	79	watermelon_danen	0.0996377870057016	0.0172405009872041	0.37419091284502	0.00166855267530021	3.54403782256052	-1.80466434333866	0.0711272227206297
epiTOC	73	watermelon_dasen	0.0995586747817411	0.0140945626028821	0.410325247217408	0.0914944642033472	4.35137922846483	-0.549590528308073	0.582600256797534
epiTOC	81	watermelon_daten2	0.100213802670682	0.0159017983726681	0.402168431234134	0.0386773351801075	3.82804228527176	-0.849651404657545	0.395518923430762
epiTOC	80	watermelon_daten1	0.100215792665134	0.0159189944350936	0.401696282179761	0.0399000649589457	3.82224047162245	-0.842798183672754	0.399341324010109
epiTOC	96	minfi_illumina_bg_quantile_strat	0.163688480707951	0.0207167484393259	0.402780461160466	0.00115031964468446	3.15706765490787	-2.14367133146737	0.0320592308422515
epiTOC	94	minfi_raw_quantile_strat	0.163354679763827	0.021138721553581	0.398419088559073	0.00142175716800918	3.09414335986533	-2.11879701992702	0.0341076247184877
ZhangMortality	88	minfi_illumina_nobg_normcontrol	-1.27124579499808	0.385451905864608	0.344026655426666	3.69699948866334	0.160172459417427	8.16321074421226	3.26234590605335e-16
ZhangMortality	6	enmix_neg_relic_nonorm_norcp	-1.02085615154496	0.434261215324308	0.345274791553319	3.28457242666171	0.146635440774135	8.11015725717639	5.05542917007593e-16
ZhangMortality	4	enmix_oob_relic_nonorm_norcp	-0.966866425543001	0.490556309001582	0.350619901538553	2.89606772048726	0.131860521042859	8.06423219009269	7.3697572423208e-16
ZhangMortality	87	minfi_illumina_bg_normcontrol	-1.300388423814	0.393908580914011	0.348793335696492	3.60476951714146	0.157619012499868	8.13517236364724	4.11352666535647e-16
ZhangMortality	3	enmix_neg_mean_nonorm_norcp	-1.27789251508859	0.397577147945664	0.348776427797913	3.55692841676422	0.156249184398018	8.12098554653622	4.62413106763432e-16
ZhangMortality	93	minfi_funnorm_bg_nodyecorr	-1.38609125523712	0.419598396618588	0.34419646720948	3.29228153326794	0.147462414431002	8.08057296626909	6.44631726882883e-16
ZhangMortality	40	enmix_oob_relic_nonorm_rcp	-1.08318697818921	0.510706450808972	0.357231313159518	2.71471431029199	0.124825953122686	8.00063365393137	1.23780553361905e-15
ZhangMortality	42	enmix_neg_relic_nonorm_rcp	-1.09968309023447	0.471347575867207	0.351876510201614	2.95756647545047	0.135072377929254	8.02804252170703	9.90401564704554e-16
ZhangMortality	83	watermelon_raw_BMIQ	-1.3187990839849	0.403675853025759	0.349380207777188	3.56745338214318	0.15442505058934	8.23604718311972	1.77993760327661e-16
ZhangMortality	22	enmix_oob_relic_q2_norcp	-0.966691088145996	0.490898018153627	0.353490320041329	2.7851806909514	0.133751919522899	7.65830318535071	1.88405690349493e-14
ZhangMortality	24	enmix_neg_relic_q2_norcp	-1.02031895897627	0.433819976677195	0.347099308099827	3.14849449953602	0.149275652134085	7.68326505721088	1.55084249504835e-14
ZhangMortality	90	minfi_noob_nodyecorr	-1.43978086839011	0.426246030414041	0.346149402280668	3.17775718284207	0.146248929162029	7.90553247924187	2.66790695953609e-15
ZhangMortality	41	enmix_est_relic_nonorm_rcp	-1.147675710768	0.48682964407717	0.35522918787189	2.86741225858476	0.132113161993614	7.97354294667982	1.54188997524957e-15
ZhangMortality	45	enmix_neg_nodye_nonorm_rcp	-1.33318490529504	0.436412004989328	0.351410915959735	3.12969862234134	0.142910813694359	7.98355760232666	1.42174919686713e-15
ZhangMortality	9	enmix_neg_nodye_nonorm_norcp	-1.31839943406195	0.400239985797285	0.344415207239896	3.51079231937409	0.156660976605984	8.0163022804211	1.0897612266901e-15
ZhangMortality	86	minfi_illumina_bg_nonorm	-1.30822749833053	0.395751960812285	0.343461784168491	3.57685145971115	0.158164081032919	8.05797956522022	7.75657811577808e-16
ZhangMortality	7	enmix_oob_nodye_nonorm_norcp	-1.45667639264014	0.434144133052944	0.345162549749562	3.07245819239877	0.143224672717564	7.83718289619326	4.6076668328496e-15
ZhangMortality	98	minfi_raw_SWAN	-1.26479909905522	0.385978725784177	0.348305701202652	3.71683919004409	0.161522943113651	8.12809376611514	4.36093836337133e-16
ZhangMortality	31	enmix_oob_relic_q3_norcp	-0.966460941901753	0.492604266662089	0.348788038500855	2.78875541018544	0.133528863692037	7.68070197265992	1.58219179393677e-14
ZhangMortality	58	enmix_oob_relic_q2_rcp	-1.08451315477671	0.512824232418401	0.362437708615545	2.58997773626365	0.126803107108175	7.50493660084729	6.14583384670259e-14
ZhangMortality	99	minfi_illumina_bg_SWAN	-1.28082127121251	0.395256848670259	0.347933454871976	3.59847031669386	0.158459108647744	8.08100496121349	6.42351969536248e-16
ZhangMortality	101	cross_noob_nodyecorr_BMIQ	-1.4683578682372	0.438155517746715	0.347285250434547	3.06627310864784	0.142298934998186	7.87400730039942	3.4345888874143e-15
ZhangMortality	39	enmix_neg_mean_nonorm_rcp	-1.33697170485454	0.437393100372759	0.350469448741594	3.11870139424724	0.143076684949419	7.94969981159015	1.8696400003427e-15
ZhangMortality	33	enmix_neg_relic_q3_norcp	-1.02016967704825	0.435851969984955	0.341808340446407	3.13887551657981	0.148678896911656	7.69352371992761	1.43137156142537e-14
ZhangMortality	85	minfi_raw	-1.27919290100641	0.387300331272843	0.338651848246481	3.6671128408742	0.160738087006982	8.08398734113167	6.26828415630304e-16
ZhangMortality	5	enmix_est_relic_nonorm_norcp	-1.11134590127747	0.46896290499603	0.349920524303766	2.98956205415384	0.138933455017557	7.88238445775162	3.21191972830882e-15
ZhangMortality	92	minfi_funnorm_bg_dyecorr	-1.33369399151382	0.419201872361823	0.34469949962718	3.24277258281507	0.1476265393354	7.96895127803126	1.60026529637503e-15
ZhangMortality	89	minfi_noob_dyecorr	-1.38303094277364	0.425845894129573	0.349478693464137	3.18865382065525	0.145492061548869	7.9701862465238	1.58435412691762e-15
ZhangMortality	21	enmix_neg_mean_q2_norcp	-1.2737866132784	0.399075938444805	0.347511852045182	3.36816542025902	0.158799045626416	7.64720093664571	2.05401232773645e-14
ZhangMortality	1	enmix_oob_mean_nonorm_norcp	-1.37856849964767	0.434462084434053	0.349834047691137	3.08865278868988	0.142309341147261	7.92453254319998	2.29006173116569e-15
ZhangMortality	60	enmix_neg_relic_q2_rcp	-1.10024729056165	0.470813621295115	0.356895659929469	2.83886483572291	0.137878719223108	7.5675511958429	3.80325307767225e-14
ZhangMortality	91	minfi_funnorm_nobg_nodyecorr	-1.24494074580366	0.383755656198867	0.337648138992954	3.76826722634295	0.161317560137666	8.2236259524983	1.97441214576904e-16
ZhangMortality	43	enmix_oob_nodye_nonorm_rcp	-1.43106380292314	0.457663744961072	0.352255440691833	2.85775018782092	0.134055633541517	7.83282760975432	4.77018170080336e-15
ZhangMortality	67	enmix_oob_relic_q3_rcp	-1.08541661373476	0.514205926791019	0.355834006321807	2.60633118260674	0.127154177640306	7.53371672923961	4.93160510502974e-14
ZhangMortality	79	watermelon_danen	-1.26583691729636	0.377371329991509	0.337850220263686	3.82787760523602	0.165021966882947	8.1341322302737	4.1489949187445e-16
ZhangMortality	44	enmix_est_nodye_nonorm_rcp	-1.38620937765404	0.450751869173801	0.3514057718868	2.98299181265705	0.139845087680604	7.81526744334116	5.48464511905068e-15
ZhangMortality	30	enmix_neg_mean_q3_norcp	-1.27213314087063	0.402109833816862	0.340000937866143	3.33576282345341	0.157520863857364	7.64788458100894	2.04312468435678e-14
ZhangMortality	69	enmix_neg_relic_q3_rcp	-1.10097628256091	0.47295665164791	0.34947834165423	2.84028075374982	0.137606873661769	7.58612470774616	3.2961519643745e-14
ZhangMortality	59	enmix_est_relic_q2_rcp	-1.14765052398669	0.488008751826916	0.356433102314601	2.72630956670566	0.13427632175914	7.46929074668105	8.06282129431057e-14
ZhangMortality	37	enmix_oob_mean_nonorm_rcp	-1.43762721474402	0.458868167353221	0.350907571891541	2.84967287643026	0.134400529210862	7.79166729209777	6.61306795735436e-15
ZhangMortality	100	cross_noob_dyecorr_BMIQ	-1.42463947919788	0.439750416094899	0.34977371122499	3.0635036860039	0.141232854243688	7.92704546246267	2.24421147530928e-15
ZhangMortality	27	enmix_neg_nodye_q2_norcp	-1.31177482148036	0.402700591913047	0.341169209914227	3.29203306137036	0.157762381313239	7.55253131823774	4.26878949344406e-14
ZhangMortality	8	enmix_est_nodye_nonorm_norcp	-1.43877991855035	0.429622521621028	0.345622873054031	3.13333747606418	0.148647036476761	7.68329291875033	1.55050509842204e-14
ZhangMortality	36	enmix_neg_nodye_q3_norcp	-1.31098140770431	0.404863246942798	0.335909802388336	3.2949272136679	0.156471996053039	7.62043118164374	2.52829731677311e-14
ZhangMortality	57	enmix_neg_mean_q2_rcp	-1.33264177570518	0.438824663924185	0.351435822876909	2.96928954575097	0.145106593665958	7.50016030642824	6.37398329119372e-14
ZhangMortality	38	enmix_est_mean_nonorm_rcp	-1.39066409758972	0.452699598772455	0.349265017191481	2.95984041579572	0.139818866183612	7.76100810226166	8.4256933550554e-15
ZhangMortality	63	enmix_neg_nodye_q2_rcp	-1.3282516657221	0.43896298473585	0.349634098385829	2.96499287561387	0.144923850926955	7.499625649378	6.40003474310248e-14
ZhangMortality	76	watermelon_nanes	-0.725206753269228	0.360786461183137	0.342875278447698	3.78704817768844	0.175156749617115	7.60225839775371	2.91006931225665e-14
ZhangMortality	77	watermelon_danes	-0.74769621818046	0.35486633035262	0.341947038949692	3.90711013557772	0.178560943967658	7.63211693828194	2.30929816442636e-14
ZhangMortality	25	enmix_oob_nodye_q2_norcp	-1.45281001752107	0.437835106068714	0.339301342621047	2.90222739653514	0.143671851785821	7.41605607992322	1.20659425254576e-13
ZhangMortality	2	enmix_est_mean_nonorm_norcp	-1.39580519420115	0.427343405076959	0.350767746930419	3.18432683911596	0.148530627013986	7.79799383113754	6.28990836640219e-15
ZhangMortality	23	enmix_est_relic_q2_norcp	-1.10831726123149	0.468727389829156	0.350075706918918	2.841793822003	0.140646603082435	7.42595595880928	1.11968252241311e-13
ZhangMortality	84	watermelon_raw_PBC	-1.31162564213589	0.42054990112326	0.343866235310796	3.27349445644894	0.150677724768576	7.87016167954447	3.54183223873251e-15
ZhangMortality	68	enmix_est_relic_q3_rcp	-1.14919684832957	0.491292981323859	0.347510773447087	2.70601823149909	0.13365964088302	7.44785980707629	9.4866548988795e-14
ZhangMortality	34	enmix_oob_nodye_q3_norcp	-1.45179057640798	0.441160544605665	0.333382053324897	2.88923693940689	0.142192626507236	7.46165577298564	8.54418680644867e-14
ZhangMortality	66	enmix_neg_mean_q3_rcp	-1.33067815795858	0.442600153295227	0.342924581240216	2.9395032382238	0.143972700116226	7.48920176959343	6.92937454698304e-14
ZhangMortality	72	enmix_neg_nodye_q3_rcp	-1.32752051407393	0.442891329857219	0.342358169480069	2.94835005332612	0.143469902306323	7.53639399305583	4.831453782405e-14
ZhangMortality	19	enmix_oob_mean_q2_norcp	-1.37450173580444	0.438055351736839	0.346858050238248	2.90544334197746	0.143765826171527	7.41891185464657	1.18086465015675e-13
ZhangMortality	18	enmix_neg_nodye_q1_norcp	-1.31488453358156	0.395155289226341	0.342472768258944	3.45657607916067	0.160667250652551	7.71954783308486	1.16743104169485e-14
ZhangMortality	49	enmix_oob_relic_q1_rcp	-1.09153232586748	0.501596489190521	0.372777039135482	2.56284895990956	0.130797846912365	7.19522176309524	6.23593275699033e-13
ZhangMortality	55	enmix_oob_mean_q2_rcp	-1.4323887493231	0.462600625472011	0.349845615225173	2.68647186882747	0.135408263635458	7.29814217604218	2.91768245400522e-13
ZhangMortality	82	watermelon_nasen	-1.24239938211416	0.378810976898719	0.338772802113074	3.67821334206673	0.166710422276415	7.81251172918584	5.60594252647516e-15
ZhangMortality	32	enmix_est_relic_q3_norcp	-1.10854800961059	0.471957983261633	0.343667817376736	2.81783811116413	0.139818407313117	7.40939611316204	1.26875818456926e-13
ZhangMortality	61	enmix_oob_nodye_q2_rcp	-1.42975143757024	0.461530051402296	0.34694838174589	2.71443353159399	0.135437971465749	7.37299353223948	1.66838584718424e-13
ZhangMortality	26	enmix_est_nodye_q2_norcp	-1.42849597362055	0.431179072064385	0.34195696241473	2.95072803586338	0.148867000683024	7.26858153087734	3.63281868597417e-13
ZhangMortality	56	enmix_est_mean_q2_rcp	-1.38560134203693	0.45445240236442	0.347727778149941	2.81080535764168	0.14113200537552	7.32272629213796	2.42983083587994e-13
ZhangMortality	62	enmix_est_nodye_q2_rcp	-1.38022796074271	0.45392263075793	0.346056413160625	2.8160474936834	0.140999085433387	7.34284410871102	2.09102032396495e-13
ZhangMortality	96	minfi_illumina_bg_quantile_strat	-1.43677778402038	0.390651232060282	0.337040493144921	4.04185876261171	0.173127646123883	8.06748492912661	7.17610603430023e-16
ZhangMortality	15	enmix_neg_relic_q1_norcp	-1.0242410329601	0.424823391375058	0.342152774773857	3.15025254119016	0.15277327809269	7.511016558368	5.86699701452154e-14
ZhangMortality	35	enmix_est_nodye_q3_norcp	-1.42829929689627	0.434539893132628	0.335395922852292	2.93532992209006	0.147312962957748	7.30974270636421	2.67654392401768e-13
ZhangMortality	51	enmix_neg_relic_q1_rcp	-1.09922841486992	0.467020228762381	0.368844433103053	2.74350615843196	0.140386893601977	7.18896683554584	6.52834274998314e-13
ZhangMortality	73	watermelon_dasen	-1.26488884702539	0.373244294901492	0.33750439158651	3.77575511089052	0.169600925137428	7.83368599549906	4.73771129340851e-15
ZhangMortality	28	enmix_oob_mean_q3_norcp	-1.372272847493	0.442126440822726	0.338542672163456	2.87492111726844	0.142497397195391	7.41083877450085	1.2550308533442e-13
ZhangMortality	97	minfi_illumina_bg_quantile_nostrat	-1.30408768007048	0.39737278673784	0.32579439451685	3.55293531584414	0.158432251760838	8.00199515741847	1.22419201391365e-15
ZhangMortality	70	enmix_oob_nodye_q3_rcp	-1.42888839769967	0.4660021273724	0.340148441783054	2.70162758327553	0.134065869933226	7.41317980862486	1.23306522092767e-13
ZhangMortality	20	enmix_est_mean_q2_norcp	-1.38906438146659	0.429172112495083	0.348434653055032	2.99996449225714	0.149896167704636	7.32907631667092	2.31744397216636e-13
ZhangMortality	94	minfi_raw_quantile_strat	-1.40517621793022	0.382671121052932	0.332518128026364	4.14067411155106	0.175915559853995	8.07693534692656	6.64147354373548e-16
ZhangMortality	50	enmix_est_relic_q1_rcp	-1.14415281110498	0.483421324757104	0.368463502376596	2.6255868343677	0.136752608856964	7.05876425376235	1.67989788849818e-12
ZhangMortality	95	minfi_raw_quantile_nostrat	-1.27604155378399	0.389655845182376	0.321900639368363	3.64559113371168	0.161082273421011	8.03017303792275	9.73352838682431e-16
ZhangMortality	64	enmix_oob_mean_q3_rcp	-1.43022577206257	0.467072183009184	0.341212361316147	2.66412691709747	0.134404539792992	7.2905007122945	3.08805174516482e-13
ZhangMortality	71	enmix_est_nodye_q3_rcp	-1.38030829464831	0.458943763450057	0.3375030182546	2.78440296899806	0.139244493960091	7.35421162794815	1.92057247344327e-13
ZhangMortality	13	enmix_oob_relic_q1_norcp	-0.981083225850837	0.478365188423129	0.344178156219726	2.78031308248413	0.137623117487767	7.43017277639373	1.084559192241e-13
ZhangMortality	74	watermelon_naten	-1.24117603440391	0.382981556481048	0.32515688977292	3.68694467398416	0.163821928382607	7.9647341862078	1.65579319220805e-15
ZhangMortality	65	enmix_est_mean_q3_rcp	-1.38383136352785	0.459824000722794	0.337521624748743	2.75906192860724	0.139550561600082	7.27256651195333	3.52720811881984e-13
ZhangMortality	80	watermelon_daten1	-1.2620059387334	0.377019969226841	0.325514300478332	3.81006806231518	0.166779156751729	8.02046897919635	1.05342188905279e-15
ZhangMortality	12	enmix_neg_mean_q1_norcp	-1.27130002886406	0.39281132021967	0.339612184853829	3.33506140242788	0.161945407718511	7.4376365942671	1.02502573657301e-13
ZhangMortality	81	watermelon_daten2	-1.26200529146661	0.377100729766002	0.325361674899364	3.80390475743786	0.166683650828901	8.01535183714099	1.09822181670044e-15
ZhangMortality	16	enmix_oob_nodye_q1_norcp	-1.45648167072709	0.429747363844728	0.336532224957093	2.98423473046113	0.145943182687271	7.49156844560348	6.8055377279835e-14
ZhangMortality	17	enmix_est_nodye_q1_norcp	-1.43038406022286	0.421320438443695	0.339863290243511	3.10699980064494	0.15236429206046	7.44044126689382	1.00349526137563e-13
ZhangMortality	54	enmix_neg_nodye_q1_rcp	-1.3283525563644	0.436859377634757	0.362492967048514	2.84138233625719	0.147407952161447	7.08435777419605	1.3969059177253e-12
ZhangMortality	29	enmix_est_mean_q3_norcp	-1.38741107725348	0.434043239638711	0.339103044361958	2.94563815738881	0.148166405960554	7.29129844540956	3.0698188621108e-13
ZhangMortality	48	enmix_neg_mean_q1_rcp	-1.32632577466576	0.436848458208768	0.362570831436987	2.83688509332083	0.147605092345646	7.06416449157268	1.61585246420756e-12
ZhangMortality	14	enmix_est_relic_q1_norcp	-1.11037105540587	0.456781108543083	0.341688601740206	2.862012559896	0.144378112405853	7.2831335173014	3.26154138324689e-13
ZhangMortality	53	enmix_est_nodye_q1_rcp	-1.37881777390773	0.451528191518503	0.35919490104796	2.68948015699539	0.143426621410514	6.89793787946267	5.27628078709172e-12
ZhangMortality	47	enmix_est_mean_q1_rcp	-1.37899554425051	0.452009627865205	0.359531813366119	2.6802512590703	0.143467719156158	6.87200263105537	6.3306786844542e-12
ZhangMortality	52	enmix_oob_nodye_q1_rcp	-1.43149004088671	0.456505180339403	0.359193598792368	2.62342715471344	0.138337359582075	6.97195276981567	3.12571500622217e-12
ZhangMortality	46	enmix_oob_mean_q1_rcp	-1.43109975480539	0.4569043434087	0.359846495167568	2.60855443084184	0.138387601846301	6.92833893493234	4.25810592957119e-12
ZhangMortality	78	watermelon_danet	-0.684262330333259	0.3512140992167	0.318937514676062	4.01078791827311	0.191105703764693	7.26816459688106	3.64404616639148e-13
ZhangMortality	75	watermelon_nanet	-0.662536981003231	0.353217564333135	0.317778690056076	3.95229667920961	0.189714881491907	7.2440118398239	4.35603368078694e-13
ZhangMortality	10	enmix_oob_mean_q1_norcp	-1.37449969473376	0.430940702005907	0.335088340496069	2.87167894717324	0.146560018253161	7.19771237964227	6.12311326585299e-13
ZhangMortality	11	enmix_est_mean_q1_norcp	-1.38577883973934	0.421258191570966	0.337685601626831	2.99560622470712	0.153089967470142	7.1666787933372	7.68390285085941e-13
DNAmTL	49	enmix_oob_relic_q1_rcp	6.83361112016785	0.340548927459533	-0.730031032668849	0.184249507954557	0.244838077475507	-6.90850228807667	4.8979709177466e-12
DNAmTL	51	enmix_neg_relic_q1_rcp	6.84030201374126	0.327738659513679	-0.727164084321147	0.167253879565827	0.25259032722543	-7.07961545351908	1.44555024673193e-12
DNAmTL	58	enmix_oob_relic_q2_rcp	6.83247104730437	0.339433834452569	-0.733410753414287	0.175981800057823	0.24735883746743	-7.02370174375585	2.16065788847243e-12
DNAmTL	50	enmix_est_relic_q1_rcp	6.8587145508508	0.332760748057761	-0.725342858638992	0.172112549711049	0.248388040803337	-7.08410377444885	1.39947011392311e-12
DNAmTL	67	enmix_oob_relic_q3_rcp	6.83233259517815	0.339004934169647	-0.733725435163956	0.177009781575872	0.247270442688259	-7.00265776196209	2.51151820560369e-12
DNAmTL	15	enmix_neg_relic_q1_norcp	7.11672769766628	0.302426828898726	-0.758023878140027	0.124947603166515	0.289834577659398	-7.1760271704715	7.1766297903519e-13
DNAmTL	13	enmix_oob_relic_q1_norcp	7.01803729635514	0.330650406054047	-0.749798732974241	0.160992885405336	0.262345778453668	-6.96178576140345	3.35986193606313e-12
DNAmTL	68	enmix_est_relic_q3_rcp	6.86120917007689	0.333626887583831	-0.727569415429214	0.17373912202013	0.251411987160851	-6.96148351293914	3.36707970333413e-12
DNAmTL	59	enmix_est_relic_q2_rcp	6.86170827817444	0.334323611758934	-0.72677801180855	0.173710074255778	0.25130616356173	-6.96508030121849	3.28216483509698e-12
DNAmTL	41	enmix_est_relic_nonorm_rcp	6.85989984025816	0.333440239851835	-0.727844087544322	0.167645341415635	0.248545538786692	-7.18542204673517	6.69998939849842e-13
DNAmTL	54	enmix_neg_nodye_q1_rcp	6.89274685481714	0.319259207190646	-0.718734356960022	0.157782287583852	0.254278064967558	-7.26188915701084	3.81720956346896e-13
DNAmTL	14	enmix_est_relic_q1_norcp	7.03436052136744	0.320509038894426	-0.744268577015958	0.15367819419049	0.268702781181686	-6.97013444671717	3.16638239561555e-12
DNAmTL	48	enmix_neg_mean_q1_rcp	6.89529129441026	0.319619624227313	-0.718662730183579	0.158359662057402	0.253917648870142	-7.25781173132972	3.93402582271079e-13
DNAmTL	31	enmix_oob_relic_q3_norcp	7.01875569124478	0.326996177252629	-0.750098742059141	0.154493092922585	0.263780721684231	-7.08014550010237	1.44003185661604e-12
DNAmTL	52	enmix_oob_nodye_q1_rcp	6.92561016302657	0.328860171031478	-0.717792781539014	0.17102453471176	0.245955822787991	-7.17994083208634	6.97415946206029e-13
DNAmTL	5	enmix_est_relic_nonorm_norcp	7.03568648640245	0.318408113057972	-0.743488607028653	0.141883973340879	0.262842466490576	-7.42933845737182	1.09142149274204e-13
DNAmTL	12	enmix_neg_mean_q1_norcp	7.17599543562547	0.289574902409517	-0.7522442356991	0.111401968754404	0.299250408909005	-7.33369182954799	2.23897616366573e-13
DNAmTL	46	enmix_oob_mean_q1_rcp	6.92840761265879	0.329611163117766	-0.717949449075531	0.172185544082727	0.245595704242517	-7.16292104682525	7.89758400482986e-13
DNAmTL	22	enmix_oob_relic_q2_norcp	7.01949019429658	0.326689152470631	-0.748144012625609	0.153059872022339	0.263417454821273	-7.12529135550869	1.03860751569182e-12
DNAmTL	60	enmix_neg_relic_q2_rcp	6.8425561979002	0.327683708877978	-0.72892961553458	0.163522227421705	0.255844119918575	-7.07777200792344	1.46490466401646e-12
DNAmTL	47	enmix_est_mean_q1_rcp	6.91876960053578	0.325262559406038	-0.716140386794893	0.163684489135634	0.249125328701416	-7.26467501436216	3.73936189595631e-13
DNAmTL	53	enmix_est_nodye_q1_rcp	6.91618483235284	0.324715620932668	-0.716214743260476	0.163220106499505	0.249507973544095	-7.26492070254571	3.73257170590684e-13
DNAmTL	55	enmix_oob_mean_q2_rcp	6.92783077105443	0.32924327765721	-0.721796902303492	0.17163133206896	0.249052658569389	-7.07644130725038	1.47903352648605e-12
DNAmTL	32	enmix_est_relic_q3_norcp	7.03541396966084	0.319273531131793	-0.742573161366661	0.153305951210606	0.26892904996427	-6.97328783716252	3.09618230725571e-12
DNAmTL	101	cross_noob_nodyecorr_BMIQ	7.01400458778991	0.321439023236003	-0.732952880938296	0.151817415346207	0.258018289299419	-7.30598090592214	2.75251261924375e-13
DNAmTL	69	enmix_neg_relic_q3_rcp	6.84257619197324	0.327284568451634	-0.728711026863833	0.164869924091243	0.25497010488606	-7.06984238654379	1.55109770093606e-12
DNAmTL	92	minfi_funnorm_bg_dyecorr	7.15124704939989	0.297854889585736	-0.746790390950893	0.125626313709502	0.281697979299729	-7.36406966067435	1.78386530169503e-13
DNAmTL	40	enmix_oob_relic_nonorm_rcp	6.83209221544271	0.339583302108544	-0.731991148953392	0.175213179921127	0.244839960289288	-7.11383825332701	1.12859408640218e-12
DNAmTL	6	enmix_neg_relic_nonorm_norcp	7.11938832726038	0.299387536624775	-0.757509569182664	0.113431910020476	0.283752482418648	-7.67060261549465	1.71190148079504e-14
DNAmTL	64	enmix_oob_mean_q3_rcp	6.92760657162572	0.329140239353443	-0.722788530887346	0.172469779847643	0.248854628713466	-7.0624896801531	1.63545465411608e-12
DNAmTL	61	enmix_oob_nodye_q2_rcp	6.92719830492608	0.32884464928297	-0.721160024679041	0.171390644857255	0.249302875684766	-7.07496794903046	1.49483306145908e-12
DNAmTL	100	cross_noob_dyecorr_BMIQ	7.02027722468844	0.322178080273174	-0.732865383336646	0.155751473221472	0.257738337991304	-7.21465683749459	5.40701561091062e-13
DNAmTL	44	enmix_est_nodye_nonorm_rcp	6.91834794119744	0.326078734258141	-0.720100693522133	0.165561720275144	0.249991386112866	-7.19389275556437	6.2969663220323e-13
DNAmTL	65	enmix_est_mean_q3_rcp	6.91922552088966	0.326512774488553	-0.719725682169043	0.167851452091025	0.252770261880169	-7.06046625578291	1.65944841568864e-12
DNAmTL	10	enmix_oob_mean_q1_norcp	7.11470486541719	0.3137643776589	-0.740627547821549	0.142887792444301	0.271255134490173	-7.17293565194298	7.34063621464058e-13
DNAmTL	38	enmix_est_mean_nonorm_rcp	6.91960345914318	0.326283456747692	-0.719791996969422	0.16608116672592	0.250120560446367	-7.17765325146245	7.09181452575034e-13
DNAmTL	4	enmix_oob_relic_nonorm_norcp	7.0191934460221	0.326343574464355	-0.750470717639417	0.144485623320815	0.259269061737479	-7.46165105857373	8.54449259329606e-14
DNAmTL	23	enmix_est_relic_q2_norcp	7.0367091624318	0.319310111412662	-0.739758036098702	0.154003982462708	0.268578463443551	-6.96547590886271	3.27295429789622e-12
DNAmTL	42	enmix_neg_relic_nonorm_rcp	6.84256674162156	0.327491268631457	-0.728048787026625	0.164373543097075	0.252396487298888	-7.15387824410938	8.43598975300868e-13
DNAmTL	63	enmix_neg_nodye_q2_rcp	6.89597608593663	0.319303866065658	-0.721002742369016	0.158626998210144	0.258370845317745	-7.1261900842301	1.03185194812851e-12
DNAmTL	57	enmix_neg_mean_q2_rcp	6.8957287567444	0.31948985590355	-0.721163849390538	0.158270976348721	0.2580252089776	-7.14444407226692	9.03608383698894e-13
DNAmTL	56	enmix_est_mean_q2_rcp	6.91921021238483	0.326732296435244	-0.718314418606929	0.167662040687759	0.253017138814919	-7.05803961196832	1.6886792730153e-12
DNAmTL	70	enmix_oob_nodye_q3_rcp	6.92625659988465	0.328566633670659	-0.72260600683538	0.17350226537428	0.249535799245526	-7.01929193351838	2.22995419660011e-12
DNAmTL	39	enmix_neg_mean_nonorm_rcp	6.89550164034265	0.3193698063022	-0.72124247971401	0.159455489698688	0.254730905336397	-7.20756853090817	5.69597756053885e-13
DNAmTL	45	enmix_neg_nodye_nonorm_rcp	6.89543861807358	0.319283386109381	-0.721156481803508	0.159598622539994	0.254638740167092	-7.20665372245122	5.73435810452572e-13
DNAmTL	89	minfi_noob_dyecorr	7.15139046464358	0.302739236423376	-0.74349671044168	0.130317791979212	0.275384869601957	-7.39975025079111	1.36440865121471e-13
DNAmTL	87	minfi_illumina_bg_normcontrol	7.18283236769603	0.283496090221534	-0.754380599827799	0.102785355857687	0.296984538889812	-7.66070987183203	1.84908151481891e-14
DNAmTL	71	enmix_est_nodye_q3_rcp	6.91842712195739	0.325931380899449	-0.719565848507493	0.168952185320458	0.253288553368223	-7.02021274764582	2.21530664891149e-12
DNAmTL	66	enmix_neg_mean_q3_rcp	6.89571365983783	0.319413839598299	-0.721348595340152	0.159727242579297	0.257086858993313	-7.13489464036632	9.68613244552402e-13
DNAmTL	43	enmix_oob_nodye_nonorm_rcp	6.92565468995379	0.328699771389401	-0.722062728070936	0.169952746165649	0.247181350222931	-7.16977572419628	7.51207286226244e-13
DNAmTL	62	enmix_est_nodye_q2_rcp	6.91914638645918	0.326511101997124	-0.718076479287065	0.16752095826623	0.253092226104587	-7.05927178825543	1.67377415491459e-12
DNAmTL	11	enmix_est_mean_q1_norcp	7.09411528265167	0.307907973443619	-0.737660080491563	0.139716842374402	0.276057307186505	-7.12945250037195	1.00768945084971e-12
DNAmTL	37	enmix_oob_mean_nonorm_rcp	6.92685276792523	0.328981770228516	-0.721807559982959	0.170545557722598	0.247184579074167	-7.15559532012943	8.33105752783727e-13
DNAmTL	3	enmix_neg_mean_nonorm_norcp	7.17822113673771	0.286972732566413	-0.752531658242621	0.106205966976586	0.292990951237796	-7.65339330808386	1.95744051056005e-14
DNAmTL	93	minfi_funnorm_bg_nodyecorr	7.13428910663927	0.297442050015268	-0.745617772084069	0.127876868425092	0.28261905970881	-7.27724253840571	3.4071239460291e-13
DNAmTL	16	enmix_oob_nodye_q1_norcp	7.09193019451854	0.311477229063652	-0.740310706106626	0.14581106314065	0.272666161388434	-7.06154212023276	1.6466481423418e-12
DNAmTL	97	minfi_illumina_bg_quantile_nostrat	7.18520253145521	0.285705776102391	-0.75235687433548	0.114455474066792	0.302929226365452	-7.15536572817385	8.34501357006251e-13
DNAmTL	33	enmix_neg_relic_q3_norcp	7.11954985436542	0.300922842971208	-0.755011988146924	0.125694836422353	0.28982871963415	-7.15559950521356	8.33080334483289e-13
DNAmTL	72	enmix_neg_nodye_q3_rcp	6.89574929742519	0.318906669524937	-0.721297804730001	0.161424703573183	0.257857836913099	-7.07256563778145	1.52095001137772e-12
DNAmTL	28	enmix_oob_mean_q3_norcp	7.11535509853873	0.311927542592479	-0.741414844617514	0.144379097884552	0.272275695027947	-7.10791616671586	1.17808077407612e-12
DNAmTL	2	enmix_est_mean_nonorm_norcp	7.09681743934779	0.306423909367456	-0.737499613670113	0.137120733867072	0.269526045930434	-7.37180507094201	1.6833303228103e-13
DNAmTL	90	minfi_noob_nodyecorr	7.13658689444947	0.302804626879088	-0.74239325480092	0.129852574977933	0.275029964038959	-7.42230221277649	1.15101802018744e-13
DNAmTL	24	enmix_neg_relic_q2_norcp	7.12016139689512	0.300869664580487	-0.752278370838871	0.125726796922037	0.289154024165974	-7.17141672341402	7.42255835125862e-13
DNAmTL	19	enmix_oob_mean_q2_norcp	7.11562289064379	0.311534480107336	-0.738367005698948	0.143897718128447	0.271570606966196	-7.13866844506531	9.4239336994424e-13
DNAmTL	1	enmix_oob_mean_nonorm_norcp	7.11601665418395	0.310500594682192	-0.742599029644626	0.13582064202315	0.268665261968201	-7.43088279321039	1.07875269333742e-13
DNAmTL	77	watermelon_danes	7.54526968349605	0.256697599921577	-0.768056606990051	0.0807271106099951	0.34571054313573	-7.27973406356831	3.34478867807471e-13
DNAmTL	18	enmix_neg_nodye_q1_norcp	7.16147001994741	0.288582416675837	-0.75072711394765	0.117703430979013	0.300037592012146	-7.13106347970602	9.95963693245698e-13
DNAmTL	29	enmix_est_mean_q3_norcp	7.09486400839953	0.307777050565047	-0.736162126091053	0.144105917068022	0.275776266842856	-7.02455920794971	2.14743101120592e-12
DNAmTL	7	enmix_oob_nodye_nonorm_norcp	7.09392604643952	0.310408851071088	-0.742243424674607	0.134277471595921	0.26833051031837	-7.48273811281304	7.27898446117726e-14
DNAmTL	30	enmix_neg_mean_q3_norcp	7.17740442209626	0.288831063104348	-0.749782567514373	0.116173922026763	0.299146918374016	-7.19601891481679	6.19960326303534e-13
DNAmTL	96	minfi_illumina_bg_quantile_strat	7.00842526260865	0.271152899229054	-0.709377578341854	0.105798828129275	0.318541538089291	-7.05156335144111	1.76918644577865e-12
DNAmTL	34	enmix_oob_nodye_q3_norcp	7.09351728452246	0.310710137473101	-0.74105318866783	0.14474836395927	0.273364886979386	-7.07025136430665	1.54653299451859e-12
DNAmTL	25	enmix_oob_nodye_q2_norcp	7.09508247576078	0.310266429121832	-0.737728266293152	0.143744087639834	0.272349771356331	-7.12216764476257	1.06242715997023e-12
DNAmTL	76	watermelon_nanes	7.52047400159272	0.258688610289194	-0.77072590375434	0.0816560145785193	0.343019030325672	-7.30350090770944	2.80374984102242e-13
DNAmTL	21	enmix_neg_mean_q2_norcp	7.17757626268014	0.288594244363647	-0.746178675447307	0.116648400571746	0.298215408887079	-7.20482888517029	5.81167858551337e-13
DNAmTL	20	enmix_est_mean_q2_norcp	7.09514654225688	0.307603780853429	-0.732271392284549	0.145293142028086	0.275334879997337	-7.00602084357778	2.45191403313664e-12
DNAmTL	83	watermelon_raw_BMIQ	7.00973125846158	0.309876224336503	-0.737232343421447	0.135420866995674	0.271759303861085	-7.35712738539817	1.8791001477454e-13
DNAmTL	9	enmix_neg_nodye_nonorm_norcp	7.16504948855039	0.28827945455835	-0.749728259586881	0.107772064480693	0.290216336553443	-7.67612472356023	1.63973482051886e-14
DNAmTL	17	enmix_est_nodye_q1_norcp	7.08124365568454	0.306371311103266	-0.736719653293484	0.145157999350772	0.276976519088604	-6.96785592314997	3.2180753133323e-12
DNAmTL	8	enmix_est_nodye_nonorm_norcp	7.08453116962506	0.30707030107677	-0.735902625476455	0.137169548868967	0.268197127738138	-7.40700525802439	1.29183342247733e-13
DNAmTL	95	minfi_raw_quantile_nostrat	7.21562385199619	0.282661687232085	-0.753381615207743	0.11119476906891	0.308129348975372	-7.12840872290579	1.01535895913013e-12
DNAmTL	81	watermelon_daten2	7.24241542923306	0.277684856191083	-0.752105834676068	0.109549668272143	0.314279037819392	-7.03634978770526	1.97341176212649e-12
DNAmTL	73	watermelon_dasen	7.24379252912208	0.277203846718831	-0.751974313591321	0.108098389127592	0.315632035485501	-7.04843997445754	1.80934769652345e-12
DNAmTL	80	watermelon_daten1	7.24269408756754	0.277779420237846	-0.752084760650265	0.110486047528003	0.314304753869907	-7.00869460480171	2.40551868800398e-12
DNAmTL	86	minfi_illumina_bg_nonorm	7.18157462760047	0.285361809721467	-0.750734319554653	0.10591040251611	0.293825411334438	-7.64114237563209	2.15302817875519e-14
DNAmTL	99	minfi_illumina_bg_SWAN	7.15737012975167	0.2912876855175	-0.740373415154542	0.115905822986927	0.288301110808215	-7.47474500664431	7.73537001226058e-14
DNAmTL	36	enmix_neg_nodye_q3_norcp	7.16499103386187	0.288736084093124	-0.748283805424962	0.118920778961584	0.299227974434327	-7.1159714749257	1.1112727876852e-12
DNAmTL	88	minfi_illumina_nobg_normcontrol	7.21921160236808	0.280856419527224	-0.753857987021516	0.100756934230657	0.302208780296047	-7.59423419850598	3.09617982057377e-14
DNAmTL	35	enmix_est_nodye_q3_norcp	7.08342065319873	0.307060025429266	-0.735413262493996	0.145648402644365	0.276451079143585	-6.96889941138259	3.19429977062973e-12
DNAmTL	27	enmix_neg_nodye_q2_norcp	7.16624738781441	0.28846583711923	-0.744806495707596	0.118565163811448	0.29835935101836	-7.1467261096052	8.88719481851051e-13
DNAmTL	94	minfi_raw_quantile_strat	7.04719565158989	0.270636215913824	-0.70609403846244	0.10922542753456	0.320255660322776	-6.91429274869022	4.70203275517902e-12
DNAmTL	82	watermelon_nasen	7.21899684721875	0.27933462273914	-0.754184696595382	0.109609761818522	0.313144475205579	-7.06009211657289	1.66392263384708e-12
DNAmTL	74	watermelon_naten	7.21754621853404	0.279973802134481	-0.754742284549658	0.111811147416666	0.312850339696236	-7.00316968427165	2.50235452806122e-12
DNAmTL	26	enmix_est_nodye_q2_norcp	7.08520151710634	0.306984252983043	-0.731541447898311	0.146103225448136	0.275795396451767	-6.97416239801619	3.07698486847471e-12
DNAmTL	91	minfi_funnorm_nobg_nodyecorr	7.22142508038071	0.278303863585654	-0.755601695874509	0.101058172841893	0.308118589058291	-7.43888567781924	1.01538146472523e-13
DNAmTL	84	watermelon_raw_PBC	7.00515076258436	0.308868813568076	-0.728085368967689	0.143166422687777	0.265914190379684	-7.30967959104365	2.67780137241403e-13
DNAmTL	78	watermelon_danet	7.40091764864013	0.256382377592399	-0.747966332312755	0.0873302812456973	0.33556170481565	-7.26560265095684	3.71378778981991e-13
DNAmTL	79	watermelon_danen	7.24805064588118	0.276816499539834	-0.748812868540963	0.0994101768216191	0.305257021007354	-7.56248220083845	3.95449246066649e-14
DNAmTL	75	watermelon_nanet	7.39107441632567	0.258576392812514	-0.749418180744662	0.0887301416537198	0.333305325415838	-7.26707750215579	3.67348069113071e-13
DNAmTL	85	minfi_raw	7.2177819901157	0.282694021155137	-0.750284357360479	0.104052873358356	0.298889433129943	-7.57088026718829	3.70703608906446e-14
DNAmTL	98	minfi_raw_SWAN	7.19869400406233	0.287853633946496	-0.73909097201226	0.114999725161123	0.292355804551748	-7.39792234958751	1.38331696040421e-13
VidalBraloAge	39	enmix_neg_mean_nonorm_rcp	52.8260784567117	7.80100220423315	0.719150693088872	1.03600393953156	0.00990528090685504	3.5709180586912	0.000355732179958319
VidalBraloAge	4	enmix_oob_relic_nonorm_norcp	57.5602976079594	6.80290550313344	0.728978646186122	1.04340785709416	0.0113502765759398	3.74370981830362	0.000181323052239692
VidalBraloAge	57	enmix_neg_mean_q2_rcp	52.775555150254	7.81992679632061	0.718580093435835	1.03717344522375	0.00999475926917825	3.65183102498763	0.000260377194393494
VidalBraloAge	45	enmix_neg_nodye_nonorm_rcp	52.8576203031426	7.80066273579306	0.719226528189315	1.03615200259494	0.00989586873170275	3.58875553922689	0.000332260215782126
VidalBraloAge	92	minfi_funnorm_bg_dyecorr	56.5663293801873	5.86731092023745	0.729073168927495	1.0523218396539	0.0134075181716198	3.80376130058137	0.000142515513262029
VidalBraloAge	37	enmix_oob_mean_nonorm_rcp	52.8813791010621	7.33354865741919	0.717784469386483	1.03910801898207	0.0105211476300605	3.64624396820905	0.000266101351174532
VidalBraloAge	46	enmix_oob_mean_q1_rcp	52.8207236216995	7.23151018774543	0.720111888135043	1.03876363150891	0.0109072110467082	3.48679327203728	0.000488849073832248
VidalBraloAge	66	enmix_neg_mean_q3_rcp	52.7597703686619	7.83823412107862	0.719660931102174	1.03694663357664	0.0100291884757886	3.61748766544158	0.000297476502219708
VidalBraloAge	48	enmix_neg_mean_q1_rcp	52.7655885085315	7.70183409362972	0.720824417997886	1.03595223679069	0.0102399395450559	3.44934060745097	0.000561957382093968
VidalBraloAge	61	enmix_oob_nodye_q2_rcp	52.9759041248678	7.31569939233001	0.714388227364521	1.03767085697293	0.0107156559886385	3.45089848191481	0.000558723688661116
VidalBraloAge	70	enmix_oob_nodye_q3_rcp	52.9619549569798	7.32421226541051	0.715834696549833	1.03766603946186	0.0107428588381599	3.44172802701138	0.000578011076618579
VidalBraloAge	42	enmix_neg_relic_nonorm_rcp	54.2148872622091	8.27145904116896	0.720620821952791	1.03360131088465	0.00918874442090682	3.59669621901209	0.000322284492433522
VidalBraloAge	43	enmix_oob_nodye_nonorm_rcp	52.9266537839146	7.33706428044992	0.717850245350876	1.03926337743235	0.0104995859158608	3.66797048711633	0.000244483395720257
VidalBraloAge	54	enmix_neg_nodye_q1_rcp	52.797056997494	7.68428092543717	0.720782156381664	1.03586019368204	0.0102642871766245	3.43250202779209	0.000598039409656992
VidalBraloAge	93	minfi_funnorm_bg_nodyecorr	56.0532468589104	5.88799598114601	0.729400622784423	1.05353007254789	0.0132624381642456	3.93189386291302	8.42792762939755e-05
VidalBraloAge	52	enmix_oob_nodye_q1_rcp	52.8713830699884	7.21739207589543	0.720256124999623	1.03859617176521	0.0109330889917467	3.46379385487717	0.000532614505048969
VidalBraloAge	55	enmix_oob_mean_q2_rcp	52.8096530239991	7.35948215915345	0.716154041147559	1.04047332692519	0.010640773734422	3.72865100324089	0.000192507540871592
VidalBraloAge	63	enmix_neg_nodye_q2_rcp	52.920612903435	7.79406357521306	0.715352386105283	1.03401742714635	0.0100486417383968	3.32897031477529	0.000871676945528079
VidalBraloAge	64	enmix_oob_mean_q3_rcp	52.794795204231	7.36966482115361	0.717405538025532	1.04021998781963	0.0106723689090483	3.69479521091784	0.0002200640814929
VidalBraloAge	72	enmix_neg_nodye_q3_rcp	52.9118472088458	7.80585255971292	0.716919825882326	1.03409740313835	0.0100897592856037	3.32306956269284	0.000890327092426248
VidalBraloAge	6	enmix_neg_relic_nonorm_norcp	58.5880378580088	6.23700878319954	0.733075477325942	1.04741239598907	0.0126414183665427	3.66436237293082	0.000247955524121059
VidalBraloAge	56	enmix_est_mean_q2_rcp	53.1229283008427	7.4128925564452	0.719883950855604	1.03931291490431	0.0106252973253139	3.62905948847233	0.000284455690477049
VidalBraloAge	88	minfi_illumina_nobg_normcontrol	57.8640933284083	5.58230924400705	0.731000244178163	1.05349843238459	0.014154297507928	3.68202422089682	0.000231389421099978
VidalBraloAge	1	enmix_oob_mean_nonorm_norcp	55.9725445918762	5.99327917777547	0.730332714777125	1.04984777203534	0.0131927090551836	3.68727714994075	0.000226666446167906
VidalBraloAge	51	enmix_neg_relic_q1_rcp	54.0916485598561	8.13614769152449	0.721422176511478	1.03375473511418	0.00957870971770423	3.46576405854434	0.00052872704493052
VidalBraloAge	40	enmix_oob_relic_nonorm_rcp	54.8533372757991	8.02265094438215	0.719827487374274	1.03594789349931	0.00934422323060787	3.77953799376754	0.000157119618549226
VidalBraloAge	16	enmix_oob_nodye_q1_norcp	55.1373108778284	5.87161251460833	0.726303495314707	1.05266053828372	0.013538080101759	3.79084811087694	0.000150133749624591
VidalBraloAge	49	enmix_oob_relic_q1_rcp	54.6775556310729	7.85494087271918	0.721664387524154	1.03604425046027	0.00988910008422586	3.58069545489725	0.000342680888325175
VidalBraloAge	3	enmix_neg_mean_nonorm_norcp	57.5314896726788	5.72844079401019	0.734175028233907	1.05239478888958	0.0139251103009633	3.6673546868746	0.000245072741058763
VidalBraloAge	13	enmix_oob_relic_q1_norcp	57.3788113495007	6.60554174196221	0.726020785339481	1.04334641275352	0.0120394446773043	3.52451903955735	0.000424252324746851
VidalBraloAge	65	enmix_est_mean_q3_rcp	53.1088895660621	7.42109981555098	0.720645947764892	1.0390943624284	0.0106485774607084	3.60137572987912	0.000316537719613367
VidalBraloAge	62	enmix_est_nodye_q2_rcp	53.2579609130349	7.39173072638918	0.716843597279908	1.03638523430311	0.0106607343057004	3.35238844502977	0.000801175216714507
VidalBraloAge	87	minfi_illumina_bg_normcontrol	57.3859925907728	5.69174891796349	0.734149224085628	1.0531626036268	0.014005485622136	3.69838233578921	0.000216977891102326
VidalBraloAge	47	enmix_est_mean_q1_rcp	53.1073802425611	7.30449490757245	0.723248576930706	1.03763545868559	0.0108865296213506	3.39360002440385	0.000689803621072132
VidalBraloAge	89	minfi_noob_dyecorr	56.0132931136048	5.93607051608143	0.730598337052031	1.05064049427219	0.0133287596520947	3.70626930282796	0.000210334647887612
VidalBraloAge	60	enmix_neg_relic_q2_rcp	54.2000935860026	8.25732443170767	0.719762691253158	1.0341879861597	0.00933211095981941	3.60224653383414	0.000315478953504296
VidalBraloAge	38	enmix_est_mean_nonorm_rcp	53.1723141552929	7.38651023511611	0.720167963138674	1.03769482244553	0.0105362652391799	3.51184554721807	0.00044500653931979
VidalBraloAge	50	enmix_est_relic_q1_rcp	54.2580235387915	7.77637984680266	0.724669772707481	1.03543283177498	0.0101048774103551	3.44581461366217	0.000569340796568053
VidalBraloAge	44	enmix_est_nodye_nonorm_rcp	53.1976535307751	7.38856192867347	0.720408813721928	1.03789778115887	0.0105197566911484	3.53594710040059	0.000406316047119665
VidalBraloAge	69	enmix_neg_relic_q3_rcp	54.1929538547232	8.27049961290191	0.720964253772779	1.03413682729599	0.00937563177537823	3.58024891283012	0.000343267056716799
VidalBraloAge	53	enmix_est_nodye_q1_rcp	53.1379608005155	7.29508298470758	0.723180177879035	1.03751696514148	0.0109030819005329	3.37797379388851	0.000730220392317924
VidalBraloAge	83	watermelon_raw_BMIQ	55.6985695181679	6.81136145704348	0.731934918174797	1.04523034556744	0.011586208970082	3.81809853602698	0.00013448421368015
VidalBraloAge	71	enmix_est_nodye_q3_rcp	53.2483207399942	7.39439888493411	0.718011352552647	1.03644280935077	0.0106921384603358	3.34773766767954	0.00081474094016115
VidalBraloAge	41	enmix_est_relic_nonorm_rcp	54.3800367715392	7.88652297382093	0.723640012324846	1.03564116915442	0.00969383076417822	3.61268139212155	0.000303046972458447
VidalBraloAge	101	cross_noob_nodyecorr_BMIQ	54.2283413589979	6.68704680793969	0.729426546857127	1.04459697839468	0.0117593242240691	3.71034453927313	0.000206977366928016
VidalBraloAge	100	cross_noob_dyecorr_BMIQ	54.5044022383436	6.69748405987985	0.729435714920633	1.04496507927543	0.0117723274357219	3.73617435781178	0.000186841138930142
VidalBraloAge	17	enmix_est_nodye_q1_norcp	55.3724596667734	5.90711143381005	0.731182371167759	1.05258391702717	0.0136025649219281	3.76752581828365	0.00016487349386536
VidalBraloAge	5	enmix_est_relic_nonorm_norcp	56.953387729466	6.6066585857951	0.734167563381505	1.04335770458456	0.011980097425901	3.54288225954703	0.000395779363033385
VidalBraloAge	10	enmix_oob_mean_q1_norcp	55.8641995094035	5.86512410017721	0.723619666662953	1.04906783224302	0.0136371740089258	3.51260393193692	0.000443738415615423
VidalBraloAge	59	enmix_est_relic_q2_rcp	54.3671136109753	7.87522121305578	0.722380847272242	1.03640897479785	0.0098572129930285	3.62798584979676	0.000285640911934723
VidalBraloAge	99	minfi_illumina_bg_SWAN	59.4045875726411	6.03627986231986	0.73193600801911	1.04902392341248	0.0131381327721765	3.64284148336126	0.000269644904590048
VidalBraloAge	15	enmix_neg_relic_q1_norcp	58.474668399983	6.0751408590037	0.729709343215182	1.04784736660095	0.0132539222067829	3.52634729602392	0.00042133406118166
VidalBraloAge	58	enmix_oob_relic_q2_rcp	54.8138835294708	7.99082421506513	0.718644251597789	1.03633018034992	0.00964084349176593	3.70152258907433	0.000214309572628639
VidalBraloAge	28	enmix_oob_mean_q3_norcp	55.8544510021487	6.03992618937499	0.726727598339293	1.05094618355004	0.0133474409949621	3.7228773371123	0.000196965226653633
VidalBraloAge	7	enmix_oob_nodye_nonorm_norcp	55.2327955680965	6.0114912617628	0.729294270724926	1.04869404502367	0.0130691248018869	3.63801127668215	0.000274751398169359
VidalBraloAge	30	enmix_neg_mean_q3_norcp	57.4495456627383	5.76721909475042	0.731587307799554	1.05380037634938	0.0141178358741069	3.7118320680144	0.000205764492521199
VidalBraloAge	68	enmix_est_relic_q3_rcp	54.3585744420266	7.8806782334859	0.723180763466941	1.03642983139779	0.00988526221609901	3.61972724460722	0.00029491371743737
VidalBraloAge	12	enmix_neg_mean_q1_norcp	57.4496825127695	5.60785007552111	0.72884174369754	1.05230466787065	0.0144360040183375	3.53163386242151	0.000413000765892175
VidalBraloAge	18	enmix_neg_nodye_q1_norcp	57.0256713004129	5.61338432962904	0.731363581703367	1.05635830544928	0.014336060340943	3.82444205954459	0.000131068563849342
VidalBraloAge	14	enmix_est_relic_q1_norcp	56.8775584986169	6.43412563912705	0.730372180520594	1.04461036243881	0.0124815240724342	3.49668491797116	0.000471077874054048
VidalBraloAge	19	enmix_oob_mean_q2_norcp	55.8541723005231	6.04764501897487	0.726446912435266	1.05113271988145	0.013333608281481	3.74005014173556	0.000183983549548739
VidalBraloAge	67	enmix_oob_relic_q3_rcp	54.7973338787691	7.99950832866509	0.719545464294214	1.03631801423422	0.00968786719981645	3.68234406442334	0.000231099225306173
VidalBraloAge	21	enmix_neg_mean_q2_norcp	57.4499693054021	5.77357993126048	0.731430405920699	1.05402104307051	0.0141075246109455	3.72938671619193	0.000191946376747073
VidalBraloAge	29	enmix_est_mean_q3_norcp	55.7421537232346	6.07525137534312	0.733972666296883	1.04998540686028	0.0134006297100133	3.63984879069507	0.000272798189812582
VidalBraloAge	97	minfi_illumina_bg_quantile_nostrat	57.2337023154689	5.58500856426398	0.731911642911677	1.05679823141807	0.0144561292460576	3.82147944021524	0.000132653474832272
VidalBraloAge	84	watermelon_raw_PBC	54.3376519395119	7.12299469618618	0.72476446557483	1.03890311978114	0.0110132072712704	3.46542683848052	0.000529390541575858
VidalBraloAge	20	enmix_est_mean_q2_norcp	55.7461398239141	6.08317984431942	0.733921816807618	1.05032080587458	0.0133915668030468	3.66616152025003	0.00024621844354211
VidalBraloAge	31	enmix_oob_relic_q3_norcp	57.5032811010822	6.81477217448222	0.72643178716466	1.04412017947858	0.0116629519839251	3.70185844354668	0.000214026023445138
VidalBraloAge	2	enmix_est_mean_nonorm_norcp	55.8193346957797	6.04786740313244	0.734571419986738	1.04782231521233	0.0132565481992559	3.52384529282749	0.000425332510653026
VidalBraloAge	90	minfi_noob_nodyecorr	55.474157056888	5.95054112213879	0.729470067451711	1.04942218807388	0.0132135437425843	3.65077806284968	0.00026144708813439
VidalBraloAge	32	enmix_est_relic_q3_norcp	56.9349687975842	6.60185011052939	0.73383539613772	1.04519930123234	0.0122006033968241	3.62339342383462	0.000290763041814574
VidalBraloAge	33	enmix_neg_relic_q3_norcp	58.5547269877587	6.24517501689022	0.731544351167676	1.0488262506491	0.0129184836456594	3.69019179686493	0.000224085035371642
VidalBraloAge	22	enmix_oob_relic_q2_norcp	57.5073218588203	6.81747169128032	0.726245327018972	1.04415671515898	0.0116644040159138	3.70439745070646	0.000211893806692628
VidalBraloAge	24	enmix_neg_relic_q2_norcp	58.5573944690369	6.24711664575185	0.731481288339314	1.04893310581964	0.0129188212411322	3.69798118675568	0.000217320991412735
VidalBraloAge	23	enmix_est_relic_q2_norcp	56.9413030522069	6.60508019950264	0.733878487524136	1.04536190646552	0.0122020320263175	3.63571799697375	0.000277207455596335
VidalBraloAge	98	minfi_raw_SWAN	59.7201549999509	5.94032326482952	0.731280762591299	1.04967741386137	0.0132903797584765	3.64796890332177	0.000264321620211604
VidalBraloAge	25	enmix_oob_nodye_q2_norcp	55.2367377410008	6.01106961416219	0.725254382674006	1.04726497155364	0.0132945271343104	3.47375851287131	0.000513222708949413
VidalBraloAge	96	minfi_illumina_bg_quantile_strat	57.2491081214291	5.51128734630878	0.724430687366742	1.06003088597879	0.0145188620181769	4.01533159708595	5.93622730997388e-05
VidalBraloAge	11	enmix_est_mean_q1_norcp	55.7443233996394	5.92009036471152	0.729326138872145	1.04906505008764	0.0136464655823863	3.51001794020296	0.000448076461206866
VidalBraloAge	34	enmix_oob_nodye_q3_norcp	55.2257829315387	6.00948287837746	0.724996292363078	1.04701237254415	0.0132886019459167	3.45715442032081	0.000545911928068937
VidalBraloAge	95	minfi_raw_quantile_nostrat	57.6990361610188	5.47290903944553	0.72952488989908	1.05716933658126	0.0146324088564466	3.79943586212934	0.000145025837787012
VidalBraloAge	78	watermelon_danet	64.6901820279231	5.89262545749132	0.724620404815945	1.04593355028395	0.0138889172892644	3.23350159240208	0.00122282654397315
VidalBraloAge	77	watermelon_danes	66.9586377858441	5.33449289430273	0.725167752395972	1.05289003910068	0.0152925310351215	3.3701943305211	0.000751151905742938
VidalBraloAge	76	watermelon_nanes	66.9586377858441	5.33449289430273	0.725167752395972	1.05289003910068	0.0152925310351215	3.3701943305211	0.00075115190574294
VidalBraloAge	75	watermelon_nanet	64.6453726074817	5.90196739335727	0.72432839166323	1.04570437468754	0.0138653459918474	3.22319407979065	0.00126769629047783
VidalBraloAge	80	watermelon_daten1	58.1605978909115	5.4171007351096	0.729877151298339	1.05683463816389	0.0148015523571806	3.73462518091441	0.000187994964794286
VidalBraloAge	81	watermelon_daten2	58.158168087724	5.41754173995596	0.729935824282375	1.05672719479251	0.0148007576737616	3.72795642863329	0.000193038741334336
VidalBraloAge	74	watermelon_naten	58.1580749064807	5.41627886458406	0.729555400096807	1.05662423190779	0.014799059439	3.72179999437884	0.000197807677091557
VidalBraloAge	8	enmix_est_nodye_nonorm_norcp	55.4311143440717	6.06402043810068	0.731480369282327	1.04622666125941	0.0131348697323591	3.44046316815953	0.000580719470321342
VidalBraloAge	82	watermelon_nasen	58.1450371856267	5.4093179815857	0.727622800857348	1.05792189271257	0.0147441765168954	3.81889793796904	0.000134049205963377
VidalBraloAge	73	watermelon_dasen	58.1450371856267	5.4093179815857	0.727622800857348	1.05792189271257	0.0147441765168955	3.81889793796903	0.00013404920596338
VidalBraloAge	94	minfi_raw_quantile_strat	57.7145245501962	5.39854057954268	0.721861836943687	1.06046170403293	0.0146953212424659	3.99476691694974	6.47579292175857e-05
VidalBraloAge	91	minfi_funnorm_nobg_nodyecorr	58.2273098990802	5.53102341856596	0.727367877046432	1.05634051951094	0.0141094979092752	3.88465949072054	0.000102473405638246
VidalBraloAge	35	enmix_est_nodye_q3_norcp	55.4572928442272	6.05971151569797	0.728528556774238	1.04520018683452	0.0132913279616076	3.3261110964087	0.000880668197241293
VidalBraloAge	26	enmix_est_nodye_q2_norcp	55.473674581686	6.0612951844944	0.728772104293708	1.04556544411174	0.0132970890879598	3.35094648360777	0.000805358647628238
VidalBraloAge	9	enmix_neg_nodye_nonorm_norcp	57.1131660614355	5.75217061777747	0.731078340712762	1.05011910747205	0.013789266744936	3.54649702035237	0.000390389157120138
VidalBraloAge	86	minfi_illumina_bg_nonorm	57.324896342143	5.69589416114885	0.730051033469314	1.05079669301552	0.013890772537921	3.56701771465904	0.00036106708049405
VidalBraloAge	27	enmix_neg_nodye_q2_norcp	57.1297991996855	5.76716889071607	0.726002377012897	1.04767420266041	0.0139710004170108	3.33352378877307	0.000857533381987254
VidalBraloAge	36	enmix_neg_nodye_q3_norcp	57.1192364422491	5.76473364726827	0.725815025297532	1.04744929561291	0.0139676894957686	3.31894308746112	0.000903588433601113
VidalBraloAge	85	minfi_raw	57.7985034946113	5.58714703700627	0.726751138555935	1.05102466505171	0.0140366429537963	3.54540326757974	0.000392012841678074
VidalBraloAge	79	watermelon_danen	58.2633450529236	5.53809329266356	0.725583499327698	1.05161615826971	0.0141255227519364	3.56292507213418	0.000366745383580763
LinAge	5	enmix_est_relic_nonorm_norcp	44.2857927283232	13.1129450699345	0.8728526619262	1.02689160906563	0.00886407730604831	2.9936995291857	0.00275617227175282
LinAge	2	enmix_est_mean_nonorm_norcp	48.2918912933036	12.137974004281	0.874528406963583	1.02983551868249	0.00970179807429203	3.0302732199734	0.00244332599565375
LinAge	23	enmix_est_relic_q2_norcp	44.35333031334	13.0537755140219	0.869481466013893	1.03066478410324	0.00872154041075406	3.46315147137332	0.000533887755289475
LinAge	100	cross_noob_dyecorr_BMIQ	45.4407055627957	13.5554251947836	0.872688637463441	1.02802494741183	0.00868405996468618	3.1827779588411	0.00145869429796629
LinAge	89	minfi_noob_dyecorr	46.7178196793882	12.0629731732855	0.872710201821742	1.03011481292877	0.00972098793991528	3.05218616416584	0.00227181155581082
LinAge	6	enmix_neg_relic_nonorm_norcp	43.2632078623217	12.4606605815163	0.873347539273102	1.02804760820147	0.0093157715775695	2.96931684190903	0.00298462679253818
LinAge	1	enmix_oob_mean_nonorm_norcp	46.9762936464373	12.0882567237266	0.872349930955295	1.0300919890021	0.00971463441185842	3.05190156494795	0.00227396658601082
LinAge	41	enmix_est_relic_nonorm_rcp	39.997398210967	14.9810090827914	0.855993362924633	1.0244847170732	0.00719611858892217	3.36150257077416	0.000775196350055195
LinAge	59	enmix_est_relic_q2_rcp	40.1134215956984	14.937514155967	0.852402966899174	1.02620363112691	0.00708171350006111	3.65253380266544	0.000259665401789595
LinAge	50	enmix_est_relic_q1_rcp	40.2957200656063	15.0075410819828	0.857154541711311	1.02785748634536	0.0070977997734111	3.87113279326844	0.0001083307541238
LinAge	51	enmix_neg_relic_q1_rcp	38.0186281026271	15.3799161805263	0.851704096765254	1.02684821830885	0.00672677113731169	3.93861009361259	8.19549873168897e-05
LinAge	87	minfi_illumina_bg_normcontrol	47.103755109613	11.610474781751	0.875768749015542	1.03061069749196	0.0101538142861508	2.9694788457221	0.00298305350602661
LinAge	7	enmix_oob_nodye_nonorm_norcp	46.6960227510239	12.6285026559329	0.873899786839925	1.02908577579252	0.00932145799315056	3.07578619115296	0.00209948335922463
LinAge	90	minfi_noob_nodyecorr	46.6027063436297	12.4423685569809	0.873743986007981	1.02946632168145	0.00943952817942157	3.07648148527664	0.00209459310604028
LinAge	24	enmix_neg_relic_q2_norcp	43.3518546733892	12.4051357747119	0.870601944124813	1.03202381126503	0.0091510381564024	3.44460805273412	0.000571888005250021
LinAge	8	enmix_est_nodye_nonorm_norcp	48.1791965135637	12.424419976834	0.87518358170354	1.02899313365421	0.0094903841664599	3.01155185024417	0.00259916009182774
LinAge	32	enmix_est_relic_q3_norcp	44.4165666292476	13.1064940459321	0.869250326855209	1.03052785335413	0.00867661722211344	3.46576888017992	0.000528717563753007
LinAge	3	enmix_neg_mean_nonorm_norcp	47.1434452232623	11.5088240545961	0.87524534292897	1.03092459430798	0.0102371322214526	2.9750581803255	0.00292932984316592
LinAge	4	enmix_oob_relic_nonorm_norcp	41.6881458377528	13.4171367154155	0.868489041127696	1.02560819915389	0.00854068526624664	2.96062913675816	0.0030701138371243
LinAge	22	enmix_oob_relic_q2_norcp	41.858330497026	13.3619250815439	0.865489417910776	1.02878749057077	0.00839578491320714	3.38037663871292	0.000723865612605049
LinAge	49	enmix_oob_relic_q1_rcp	36.7419463271885	15.9660862652461	0.858399160041982	1.02608571894552	0.00665190985128268	3.87126262456869	0.000108273062384161
LinAge	58	enmix_oob_relic_q2_rcp	36.4774767257463	15.9713011628502	0.854677594612088	1.02382025861296	0.00660239799651014	3.56552006172798	0.000363135381086117
LinAge	60	enmix_neg_relic_q2_rcp	37.7525241353264	15.3636958184513	0.846084035456859	1.02525318141806	0.00668664681454346	3.72976007894234	0.000191662183172762
LinAge	43	enmix_oob_nodye_nonorm_rcp	43.6602484573575	13.9330149619558	0.855374263307838	1.02759574453291	0.0078986347671496	3.44639876089106	0.000568111384320998
LinAge	37	enmix_oob_mean_nonorm_rcp	43.7235336948287	13.929149891464	0.855247482325682	1.02752913090584	0.00790018733092638	3.43751573163531	0.000587076615750987
LinAge	33	enmix_neg_relic_q3_norcp	43.3833187754508	12.4447407272735	0.871288777736295	1.03177245624497	0.00915723964180917	3.41567501092384	0.000636241303575528
LinAge	92	minfi_funnorm_bg_dyecorr	46.15912297206	12.0112446530185	0.872810812478883	1.03171867459638	0.00973233370980149	3.20848305169737	0.00133437173534881
LinAge	88	minfi_illumina_nobg_normcontrol	46.8222994429242	11.4704005500226	0.875110505227474	1.03099680787576	0.0102893664634927	2.96676272485373	0.00300953114435184
LinAge	42	enmix_neg_relic_nonorm_rcp	37.6743766325921	15.3780033071611	0.849346409358126	1.02419089354004	0.00680351650857725	3.51331972016655	0.00044254461400189
LinAge	48	enmix_neg_mean_q1_rcp	43.2991234483777	14.0397888149064	0.848183204431052	1.02948605991342	0.00746299432127381	3.89384012706892	9.86696914094326e-05
LinAge	54	enmix_neg_nodye_q1_rcp	43.3469928690879	14.065606921116	0.848718421546891	1.02976315308756	0.00744858827015912	3.9375014804035	8.23344241481836e-05
LinAge	68	enmix_est_relic_q3_rcp	40.2070632160561	14.9900299253586	0.852802099941358	1.02612420544451	0.00706983658288895	3.64772184723417	0.00026457583801743
LinAge	69	enmix_neg_relic_q3_rcp	37.8098897900924	15.3932479287384	0.847516682496795	1.02518041954019	0.00671603919257208	3.70286942219464	0.000213174617342729
LinAge	9	enmix_neg_nodye_nonorm_norcp	47.2210806402381	11.7523073489936	0.875791915207029	1.03034375330874	0.010008524764768	2.98670267011327	0.00282003846482219
LinAge	67	enmix_oob_relic_q3_rcp	36.5531405712513	16.0102716490105	0.855448289228255	1.02370353723335	0.00661044142124628	3.5439343285121	0.000394203422972172
LinAge	40	enmix_oob_relic_nonorm_rcp	36.1860172317595	16.0324188328913	0.857835909849748	1.02236627237264	0.00672359592603347	3.28987875824676	0.00100230560052784
LinAge	31	enmix_oob_relic_q3_norcp	41.8821152111327	13.3931248196751	0.866039266198899	1.02871940531102	0.00840066532495508	3.37053457056869	0.000750224921004195
LinAge	44	enmix_est_nodye_nonorm_rcp	45.4629139191311	13.5025827528109	0.853311194998302	1.0280092261041	0.00808625770498311	3.41618370449794	0.00063505390137784
LinAge	38	enmix_est_mean_nonorm_rcp	45.520756423561	13.4960931700689	0.853176511057855	1.02800656556106	0.00808437238949307	3.41666024452579	0.000633943422973002
LinAge	101	cross_noob_nodyecorr_BMIQ	44.6911726162074	13.9913946473752	0.872517094622975	1.02703490678328	0.00841962427271785	3.16830283429829	0.00153331712507407
LinAge	86	minfi_illumina_bg_nonorm	47.1644093780609	11.6532832969203	0.875491186386145	1.03036814918864	0.0100886194895766	2.96533780539519	0.00302350730112638
LinAge	19	enmix_oob_mean_q2_norcp	46.9999826235026	12.0724275155041	0.867446111669235	1.03467446911439	0.00946263677155351	3.60225753908336	0.00031546559402196
LinAge	21	enmix_neg_mean_q2_norcp	47.1552818141473	11.4627417248368	0.8711471275438	1.03566956438626	0.00999846938633794	3.50535050031205	0.000456006521275758
LinAge	20	enmix_est_mean_q2_norcp	48.2666579750269	12.101352247579	0.869604366556258	1.03416112451253	0.00949835190749364	3.5364651350195	0.000405520023169611
LinAge	27	enmix_neg_nodye_q2_norcp	47.4045441031663	11.6922951809822	0.871479844809974	1.03453072565047	0.0097648157956521	3.47655495402357	0.000507900129918016
LinAge	45	enmix_neg_nodye_nonorm_rcp	43.0929983757239	13.9939811479722	0.848409502891494	1.02737698492939	0.00761420163355988	3.54717918230839	0.00038937966665339
LinAge	46	enmix_oob_mean_q1_rcp	43.9138710832578	13.9807816615278	0.85437027617431	1.03040501321619	0.00772067855248087	3.87944420471128	0.000104695411942738
LinAge	26	enmix_est_nodye_q2_norcp	48.3431297046323	12.3570148873433	0.870362250889313	1.03313077799768	0.0092816026729553	3.51165455624478	0.000445326435305178
LinAge	47	enmix_est_mean_q1_rcp	45.6315938500945	13.574570956787	0.852756348213217	1.03069800797352	0.00792527145935328	3.81516904764816	0.00013608973709734
LinAge	39	enmix_neg_mean_nonorm_rcp	43.1123206557595	13.9995401874518	0.848289694048476	1.02724114484286	0.00761007675994646	3.53172633297204	0.000412856382530583
LinAge	93	minfi_funnorm_bg_nodyecorr	46.0431261252456	12.3969101011991	0.873858400691466	1.03062859671428	0.00945461871207889	3.19091706205794	0.00141821985750451
LinAge	25	enmix_oob_nodye_q2_norcp	46.9353181558876	12.5858170416523	0.868891341892785	1.03316112210974	0.00905563016415214	3.60252708206234	0.000315138555935223
LinAge	52	enmix_oob_nodye_q1_rcp	43.9645012948892	14.0102932807284	0.8548173310337	1.03062907070157	0.00770303970724455	3.91655310257676	8.98240372409865e-05
LinAge	55	enmix_oob_mean_q2_rcp	43.7895798038585	13.90449646551	0.850814205035209	1.03004128266746	0.00772981808234079	3.82918218549609	0.000128569803128951
LinAge	57	enmix_neg_mean_q2_rcp	43.1209514965774	13.9703324315956	0.844069173252058	1.0289982227777	0.00747099491137397	3.82622797286723	0.000130121793108725
LinAge	63	enmix_neg_nodye_q2_rcp	43.2063155852007	13.9788159756596	0.844747035631085	1.02912409531188	0.00746378661673091	3.84631140002534	0.000119909350503432
LinAge	14	enmix_est_relic_q1_norcp	44.6237083880211	13.0638420506763	0.865064564108235	1.0326130711784	0.00848048887874544	3.78428087732906	0.000154153654262931
LinAge	53	enmix_est_nodye_q1_rcp	45.6657374123479	13.6018159301285	0.853162499938422	1.03099085798628	0.00790835103752565	3.85925431459471	0.000113733533500878
LinAge	30	enmix_neg_mean_q3_norcp	47.170058125595	11.5145051423362	0.87184480280069	1.03509977971076	0.0100115935326086	3.44578787341861	0.000569397134074463
LinAge	28	enmix_oob_mean_q3_norcp	47.0116355182982	12.1150276176648	0.868070602442994	1.03412731935267	0.0094751932742644	3.54165876841709	0.000397619486744402
LinAge	13	enmix_oob_relic_q1_norcp	42.1664110897128	13.3487255050255	0.862378320342087	1.03091634861224	0.00821420201105683	3.70675879842352	0.000209928703443181
LinAge	66	enmix_neg_mean_q3_rcp	43.1519285360013	14.0066360963101	0.845273639701614	1.02876800371969	0.00750120050209242	3.78099124615689	0.000156205167308806
LinAge	64	enmix_oob_mean_q3_rcp	43.8150003137287	13.9426910178363	0.85175056062236	1.0297175881303	0.00775112883487021	3.77810496873831	0.00015802627360372
LinAge	85	minfi_raw	46.8921574626211	11.5159758010739	0.874760070505188	1.03079277040795	0.0102124786126249	2.96971845405005	0.00298072795684399
LinAge	72	enmix_neg_nodye_q3_rcp	43.2368339991022	14.0141505825407	0.846191133289348	1.02899537389966	0.00750107075162824	3.81051746662516	0.000138676213394311
LinAge	61	enmix_oob_nodye_q2_rcp	43.8614985296606	13.9085093378738	0.851244959401889	1.02986650732453	0.00773221742488726	3.80604782376306	0.000141205090372971
LinAge	36	enmix_neg_nodye_q3_norcp	47.4225102124249	11.7461013991376	0.871968132774737	1.03399425407785	0.00976100884572698	3.42477090375395	0.000615318048148693
LinAge	34	enmix_oob_nodye_q3_norcp	46.9514586431756	12.629757518698	0.869352863992488	1.03266555048785	0.0090582313659529	3.54852632451119	0.000387393273150428
LinAge	15	enmix_neg_relic_q1_norcp	43.6249332215449	12.4323831531419	0.866330670703951	1.03412415528339	0.00888132272040245	3.77813561587033	0.000158006832170115
LinAge	29	enmix_est_mean_q3_norcp	48.2941953282383	12.1676317976349	0.869026976546675	1.03372045857053	0.00944040002237431	3.51302804030194	0.000443030719394159
LinAge	70	enmix_oob_nodye_q3_rcp	43.8889605242475	13.9454632602445	0.852452630193921	1.02966647282546	0.00776383440415533	3.76552815145038	0.000166197395646511
LinAge	56	enmix_est_mean_q2_rcp	45.5018906147927	13.4726074996043	0.848701126798098	1.03022632680255	0.0079451053919673	3.74803245445419	0.000178227196920769
LinAge	62	enmix_est_nodye_q2_rcp	45.5711329649229	13.4791979214261	0.849128797624543	1.0302118192407	0.00794037787109699	3.74849047866235	0.000177902090015176
LinAge	83	watermelon_raw_BMIQ	44.4701849238228	13.5946418750603	0.871104901928547	1.02415009704539	0.00860612990995691	2.77280209236947	0.00555759086772094
LinAge	10	enmix_oob_mean_q1_norcp	47.1655148515332	12.0736692088666	0.86367512617208	1.03600821588795	0.00925999383508305	3.82020494069783	0.000133340833455673
LinAge	11	enmix_est_mean_q1_norcp	48.4356128501716	12.1227349475504	0.864845573203132	1.03590490751051	0.00924356435106899	3.81620662414273	0.000135519033099216
LinAge	35	enmix_est_nodye_q3_norcp	48.3884730679563	12.4250073333891	0.869714674670458	1.03263054625401	0.00921340022647839	3.48508412976237	0.0004919823295254
LinAge	12	enmix_neg_mean_q1_norcp	47.3066894771592	11.5062968961659	0.866242651247451	1.03756972561253	0.00970725639849271	3.79934090130058	0.000145081413838037
LinAge	79	watermelon_danen	47.4188564101839	11.414742257853	0.873692038797003	1.03123164260029	0.0102816945809695	2.99112730408862	0.00277949593446002
LinAge	65	enmix_est_mean_q3_rcp	45.5340507760398	13.5256832132313	0.84864426261445	1.0299829093525	0.00792947726440582	3.72561875860816	0.000194836694152957
LinAge	16	enmix_oob_nodye_q1_norcp	47.0289427520335	12.6371433459185	0.865125021197273	1.0348998521227	0.00884450847222576	3.87863959984728	0.000105042241187972
LinAge	18	enmix_neg_nodye_q1_norcp	47.5078420746936	11.7591151161667	0.86677503299752	1.03614034498527	0.00951660880466111	3.73059390414612	0.000191028925187398
LinAge	99	minfi_illumina_bg_SWAN	47.8814538414261	11.9642224382938	0.872001499339343	1.02889211923017	0.00963057859254166	2.95751814740959	0.00310126493341528
LinAge	17	enmix_est_nodye_q1_norcp	48.4469805603576	12.4172149731157	0.865776166109866	1.03509254820648	0.00903707083607267	3.81659521125347	0.000135305877289924
LinAge	71	enmix_est_nodye_q3_rcp	45.6165584147245	13.5317257364864	0.849325391750723	1.03001687244583	0.00793339979015901	3.72793303060709	0.000193056659761637
LinAge	91	minfi_funnorm_nobg_nodyecorr	46.3973198237302	11.478758669084	0.875153163418135	1.03158131182203	0.0102196353475543	3.04246463619904	0.00234649387047997
LinAge	97	minfi_illumina_bg_quantile_nostrat	47.5073781639553	11.76454406427	0.868805736099956	1.03143477136348	0.00963616150169962	3.21194438710101	0.00131839894008722
LinAge	82	watermelon_nasen	46.6268159501844	11.44205346597	0.866394021205768	1.03708971881544	0.00976356796128735	3.7300342775615	0.000191453722538721
LinAge	98	minfi_raw_SWAN	47.4929833805306	11.8207955258409	0.87149617534679	1.02940048508525	0.00976270411260466	2.96808948967873	0.00299657073644928
LinAge	75	watermelon_nanet	40.1552527050264	10.5526867843757	0.856214445056043	1.03601211264145	0.00990789425971037	3.57077241444299	0.000355930060411621
LinAge	76	watermelon_nanes	40.6799988868256	9.84144448854559	0.861836297731373	1.04076002403113	0.0109146616766131	3.66032771110195	0.000251892879329057
LinAge	78	watermelon_danet	40.8219552455165	10.551471580338	0.855313098026938	1.03636291382605	0.00987091672784918	3.61844663481753	0.00029637659580136
LinAge	73	watermelon_dasen	47.7160121181587	11.4322842106274	0.865767604932389	1.03661111022968	0.00976770971131242	3.68119505302264	0.000232143322931911
LinAge	77	watermelon_danes	41.7691950548	9.82817825019331	0.861409762168131	1.04029236483668	0.0109383727114742	3.61130441644925	0.000304660798947122
LinAge	95	minfi_raw_quantile_nostrat	47.2438387327593	11.6181510929366	0.868291668176607	1.03170735030541	0.00973510608249224	3.20644185017989	0.00134387463012322
LinAge	74	watermelon_naten	46.6846806538069	11.5353391979099	0.867252031736471	1.03334272914358	0.00974978133645457	3.36406677948896	0.000768029571185487
LinAge	81	watermelon_daten2	47.7937795530401	11.5435215108838	0.865544625458428	1.03316021555479	0.00968167682090254	3.36948609802901	0.000753084899068568
LinAge	80	watermelon_daten1	47.7910439697146	11.5437694944413	0.865431289090692	1.03317186681088	0.00968111866668892	3.3708452310141	0.000749379453896608
LinAge	96	minfi_illumina_bg_quantile_strat	60.2137415737283	11.5013021961146	0.832541716913997	1.02719748063681	0.00881404767342654	3.04448107086777	0.00233082097594517
LinAge	94	minfi_raw_quantile_strat	59.2106832965331	11.4433170430994	0.833874240020832	1.02796743557148	0.00892770112111593	3.08965193809412	0.00200391180975691
LinAge	84	watermelon_raw_PBC	46.013283212058	13.1945493603371	0.853726633436279	1.02553837731414	0.00850720226533748	2.96427898038522	0.00303393097652054
WeidnerAge	42	enmix_neg_relic_nonorm_rcp	39.047747802114	11.452923954018	0.617090608034651	0.993148281615169	0.00651665152803097	-1.05503557341516	0.291409055509311
WeidnerAge	41	enmix_est_relic_nonorm_rcp	38.2457043229839	11.5184601626272	0.616000655323907	0.992410590813744	0.00645980470818397	-1.1793476188909	0.238259783873298
WeidnerAge	40	enmix_oob_relic_nonorm_rcp	33.3660142451063	12.1719742274791	0.602130618661141	0.992737555165501	0.00599317658474875	-1.21620724247559	0.223905985479083
WeidnerAge	6	enmix_neg_relic_nonorm_norcp	44.1671705200928	11.3618437943702	0.611136908872044	0.991806143560939	0.00656262772134298	-1.25370673775746	0.209948618038317
WeidnerAge	4	enmix_oob_relic_nonorm_norcp	37.499033864572	12.2591910281952	0.606827379066141	0.992124160138037	0.00599071978660448	-1.31987780792392	0.186875818044558
WeidnerAge	5	enmix_est_relic_nonorm_norcp	41.2428585626722	11.6135359139736	0.616014274326945	0.991334314157319	0.00643076578833438	-1.35340821269675	0.175925255194453
WeidnerAge	60	enmix_neg_relic_q2_rcp	39.271200694761	11.0585907149489	0.621893456968172	0.998299999666469	0.00661356904721233	-0.257266078528902	0.796973376741914
WeidnerAge	45	enmix_neg_nodye_nonorm_rcp	44.9942196991043	10.5679745275179	0.623301070145879	0.992882701107521	0.00723177350656688	-0.987689628383152	0.323304675526704
WeidnerAge	39	enmix_neg_mean_nonorm_rcp	44.9553159896468	10.5622888732268	0.623339703044828	0.992771448562958	0.00723743586817575	-1.00239976362389	0.316150556252928
WeidnerAge	59	enmix_est_relic_q2_rcp	38.5119862053724	11.1113101848205	0.621525255422929	0.997934816290349	0.00657413687501985	-0.314462442960387	0.753169836880178
WeidnerAge	83	watermelon_raw_BMIQ	47.6248370671914	10.3898177824691	0.623609883446952	0.991551507597267	0.00737477868181421	-1.15045936596699	0.249954721020199
WeidnerAge	88	minfi_illumina_nobg_normcontrol	50.1708337516288	10.1667803191075	0.609102277700735	0.990593073632487	0.00744373232520617	-1.26971934678903	0.204184618795368
WeidnerAge	44	enmix_est_nodye_nonorm_rcp	44.7437438993804	10.5973600158761	0.62219361045585	0.992242081833857	0.007198551687882	-1.08190754192171	0.279293613312282
WeidnerAge	85	minfi_raw	50.0458659806691	10.1859094085323	0.604986873265907	0.990085414850411	0.00739797567426695	-1.3468633025089	0.178024262478462
WeidnerAge	38	enmix_est_mean_nonorm_rcp	44.7118892413511	10.5925960307768	0.622202313803987	0.992113742518539	0.00720360925655873	-1.09910437827721	0.271722540410239
WeidnerAge	58	enmix_oob_relic_q2_rcp	33.6293716172865	11.7452707283632	0.605053025466449	0.997410913192768	0.00609661733595447	-0.425226670148856	0.670671443847914
WeidnerAge	84	watermelon_raw_PBC	47.0527779598414	10.479468146338	0.620429731676849	0.990938713052258	0.00728021187793515	-1.2503193940998	0.211182896542813
WeidnerAge	79	watermelon_danen	52.4536674698378	9.86462379693224	0.607257313152475	0.990244048342637	0.0076454588224075	-1.28231058243513	0.199733717159405
WeidnerAge	7	enmix_oob_nodye_nonorm_norcp	44.1699480900785	11.0454514985693	0.603660736209127	0.991288703247055	0.0068295584790078	-1.28111677092503	0.200152653982471
WeidnerAge	86	minfi_illumina_bg_nonorm	49.1270407021629	10.3671928559743	0.60721783749438	0.990488387955497	0.0072845357385588	-1.31197603693902	0.189528220000381
WeidnerAge	90	minfi_noob_nodyecorr	45.1029790698731	10.7898847868623	0.603019287844792	0.991194230031816	0.00696031469152671	-1.27074281420243	0.203820158818932
WeidnerAge	57	enmix_neg_mean_q2_rcp	45.0678652918251	10.1773277538569	0.628769046251914	0.999092808796096	0.00734252313599373	-0.123609137359847	0.901624757409376
WeidnerAge	3	enmix_neg_mean_nonorm_norcp	49.3025175647244	10.4449696136293	0.613297986301201	0.991150454645735	0.00727250157930243	-1.2222665122609	0.221606858663556
WeidnerAge	9	enmix_neg_nodye_nonorm_norcp	48.6308623708323	10.4583321290634	0.608177554660494	0.990557981027824	0.00722924910323378	-1.31229084663223	0.189422019388166
WeidnerAge	43	enmix_oob_nodye_nonorm_rcp	42.4854407807714	11.0933186720185	0.61069093447321	0.993105800573268	0.0068358827574212	-1.01202353230295	0.311526801954285
WeidnerAge	37	enmix_oob_mean_nonorm_rcp	42.4217146897258	11.0799715133434	0.61092017147463	0.992964110423576	0.0068479741540799	-1.03107254871308	0.302506799785602
WeidnerAge	101	cross_noob_nodyecorr_BMIQ	43.6623690111233	10.8609001669692	0.612108311296307	0.99153051638374	0.00696804941095866	-1.2206505719995	0.222218349816515
WeidnerAge	8	enmix_est_nodye_nonorm_norcp	46.1549691368554	10.6381607098895	0.611739800817382	0.990338168052479	0.00711386584489656	-1.36477275510748	0.172324484415684
WeidnerAge	1	enmix_oob_mean_nonorm_norcp	45.3830552775609	11.1070936774052	0.608858157194913	0.991987454607169	0.00682085632375024	-1.1794440405635	0.238221407101259
WeidnerAge	91	minfi_funnorm_nobg_nodyecorr	50.2382359437467	10.1357781866125	0.606112850631198	0.992786064034435	0.00742605348153669	-0.974956918968845	0.329581630214233
WeidnerAge	24	enmix_neg_relic_q2_norcp	44.3923520688715	10.9512603224993	0.616641770659096	0.997388827143549	0.00668015788951718	-0.391396125316733	0.695504455909734
WeidnerAge	23	enmix_est_relic_q2_norcp	41.5110820001331	11.1622288765794	0.623752716665963	0.997180436337644	0.00659269112313908	-0.428284302550045	0.668444146057403
WeidnerAge	56	enmix_est_mean_q2_rcp	44.8280017034387	10.2067546530266	0.62819753856341	0.998890735018474	0.00731981610460307	-0.151626851742738	0.879481253646026
WeidnerAge	87	minfi_illumina_bg_normcontrol	49.2467198213705	10.3484937355143	0.611247333804863	0.990978465208467	0.00732797314426919	-1.23669602421516	0.216199955277311
WeidnerAge	22	enmix_oob_relic_q2_norcp	37.749353031531	11.8347503241213	0.609687098619199	0.997220179725114	0.00608907719001372	-0.457161416027771	0.647555029015485
WeidnerAge	51	enmix_neg_relic_q1_rcp	39.3172373790238	11.0507417288703	0.613597279417394	1.00211305483042	0.00645585179282438	0.326963123961852	0.743695776439108
WeidnerAge	50	enmix_est_relic_q1_rcp	38.5556238785448	11.1406269035955	0.612828034501754	1.00167488446921	0.00639787447485428	0.261568653930641	0.793654013343678
WeidnerAge	2	enmix_est_mean_nonorm_norcp	46.8042528718456	10.6384554255349	0.617417696340353	0.990837167839321	0.00715573292584111	-1.28639081522242	0.198306702256953
WeidnerAge	89	minfi_noob_dyecorr	45.9933383330772	10.8161811694451	0.607310537760909	0.991757606544735	0.00697036384660472	-1.18739135839886	0.235073287042019
WeidnerAge	100	cross_noob_dyecorr_BMIQ	44.241483924089	10.9149439975778	0.615804717124855	0.992164240355414	0.00695446104781462	-1.13116177847864	0.257987005906292
WeidnerAge	93	minfi_funnorm_bg_nodyecorr	45.4995130531402	10.749105373161	0.604356415648393	0.993284711024038	0.00700693996099349	-0.961609207421256	0.336245944657798
WeidnerAge	63	enmix_neg_nodye_q2_rcp	45.2369209616699	10.2334913801028	0.62853142787073	1.0000251821851	0.00728529975914378	0.0034565314899311	0.99724209238199
WeidnerAge	27	enmix_neg_nodye_q2_norcp	48.8732783218866	10.026412405325	0.619640624183368	0.998206568083805	0.00741891675856763	-0.241954735309265	0.808815237204465
WeidnerAge	26	enmix_est_nodye_q2_norcp	46.4373450924597	10.1823002187921	0.624911749824672	0.998251525621375	0.00734430980327219	-0.238280354581742	0.811663657358025
WeidnerAge	98	minfi_raw_SWAN	57.0139044903357	9.88369034120723	0.621692982398762	0.989273799265108	0.00785674563675061	-1.37259644351326	0.16987783815176
WeidnerAge	21	enmix_neg_mean_q2_norcp	49.3909433784071	10.0326982106495	0.61991251083989	0.997645508782265	0.00741875783390892	-0.317744215873135	0.750678968530345
WeidnerAge	62	enmix_est_nodye_q2_rcp	45.0147418332098	10.2632967698614	0.62789526095546	0.99976304834692	0.007267884779837	-0.0326064237033537	0.973988447181289
WeidnerAge	69	enmix_neg_relic_q3_rcp	39.295213103908	11.3183453013579	0.618536750258684	0.997419077743807	0.00653290835421499	-0.395575513642888	0.692418203971974
WeidnerAge	48	enmix_neg_mean_q1_rcp	45.0565735402765	10.2131471944593	0.617736755334842	1.00383364744508	0.00712393531706477	0.537107311538784	0.591193490635761
WeidnerAge	20	enmix_est_mean_q2_norcp	46.9052679903241	10.1990014453885	0.626285893846619	0.997661765842371	0.00734510743446941	-0.318711757015831	0.749945098431889
WeidnerAge	25	enmix_oob_nodye_q2_norcp	44.4412836208843	10.6296393518734	0.610637585343535	0.998317514898164	0.00698340627237683	-0.241129042732289	0.809455103921438
WeidnerAge	49	enmix_oob_relic_q1_rcp	33.6901014613192	11.7292436028733	0.595404823257305	1.00120189360023	0.0059451418171765	0.202042599026326	0.839883421638443
WeidnerAge	55	enmix_oob_mean_q2_rcp	42.5229375339612	10.6801531641878	0.613703515727605	0.999087927606812	0.00694483733421656	-0.131390922549179	0.895466069168043
WeidnerAge	47	enmix_est_mean_q1_rcp	44.8072906260386	10.2762360956902	0.616517158104844	1.00350205334922	0.00708229527698052	0.493616165805371	0.62157728174881
WeidnerAge	14	enmix_est_relic_q1_norcp	41.501592006038	10.9423727664914	0.611172186751748	1.00179080052491	0.00653598294598653	0.273745964182136	0.784279852118633
WeidnerAge	92	minfi_funnorm_bg_dyecorr	46.3610171411996	10.7726622789735	0.606957712565859	0.992871088036827	0.00702257215385413	-1.01877829316499	0.308308233218542
WeidnerAge	13	enmix_oob_relic_q1_norcp	37.6762486513913	11.5566149105004	0.598168354532384	1.0011900558218	0.00607634771580942	0.195734069592312	0.844818316490589
WeidnerAge	15	enmix_neg_relic_q1_norcp	44.3596019852396	10.7262841038759	0.604751085564851	1.0018208776937	0.00663523245776128	0.274176061980574	0.783949323270129
WeidnerAge	19	enmix_oob_mean_q2_norcp	45.4369756033313	10.6707375541217	0.61306192239711	0.998085524897152	0.0069580783300269	-0.275407944804181	0.78300284094628
WeidnerAge	66	enmix_neg_mean_q3_rcp	45.0413613811171	10.4676071558783	0.624295888162949	0.997873928129709	0.00720888406669675	-0.295237813498659	0.767812217708804
WeidnerAge	67	enmix_oob_relic_q3_rcp	33.6675444600281	12.0324942264739	0.601141791756298	0.996725143696875	0.00602078208984209	-0.544817987460302	0.58587870620217
WeidnerAge	61	enmix_oob_nodye_q2_rcp	42.7713140156723	10.7577371480777	0.612774264640305	0.999662928932363	0.00689065891882368	-0.0489253484797342	0.960978787882534
WeidnerAge	54	enmix_neg_nodye_q1_rcp	45.2728679571781	10.2965766982342	0.617127903797665	1.00463833931135	0.00703466405911299	0.657830327755602	0.510647164206729
WeidnerAge	68	enmix_est_relic_q3_rcp	38.5484736960051	11.3736553452192	0.616757501678139	0.997202001047151	0.00649760958011776	-0.431223303644723	0.666306011069268
WeidnerAge	99	minfi_illumina_bg_SWAN	56.6024005136488	9.93750938142825	0.61955650058465	0.989029399390453	0.00780453300433969	-1.41343773092777	0.157527058180899
WeidnerAge	53	enmix_est_nodye_q1_rcp	45.0501944453282	10.3622182209796	0.616172354929394	1.004274024026	0.00699796652839252	0.609450804002341	0.542225672046812
WeidnerAge	33	enmix_neg_relic_q3_norcp	44.4171754899936	11.214967784858	0.612447041233462	0.996604539315965	0.00657696901380531	-0.517143738365411	0.605055823107307
WeidnerAge	76	watermelon_nanes	58.8642822157861	9.74648270726779	0.611490307656857	1.00389590775158	0.00743198057685069	0.523190058985656	0.600841998638956
WeidnerAge	72	enmix_neg_nodye_q3_rcp	45.2176792823462	10.4889660654202	0.623910259286842	0.998375162837547	0.00718768582710285	-0.226242309572976	0.821012965301407
WeidnerAge	12	enmix_neg_mean_q1_norcp	49.3258496975757	9.84126396323384	0.605608807394206	1.00347416623926	0.0073447649336631	0.47219281982107	0.636789164315441
WeidnerAge	36	enmix_neg_nodye_q3_norcp	48.8487760312678	10.2738626962857	0.614443670501685	0.996557395100946	0.00730092488958853	-0.472343483970443	0.636681637181304
WeidnerAge	30	enmix_neg_mean_q3_norcp	49.3670139573363	10.3158718161587	0.61497033400996	0.996545994803734	0.0072720139193579	-0.475794474799722	0.634220806543119
WeidnerAge	31	enmix_oob_relic_q3_norcp	37.7907357452394	12.1411024225445	0.604344239264968	0.996609785284951	0.00598540437482608	-0.567375953560433	0.570458783601217
WeidnerAge	77	watermelon_danes	61.0630088942125	9.5145533227445	0.614432428328906	1.00379883997937	0.00764003069406139	0.496286305726202	0.61969242667125
WeidnerAge	11	enmix_est_mean_q1_norcp	46.8404195092027	10.0203582575331	0.610884070028853	1.0037061579677	0.00725205912161154	0.510104375043252	0.609978340281407
WeidnerAge	32	enmix_est_relic_q3_norcp	41.5531832346513	11.4291438018165	0.618484956197713	0.996498772080674	0.0064930322073908	-0.540174674968111	0.589076575966284
WeidnerAge	65	enmix_est_mean_q3_rcp	44.7651658026542	10.5199315344122	0.62242995722811	0.997751058084829	0.00717947112969849	-0.313598946537213	0.753825659749408
WeidnerAge	46	enmix_oob_mean_q1_rcp	42.4733282443743	10.7464791318079	0.599341716562745	1.00398574456811	0.00670239030880316	0.59349311933843	0.552851186422844
WeidnerAge	34	enmix_oob_nodye_q3_norcp	44.4001623836626	10.9063938656616	0.604883377926751	0.996731801735928	0.00686973300573563	-0.476517862613841	0.633705484642016
WeidnerAge	71	enmix_est_nodye_q3_rcp	44.9904816423602	10.5247089245508	0.622026893055626	0.997974551440588	0.00717637255445995	-0.282524707146239	0.777541204335023
WeidnerAge	35	enmix_est_nodye_q3_norcp	46.4137402432124	10.4462834829116	0.618454400606148	0.996452593963448	0.00722578524191563	-0.491809939316514	0.622853709458684
WeidnerAge	64	enmix_oob_mean_q3_rcp	42.46748124162	11.022165174786	0.608424270255635	0.997881616964604	0.00680465016681953	-0.311644233072139	0.755310914032528
WeidnerAge	29	enmix_est_mean_q3_norcp	46.8484518157728	10.5088242401988	0.620332269435229	0.996610083803543	0.00719049784922481	-0.472244766883026	0.636752089477623
WeidnerAge	10	enmix_oob_mean_q1_norcp	45.3449180636794	10.4957485602037	0.596054688130788	1.00392458760259	0.0068675237930479	0.570352082776144	0.568438922398692
WeidnerAge	52	enmix_oob_nodye_q1_rcp	42.7980393364051	10.8649866004019	0.598820817061145	1.00413761654207	0.00661913291019977	0.623809825478375	0.532752486160619
WeidnerAge	28	enmix_oob_mean_q3_norcp	45.3873196901379	11.0118801283534	0.60707804810054	0.996990027260279	0.00680407247778839	-0.443045224478806	0.657733023666021
WeidnerAge	17	enmix_est_nodye_q1_norcp	46.4247972943914	10.0648622027547	0.61045852186959	1.00587179572321	0.00716001989254858	0.817682632915551	0.41353842970659
WeidnerAge	73	watermelon_dasen	52.60371289824	9.35778899771385	0.60597661861606	1.00586299978805	0.00764065898776709	0.765101452620392	0.444211134951982
WeidnerAge	70	enmix_oob_nodye_q3_rcp	42.7300616023527	11.0410055414639	0.607547139020208	0.998082178446644	0.00679288218848974	-0.282599178744113	0.77748410994649
WeidnerAge	18	enmix_neg_nodye_q1_norcp	48.8522098026153	9.9079073897653	0.606222885208438	1.00588577441349	0.00723254318427334	0.811404890478272	0.417133191599903
WeidnerAge	82	watermelon_nasen	50.4049862198137	9.60000621480615	0.602544499639646	1.0058377291976	0.00742398953482373	0.784046859848783	0.433012614775838
WeidnerAge	16	enmix_oob_nodye_q1_norcp	44.4228842004177	10.5434276224558	0.594299872591402	1.00532993168967	0.00679237753747346	0.782609306497187	0.43385657473969
WeidnerAge	75	watermelon_nanet	46.8693029812761	9.61377781948921	0.59460042431755	0.996661590906767	0.00735460273776555	-0.454680440725406	0.649339154280809
WeidnerAge	95	minfi_raw_quantile_nostrat	50.3834340428337	10.4591526659572	0.583799441014946	0.993875048835674	0.00708824453446945	-0.866757007885181	0.386075162645417
WeidnerAge	97	minfi_illumina_bg_quantile_nostrat	49.4919392088918	10.6276888224758	0.586912572148509	0.994184356088823	0.0070011763973868	-0.833091510554485	0.40479312109118
WeidnerAge	74	watermelon_naten	50.5557216224123	10.3966723518761	0.582495552595685	0.994890934982965	0.00710427401120072	-0.720997093562123	0.470911302953975
WeidnerAge	78	watermelon_danet	48.8220644613449	9.62118526087207	0.593921202968205	0.996683059766754	0.007343438928341	-0.452438361194574	0.650953216652179
WeidnerAge	81	watermelon_daten2	52.7362951529264	10.1740454087578	0.583528121886933	0.994654845095252	0.00727780106452263	-0.736416303161233	0.461477385981428
WeidnerAge	80	watermelon_daten1	52.7385876441753	10.199320957536	0.58183380836539	0.99484679044018	0.00724948956890817	-0.71267543564202	0.476046620257183
WeidnerAge	94	minfi_raw_quantile_strat	96.5000449233055	7.4461717974379	0.462458576229097	0.990770528016514	0.00899096636737906	-1.03129375351575	0.302403086701158
WeidnerAge	96	minfi_illumina_bg_quantile_strat	96.430380449611	7.49743770040534	0.456425991758711	0.990888296002516	0.00887089761388555	-1.03185380639291	0.302140608609231
Alcohol	42	enmix_neg_relic_nonorm_rcp	-12.749490329216	0.439280567630364	0.0436812740606562	1.1904693536722	0.139863610887287	1.24655471932182	0.212560813506369
Alcohol	69	enmix_neg_relic_q3_rcp	-12.7499232926654	0.432785116782144	0.0414270119197294	1.24738436406662	0.141386350321793	1.5634384062471	0.117949512542289
Alcohol	60	enmix_neg_relic_q2_rcp	-12.7495660428394	0.433246906762177	0.0367531852242121	1.23808865436951	0.141367547521283	1.51073415648765	0.130856196290277
Alcohol	51	enmix_neg_relic_q1_rcp	-12.7462335849446	0.431629027641209	0.0587493695371656	1.22615335785725	0.142289038723738	1.43287156547553	0.151894544614189
Alcohol	66	enmix_neg_mean_q3_rcp	-12.6763281802998	0.423824463655377	0.0244520655895649	1.22892720163643	0.144766761988782	1.42395666089751	0.154459018130713
Alcohol	39	enmix_neg_mean_nonorm_rcp	-12.6747203908559	0.429999667991695	0.02663935396465	1.15682106494475	0.143571025020837	1.01466003954575	0.31026790878895
Alcohol	45	enmix_neg_nodye_nonorm_rcp	-12.6690202900582	0.430020829898046	0.0269046059846723	1.16238598401176	0.143490627210713	1.04867320134413	0.294328552318015
Alcohol	72	enmix_neg_nodye_q3_rcp	-12.6694314882034	0.423640270608356	0.0232015962005887	1.21059985932713	0.144856955899631	1.31934284472272	0.187054520276372
Alcohol	67	enmix_oob_relic_q3_rcp	-12.929924368602	0.441819460088212	0.0382895769405464	1.21367018642658	0.137568556590331	1.40765437557033	0.159233437840946
Alcohol	49	enmix_oob_relic_q1_rcp	-12.9287672011606	0.442055020293221	0.0445491052436643	1.22903576954226	0.138157278686813	1.49271856475114	0.135510871708252
Alcohol	57	enmix_neg_mean_q2_rcp	-12.6741877181106	0.425675932373663	0.02018628552529	1.21705720569041	0.144323839439536	1.36107672274351	0.173489444849108
Alcohol	58	enmix_oob_relic_q2_rcp	-12.9288539638036	0.441633537780413	0.0338606521293622	1.20379888570901	0.137824183483064	1.34578917718953	0.178370516775391
Alcohol	48	enmix_neg_mean_q1_rcp	-12.6673381313975	0.422003592744209	0.0471465473266838	1.20252517164084	0.146311461770145	1.26048672677384	0.207493833130165
Alcohol	40	enmix_oob_relic_nonorm_rcp	-12.9275708849093	0.450482662209479	0.0391747389518422	1.15350061669713	0.135330367220045	1.05520539252339	0.291331398420907
Alcohol	63	enmix_neg_nodye_q2_rcp	-12.6711767341322	0.425901378892401	0.019680983671703	1.20586318334195	0.144216132591167	1.29802153100057	0.194279936403099
Alcohol	54	enmix_neg_nodye_q1_rcp	-12.6650419314226	0.421883358863961	0.0460276565751842	1.18602410338566	0.146403639195636	1.16531682248996	0.243890772107815
Alcohol	64	enmix_oob_mean_q3_rcp	-12.7915469843546	0.426277071199987	0.00847970741725708	1.19146000710217	0.143380317173672	1.22178172902923	0.221790179720004
Alcohol	46	enmix_oob_mean_q1_rcp	-12.7855530178911	0.426754028878447	0.0256213903548713	1.19143069556815	0.14435320728397	1.21337692082004	0.224985745992517
Alcohol	37	enmix_oob_mean_nonorm_rcp	-12.7868259151526	0.433007493674483	0.0111486744341103	1.11540441119029	0.142188147809854	0.768116340591607	0.442418069741635
Alcohol	70	enmix_oob_nodye_q3_rcp	-12.7839952555113	0.426168328429244	0.00693574124482007	1.1740677587919	0.143675082957357	1.11692600146338	0.26402596609463
Alcohol	43	enmix_oob_nodye_nonorm_rcp	-12.7796287144676	0.433278445795866	0.0114676699012526	1.120666794283	0.141888108010277	0.802913378656303	0.422024802719101
Alcohol	55	enmix_oob_mean_q2_rcp	-12.7878308572162	0.426934483969696	0.00619391300931181	1.179923395485	0.143393293460928	1.15381628593956	0.24857549581659
Alcohol	52	enmix_oob_nodye_q1_rcp	-12.7820389273122	0.426854841875338	0.0254624595891947	1.17770159712126	0.144422293626689	1.13254495475017	0.257405395727479
Alcohol	83	watermelon_raw_BMIQ	-12.4011330383697	0.415941589759656	-0.0150606578619724	1.1607376688328	0.150339583810941	0.991460270376766	0.321460882971012
Alcohol	61	enmix_oob_nodye_q2_rcp	-12.7838672443985	0.42729483537548	0.00520691172362347	1.17112090891744	0.14348452312999	1.10089456719443	0.270942546830144
Alcohol	6	enmix_neg_relic_nonorm_norcp	-12.3624778988917	0.409106354741532	0.0206200099967257	1.18467259689162	0.153169630201661	1.10639717968929	0.268554645695015
Alcohol	68	enmix_est_relic_q3_rcp	-12.8582607833531	0.443160429921717	0.0496343133870474	1.26080496653895	0.139193044690868	1.66495660630827	0.095921413499687
Alcohol	50	enmix_est_relic_q1_rcp	-12.8592740675878	0.442337611477975	0.0652637951129564	1.24011033572165	0.139820422306688	1.5391196259376	0.123775094578242
Alcohol	33	enmix_neg_relic_q3_norcp	-12.3581761705336	0.400557659374652	0.016073313850807	1.32585568912154	0.154904603090634	1.82085004886949	0.0686296539843942
Alcohol	24	enmix_neg_relic_q2_norcp	-12.3578252136757	0.40012793594768	0.0163650368352943	1.31401249531852	0.155167734117274	1.75993695432607	0.0784184967337033
Alcohol	41	enmix_est_relic_nonorm_rcp	-12.8633118689139	0.454820092257246	0.0534846563641727	1.17092164066428	0.135723295387059	1.16259456660724	0.244994036299587
Alcohol	59	enmix_est_relic_q2_rcp	-12.8598770086604	0.44328021593599	0.043232874266024	1.24688086761862	0.139050570969504	1.58679770536834	0.112558468712165
Alcohol	84	watermelon_raw_PBC	-12.4228410720374	0.414589739455178	-0.00827802607547075	1.1315322485763	0.151229119124129	0.817122305090967	0.413858537328698
Alcohol	65	enmix_est_mean_q3_rcp	-12.7670340227855	0.434139036686589	0.0297987724784245	1.23188800186015	0.142513735207182	1.46335336095682	0.14337071352956
Alcohol	15	enmix_neg_relic_q1_norcp	-12.3490655321048	0.400311364257599	0.0344528750557764	1.34392746643345	0.154685708334429	1.91094752967121	0.056011324173201
Alcohol	31	enmix_oob_relic_q3_norcp	-12.7650203829351	0.423655914502474	0.0313826949089857	1.26087897922599	0.145454405089414	1.59368896507216	0.111005717025002
Alcohol	47	enmix_est_mean_q1_rcp	-12.7603477716615	0.43248036846336	0.0509045211274189	1.21023401792804	0.143804858252882	1.32689358672029	0.184543886152022
Alcohol	71	enmix_est_nodye_q3_rcp	-12.757627574794	0.433881653181733	0.0275564663725159	1.20862476331378	0.142685532017016	1.32797734508905	0.184185591221081
Alcohol	4	enmix_oob_relic_nonorm_norcp	-12.7659762112719	0.434153451660861	0.0349771934188789	1.13882624782698	0.142656069129098	0.911269500282335	0.362153392447282
Alcohol	88	minfi_illumina_nobg_normcontrol	-12.0377549069695	0.38223551998313	-0.0264277026724184	1.15624664249563	0.165650485503747	0.876418234520851	0.380802708992346
Alcohol	101	cross_noob_nodyecorr_BMIQ	-12.6657805726929	0.423158001183856	0.024782366161506	1.15189731224699	0.146646493226605	0.964294587035294	0.33489825393972
Alcohol	22	enmix_oob_relic_q2_norcp	-12.7640537610124	0.423517015982891	0.0315682084282962	1.25055270818868	0.145569438926819	1.53593791242632	0.124553608625674
Alcohol	56	enmix_est_mean_q2_rcp	-12.7658979508821	0.435971931447231	0.0247241229560944	1.2193864115641	0.141871850306462	1.39807714115511	0.162089903411533
Alcohol	53	enmix_est_nodye_q1_rcp	-12.7549810012221	0.432417771903988	0.0496527085598981	1.19518437791365	0.143902214612043	1.23903905929206	0.215331033459703
Alcohol	13	enmix_oob_relic_q1_norcp	-12.7572308095471	0.42483130225956	0.0338829029580888	1.31805916658566	0.144160191200606	1.91564900102243	0.0554097879446671
Alcohol	92	minfi_funnorm_bg_dyecorr	-12.2693648045029	0.394515627248355	0.0141532920012828	1.17420676030076	0.158737443386206	1.01168834884168	0.311687088071802
Alcohol	87	minfi_illumina_bg_normcontrol	-12.1483058711658	0.392930230165318	-0.00780933698384052	1.1546455871177	0.161407367144874	0.890872879277895	0.372997371421937
Alcohol	100	cross_noob_dyecorr_BMIQ	-12.6628591712802	0.423109682298442	0.0265228261263962	1.16576684175632	0.146461310402438	1.04723290623948	0.294992171961801
Alcohol	62	enmix_est_nodye_q2_rcp	-12.7598171541879	0.43608645632511	0.023559276856986	1.2039287823669	0.141823046610846	1.30860391674101	0.190668553497224
Alcohol	44	enmix_est_nodye_nonorm_rcp	-12.7599714661292	0.444734223748372	0.0332320720710722	1.14062072587063	0.139618601195627	0.942371642983554	0.346002400134174
Alcohol	30	enmix_neg_mean_q3_norcp	-12.203706334199	0.390176746761955	-0.00706833209649459	1.30736260077116	0.159625414569927	1.67900472932149	0.0931511220581095
Alcohol	21	enmix_neg_mean_q2_norcp	-12.2018243778005	0.390180692215939	-0.00512435856670449	1.29433387348614	0.159692744980487	1.61557858770674	0.106185456478955
Alcohol	3	enmix_neg_mean_nonorm_norcp	-12.1993875223817	0.399272258136809	-0.00181667211845396	1.15719163927563	0.158384564126847	0.921782182108671	0.356642203260651
Alcohol	38	enmix_est_mean_nonorm_rcp	-12.7658720325843	0.446432408616143	0.0327953531046583	1.13334665767625	0.139232971487517	0.899032020366539	0.368635605269525
Alcohol	32	enmix_est_relic_q3_norcp	-12.6208453044179	0.431925015398343	0.0392740646935641	1.32427090424418	0.144213462677499	1.94754388270511	0.0514695640812266
Alcohol	12	enmix_neg_mean_q1_norcp	-12.19265566128	0.389658061775606	0.0232354358798956	1.31350180817809	0.159940132404425	1.70499237842084	0.0881958458842986
Alcohol	10	enmix_oob_mean_q1_norcp	-12.5131547577979	0.410805419595099	0.0189324557751758	1.28444339099005	0.150277886426992	1.66575050858085	0.0957631173205796
Alcohol	14	enmix_est_relic_q1_norcp	-12.6098385134259	0.430888832767157	0.0577428198151614	1.3555193568796	0.1441245968345	2.11056736175614	0.0348095155062921
Alcohol	23	enmix_est_relic_q2_norcp	-12.6193955626958	0.431457319763126	0.0391179926930814	1.31733784795739	0.144199032184659	1.91133681085911	0.055961311401982
Alcohol	91	minfi_funnorm_nobg_nodyecorr	-11.9261870891884	0.373372229742963	-0.0248678234980262	1.18981120686344	0.167388401666593	1.03827172678798	0.299143567683971
Alcohol	28	enmix_oob_mean_q3_norcp	-12.5208192423525	0.408465766081033	-0.00576916791812197	1.24810202803145	0.151421769387803	1.46362059254741	0.143297642845454
Alcohol	89	minfi_noob_dyecorr	-12.3940968000679	0.402221866234248	0.00868865036651755	1.1302855858141	0.155433907406417	0.787925451053014	0.430740313069103
Alcohol	85	minfi_raw	-12.0319664869243	0.385135247810804	-0.0250185929975246	1.14165193199462	0.163622701147922	0.809644846047018	0.418144325501327
Alcohol	19	enmix_oob_mean_q2_norcp	-12.5174518665291	0.408069444050593	-0.00210013549675951	1.23650544626717	0.151692231391212	1.39947320047906	0.161671129361721
Alcohol	74	watermelon_naten	-11.9211551408214	0.37414802330845	-0.0299521440813062	1.32878490587889	0.163004071506825	1.74391300421215	0.0811742606936268
Alcohol	99	minfi_illumina_bg_SWAN	-12.2945452117178	0.403987094865075	-0.000351930548584894	1.16120304439674	0.15496635202379	0.964445332685697	0.334822703695619
Alcohol	82	watermelon_nasen	-11.9203289030461	0.370012664145367	-0.00783644546661887	1.27388864293384	0.166799509772474	1.45128811367408	0.146699649726373
Alcohol	86	minfi_illumina_bg_nonorm	-12.142836276809	0.395145288259408	-0.0069828367746845	1.13914867746544	0.159776993903569	0.815394044509318	0.414846792207939
Alcohol	95	minfi_raw_quantile_nostrat	-12.0292475598962	0.378938201491083	-0.0232311004952781	1.28380850046674	0.161673486329003	1.54528152314215	0.122278182697466
Alcohol	11	enmix_est_mean_q1_norcp	-12.4291821022051	0.419354353027625	0.0435004014947715	1.32481627676034	0.148873707383287	1.88934497379827	0.0588456189571944
Alcohol	1	enmix_oob_mean_nonorm_norcp	-12.5113071377454	0.417915510575345	0.000492617311183247	1.11368244276421	0.150348977523106	0.716147474270841	0.473900292288392
Alcohol	9	enmix_neg_nodye_nonorm_norcp	-12.1830864016317	0.401049113612323	-0.0034527200029262	1.13929071744073	0.156913683737553	0.831067679910481	0.405935396724703
Alcohol	29	enmix_est_mean_q3_norcp	-12.4409997420273	0.420253627780803	0.0110105075866979	1.30561433708206	0.148553819177817	1.79513181057398	0.0726327015899893
Alcohol	98	minfi_raw_SWAN	-12.1259131147444	0.395993149595346	-0.0383081172639318	1.14377119577261	0.157887852325713	0.850799268469464	0.394880868096894
Alcohol	20	enmix_est_mean_q2_norcp	-12.4385365541618	0.420308145718005	0.012822550966392	1.29905708193237	0.148361920845808	1.76351639431762	0.0778134347088997
Alcohol	97	minfi_illumina_bg_quantile_nostrat	-12.1254734119377	0.388950416663178	-0.00407485448065238	1.26729043672562	0.158101676758417	1.49828333104271	0.134059653005692
Alcohol	36	enmix_neg_nodye_q3_norcp	-12.1784922970866	0.393511622930989	-0.0105302018532011	1.26780216297851	0.157580999664825	1.50579588566702	0.13211957985352
Alcohol	27	enmix_neg_nodye_q2_norcp	-12.1785458691714	0.394490231951961	-0.0072856492904461	1.27202051742544	0.156924568638794	1.53326274481028	0.125211130008329
Alcohol	93	minfi_funnorm_bg_nodyecorr	-12.2367058468533	0.398110845497804	0.0104714996665859	1.1508451119503	0.156456866696265	0.897989045841218	0.369191389464209
Alcohol	18	enmix_neg_nodye_q1_norcp	-12.1714381106504	0.391864994145499	0.0180256711015927	1.26784754411676	0.158875220260881	1.49375475326065	0.135239731731279
Alcohol	16	enmix_oob_nodye_q1_norcp	-12.4754856510529	0.415372774710906	0.012782426419423	1.24605064240644	0.14848155394974	1.48152452391283	0.138466854843201
Alcohol	90	minfi_noob_nodyecorr	-12.3675736817268	0.405265475377324	0.00515211496435352	1.1115398646722	0.153365927259286	0.689503342239623	0.49050657070379
Alcohol	73	watermelon_dasen	-12.0233142250874	0.372757698260523	-0.0179388547091678	1.24781054982299	0.165615319260564	1.33677522336703	0.18129601904912
Alcohol	5	enmix_est_relic_nonorm_norcp	-12.6327346510734	0.457140982805409	0.0452924647937914	1.14989563632642	0.136868776806301	1.02047516238273	0.307503162988713
Alcohol	7	enmix_oob_nodye_nonorm_norcp	-12.4812690684156	0.420702121296942	-0.00440532375553426	1.09287118784711	0.148463979605609	0.598181124884802	0.549719084393354
Alcohol	81	watermelon_daten2	-12.0271583110653	0.375697323856049	-0.0412568028922547	1.27658646851002	0.163025008203912	1.49786647362957	0.134167945806608
Alcohol	34	enmix_oob_nodye_q3_norcp	-12.4796680791536	0.413712083426064	-0.0125790949589986	1.21611241940909	0.14873361232052	1.31550109212052	0.188341550545636
Alcohol	17	enmix_est_nodye_q1_norcp	-12.3991759355436	0.420369145930558	0.0365970171165971	1.28567605777519	0.148410570468173	1.69317248902594	0.0904226395381131
Alcohol	80	watermelon_daten1	-12.0330241196335	0.373889166534502	-0.0415796297877445	1.24224296081679	0.164817436926645	1.31611429622003	0.188135683294892
Alcohol	76	watermelon_nanes	-11.7913131381623	0.355997894340629	-0.00237774692650681	1.36652555030217	0.174823219322297	1.78621252397113	0.0740648540396169
Alcohol	35	enmix_est_nodye_q3_norcp	-12.4070800273098	0.422303770805496	0.00382496404927703	1.26823425926961	0.14729394277985	1.61327466374235	0.106684848478417
Alcohol	25	enmix_oob_nodye_q2_norcp	-12.4783432555889	0.414292462112704	-0.00779573561859363	1.21954252411372	0.148386253518555	1.33756196063688	0.181039271551835
Alcohol	26	enmix_est_nodye_q2_norcp	-12.4060085674253	0.423264060979522	0.00693220543449722	1.27725545463376	0.146402730831914	1.67150980338179	0.0946210239693883
Alcohol	79	watermelon_danen	-12.0337726244486	0.38430353658274	-0.0377515133934176	1.09561242475439	0.162964680168656	0.560326929992533	0.57525646191968
Alcohol	2	enmix_est_mean_nonorm_norcp	-12.4378187923097	0.443445952387884	0.0174121519479331	1.12933965649698	0.142340724417248	0.854520641420751	0.392816577432284
Alcohol	77	watermelon_danes	-11.8942984602036	0.359930035340144	-0.0128739881933385	1.33259717398521	0.173036981921315	1.65935511171335	0.0970442559318594
Alcohol	75	watermelon_nanet	-11.7910342987926	0.395479036383369	-0.000492261424265079	1.33000960238558	0.156843227453894	1.81828802349922	0.0690201223381102
Alcohol	8	enmix_est_nodye_nonorm_norcp	-12.4174895238291	0.443335588295683	0.0134060946415977	1.11441019666837	0.141654877819675	0.76471276546698	0.444442603033958
Alcohol	96	minfi_illumina_bg_quantile_strat	-12.3243783232993	0.407080303433105	-0.072105833324515	1.36011772454797	0.150764211346709	2.04008136560995	0.041342222375661
Alcohol	78	watermelon_danet	-11.8229188229449	0.396166228183543	-0.0140156140571709	1.2544031595231	0.156367436187285	1.44953383447325	0.147188558605953
Alcohol	94	minfi_raw_quantile_strat	-12.0832806412087	0.423962295524468	-0.109494460186745	1.32654267968659	0.14606741149686	1.93455929589204	0.0530443990390637
BMI	39	enmix_neg_mean_nonorm_rcp	-0.376920922108165	0.13756604089028	-0.0636918327562927	2.14747474251804	0.467167496725524	1.63601410376833	0.10183663566701
BMI	101	cross_noob_nodyecorr_BMIQ	-0.388508791333103	0.136821461754584	-0.0640217234631856	1.88717448217755	0.466538130001462	1.36126221342867	0.173430839723869
BMI	54	enmix_neg_nodye_q1_rcp	-0.377531084787856	0.136854618390603	-0.0650626956765102	2.2339604768555	0.469948049963758	1.71035076941635	0.0872010288261132
BMI	53	enmix_est_nodye_q1_rcp	-0.372623689118301	0.136653303913439	-0.0683280425824523	2.05465632471158	0.469364954696374	1.53421892319362	0.124975803789907
BMI	6	enmix_neg_relic_nonorm_norcp	-0.413577963919896	0.127650175024981	-0.0794307510502372	1.86244757886305	0.502407711497162	1.23782241209112	0.215781916285181
BMI	5	enmix_est_relic_nonorm_norcp	-0.390815307119748	0.134272617992273	-0.0790171674183687	1.75864856218347	0.47443308446774	1.18993735930185	0.234071013326356
BMI	71	enmix_est_nodye_q3_rcp	-0.373938759812548	0.137294757956085	-0.070032422498287	2.11398316020443	0.466169560371197	1.60579751491198	0.108318406854329
BMI	48	enmix_neg_mean_q1_rcp	-0.376352402240594	0.13667200258946	-0.0657768100652065	2.21083797838491	0.470777751396971	1.68523601008386	0.0919430460360448
BMI	47	enmix_est_mean_q1_rcp	-0.371142535880932	0.136486041987026	-0.0691217470140577	2.03203090297832	0.470090924371864	1.50829488722129	0.131479071199548
BMI	14	enmix_est_relic_q1_norcp	-0.390331715103583	0.13431938621626	-0.0728426715406632	1.72494582746917	0.475896796399211	1.14561738963074	0.251953498774418
BMI	38	enmix_est_mean_nonorm_rcp	-0.371962154920679	0.137256468241261	-0.0684062556716233	1.93190679706309	0.465860471263462	1.41352944403063	0.157500110264548
BMI	45	enmix_neg_nodye_nonorm_rcp	-0.377713254020656	0.13770384099066	-0.0635412510950528	2.12678533350154	0.466515555974923	1.61754864745509	0.105759903651651
BMI	32	enmix_est_relic_q3_norcp	-0.391319048263048	0.133422315907218	-0.0817294092520197	1.72935938214558	0.478461634214743	1.14481705830629	0.252284947527981
BMI	62	enmix_est_nodye_q2_rcp	-0.373771165049784	0.137102620618525	-0.072432776496886	2.07000225385504	0.466149179908211	1.56076579656068	0.118579020360456
BMI	63	enmix_neg_nodye_q2_rcp	-0.37845320628597	0.137414248283617	-0.0685997389333881	2.31759737171448	0.466673641063883	1.8011110109012	0.0716853845851187
BMI	50	enmix_est_relic_q1_rcp	-0.370001388875341	0.140409288805506	-0.0659223459660762	1.99301603375727	0.456317695475747	1.5113353987194	0.130703019381755
BMI	3	enmix_neg_mean_nonorm_norcp	-0.431884741185777	0.123511507293077	-0.0803599470602178	2.06592862099983	0.521542041648148	1.39122019470726	0.164158665210794
BMI	35	enmix_est_nodye_q3_norcp	-0.405966105369228	0.131980050392007	-0.0716461151997847	2.03676088469628	0.486328261168907	1.46271726556451	0.143544759775064
BMI	100	cross_noob_dyecorr_BMIQ	-0.395956921990352	0.135322234162975	-0.069341903986092	1.76404641964085	0.470069330422266	1.20750330960248	0.227238371263929
BMI	72	enmix_neg_nodye_q3_rcp	-0.378685862212518	0.137739845365289	-0.0659053872764482	2.34020984472432	0.466185710318804	1.82382381905275	0.0681787116810395
BMI	83	watermelon_raw_BMIQ	-0.400852572160942	0.13247089840207	-0.0679596433750494	2.18269898143491	0.486374117379296	1.60485960913159	0.108524704148862
BMI	89	minfi_noob_dyecorr	-0.416843769548314	0.128536788679352	-0.0639113712047211	1.88477223676896	0.495857072277777	1.27820499037711	0.201177157020474
BMI	87	minfi_illumina_bg_normcontrol	-0.433860528806844	0.12284464730697	-0.079562014858533	2.08015158954289	0.529488365393882	1.38329908363654	0.166573178894748
BMI	88	minfi_illumina_nobg_normcontrol	-0.433172675124438	0.119702765007211	-0.0764178741884156	2.16524913597161	0.539252434410558	1.43260443511975	0.151970913573729
BMI	51	enmix_neg_relic_q1_rcp	-0.376681694247001	0.140404170793273	-0.0633408952622746	2.15248892043214	0.457619257240187	1.67524595583613	0.0938859842514601
BMI	11	enmix_est_mean_q1_norcp	-0.404213658825621	0.130979378880577	-0.0729038246705232	1.7678126820165	0.489688178920535	1.1634812397814	0.244634305299868
BMI	9	enmix_neg_nodye_nonorm_norcp	-0.43209668760966	0.124595652977225	-0.0765982815606843	2.1609750374656	0.51688161590677	1.49078532175149	0.136017866682357
BMI	74	watermelon_naten	-0.437279833469571	0.11888825975526	-0.0715373895784081	2.23881329929982	0.539927279240368	1.49269351517316	0.13551743163848
BMI	29	enmix_est_mean_q3_norcp	-0.404797910512511	0.130490406640708	-0.0802964277013871	1.81103306993566	0.491206164912588	1.20905941690328	0.226640019132548
BMI	23	enmix_est_relic_q2_norcp	-0.391733974487983	0.133318270953104	-0.0854824833128676	1.75892039220122	0.47852826497282	1.18007701665241	0.237969584758797
BMI	90	minfi_noob_nodyecorr	-0.41479147943673	0.13028170646593	-0.0578869469092751	1.99072088133789	0.489613069409714	1.40620597791163	0.159662969578667
BMI	33	enmix_neg_relic_q3_norcp	-0.413748665045365	0.127140941525585	-0.0828875492505295	1.83832736540943	0.50408074721595	1.20785433884819	0.227103295731757
BMI	95	minfi_raw_quantile_nostrat	-0.433076801242593	0.120054164541704	-0.0687962857479707	2.22282652162321	0.535198682762818	1.49249170393542	0.135570290485358
BMI	42	enmix_neg_relic_nonorm_rcp	-0.377841258901844	0.141105460182437	-0.0600798217904516	1.96554815695645	0.455252872947249	1.48438638580656	0.137706444418649
BMI	99	minfi_illumina_bg_SWAN	-0.433153689562268	0.122552013478877	-0.0804251880916339	2.32098758614867	0.52418512801973	1.60628894979581	0.10821043714945
BMI	26	enmix_est_nodye_q2_norcp	-0.406098297659023	0.131827805856275	-0.076532444915226	1.96588937150967	0.48664998706342	1.38897517160319	0.164840300092399
BMI	52	enmix_oob_nodye_q1_rcp	-0.383793531733403	0.138663569551135	-0.0628222779528951	1.9921095664901	0.461390658683477	1.49373236743544	0.135245585008372
BMI	1	enmix_oob_mean_nonorm_norcp	-0.414811099892575	0.13138992501656	-0.0700898940194814	1.78196309965269	0.48597355980207	1.18877994474413	0.234526271938549
BMI	80	watermelon_daten1	-0.430848808849512	0.117382931102899	-0.0660851248746893	2.43954809580577	0.547182856397776	1.62982594408432	0.103138288857773
BMI	7	enmix_oob_nodye_nonorm_norcp	-0.410784615432997	0.133741581983984	-0.0615821909165842	1.91574496755226	0.478000545138064	1.36005402210558	0.173812829249496
BMI	44	enmix_est_nodye_nonorm_rcp	-0.373005662480112	0.137448732252144	-0.0683928286756538	1.90707170486905	0.464911771466117	1.38858374084783	0.164959364322229
BMI	57	enmix_neg_mean_q2_rcp	-0.376398917742726	0.137052643557824	-0.0709727176514813	2.16443704714629	0.468148309680476	1.64939248366926	0.0990672535807699
BMI	79	watermelon_danen	-0.430321590315546	0.117068347654376	-0.0696882293165381	2.47511026658082	0.548394446188413	1.65261510848841	0.098409221230593
BMI	15	enmix_neg_relic_q1_norcp	-0.41303698674422	0.127645001054901	-0.0771687292936727	1.78884961476665	0.50246960986971	1.15742868526063	0.247097260018255
BMI	81	watermelon_daten2	-0.431013737680208	0.11744420771046	-0.0660024989262724	2.43445255679295	0.547019657140438	1.62648982897049	0.10384549530698
BMI	2	enmix_est_mean_nonorm_norcp	-0.404994028442842	0.130784919199485	-0.077594241286333	1.95787412514147	0.48875421077988	1.37463624815362	0.169244244902382
BMI	20	enmix_est_mean_q2_norcp	-0.404679555416279	0.130420650099175	-0.0833834675851156	1.81711603792962	0.491180096732022	1.21595042983307	0.224003805726303
BMI	34	enmix_oob_nodye_q3_norcp	-0.411555292638672	0.133972013775652	-0.0612937293593647	1.88146833239309	0.477518242438992	1.32361958914632	0.185629416004578
BMI	65	enmix_est_mean_q3_rcp	-0.37177323595505	0.136908336975549	-0.0737110063155725	1.92756069873826	0.467466806199423	1.40385436606668	0.160362220915017
BMI	17	enmix_est_nodye_q1_norcp	-0.40433606008823	0.132191670713974	-0.0680212956823752	1.77932438025364	0.485609982903859	1.18661837870631	0.235378183170377
BMI	86	minfi_illumina_bg_nonorm	-0.434280207050089	0.123114802887485	-0.0790041589676176	2.13316473541692	0.527961255225168	1.43496641240848	0.151296668973447
BMI	24	enmix_neg_relic_q2_norcp	-0.413870301368094	0.126894229478398	-0.0874396834942861	1.89283574676764	0.504881679024122	1.26381313925256	0.206297104032054
BMI	36	enmix_neg_nodye_q3_norcp	-0.433592535942337	0.124860061192082	-0.0760921128733173	2.13975980731598	0.515418743522473	1.47587489341914	0.139977480571891
BMI	37	enmix_oob_mean_nonorm_rcp	-0.383797355630013	0.139830433553699	-0.0578533838946202	1.83038103869301	0.456797548513818	1.32339625072604	0.185703637977897
BMI	98	minfi_raw_SWAN	-0.43102495855998	0.119359841937093	-0.0814261462219376	2.41672042786217	0.537956167412167	1.64030357753458	0.100942062153359
BMI	70	enmix_oob_nodye_q3_rcp	-0.385280716132851	0.139674027565997	-0.0606279860396783	1.97978425223578	0.457302459608176	1.49351454579405	0.135302549590232
BMI	12	enmix_neg_mean_q1_norcp	-0.430989237553283	0.123845508302161	-0.0779642827837484	1.83234007938066	0.519500752811655	1.16572281868003	0.243726531216563
BMI	97	minfi_illumina_bg_quantile_nostrat	-0.431897303955129	0.122918264879789	-0.0681635782065036	2.12583869531078	0.524103523084021	1.43896457749246	0.150160559177893
BMI	66	enmix_neg_mean_q3_rcp	-0.376403649817629	0.137347436829211	-0.0698856868469229	2.13428600982316	0.467552665253394	1.62149042335121	0.104912502183266
BMI	46	enmix_oob_mean_q1_rcp	-0.382002144020285	0.138504589054342	-0.0631728930298212	1.96564348145451	0.462047219634401	1.46266362932995	0.143559442943488
BMI	85	minfi_raw	-0.433690040952635	0.119966025116754	-0.0760846180250924	2.21289020545504	0.537518611083597	1.47771524560957	0.139484011978913
BMI	56	enmix_est_mean_q2_rcp	-0.371552968762055	0.136741468759045	-0.0746553389705496	1.94050639393153	0.467479044205525	1.41813622456561	0.156150997080542
BMI	68	enmix_est_relic_q3_rcp	-0.371179196768033	0.140100452444857	-0.0697737153575178	1.85886253674297	0.455893977348745	1.35988802677004	0.173865360473908
BMI	21	enmix_neg_mean_q2_norcp	-0.431075665554265	0.123312524854186	-0.0870566143636684	1.95467082872952	0.521697724222734	1.28469374906317	0.198899323508811
BMI	30	enmix_neg_mean_q3_norcp	-0.431120961232242	0.123532562535758	-0.083590232465404	1.9082707074349	0.520904790113146	1.24052889402046	0.214779833848195
BMI	61	enmix_oob_nodye_q2_rcp	-0.385300836772861	0.139347297217494	-0.0652343678199971	1.96937449611406	0.457893363762093	1.48007381478595	0.138853548745859
BMI	18	enmix_neg_nodye_q1_norcp	-0.432167921734064	0.125050689238196	-0.0731432482038488	1.86405977469863	0.514265081231226	1.21096455203537	0.225908990639777
BMI	41	enmix_est_relic_nonorm_rcp	-0.371567441412815	0.141203909917072	-0.0647604593947967	1.76050991323967	0.452527436707043	1.24987668070638	0.211344599118235
BMI	27	enmix_neg_nodye_q2_norcp	-0.433457301919495	0.124583789331529	-0.0815578366413036	2.10757343859264	0.516263362649466	1.44410258509912	0.148710121033568
BMI	8	enmix_est_nodye_nonorm_norcp	-0.403553874214123	0.132155213566938	-0.0725171882066521	2.06841196974108	0.484029294253394	1.50152306298084	0.133220326103333
BMI	69	enmix_neg_relic_q3_rcp	-0.377636458451124	0.140533945540589	-0.0658296764784059	2.07140910271147	0.456333244878631	1.59582741299008	0.110527331151511
BMI	25	enmix_oob_nodye_q2_norcp	-0.411560638474221	0.133634340278078	-0.0675596550327818	1.8733197216467	0.478594255101883	1.31157468459911	0.189663679276281
BMI	60	enmix_neg_relic_q2_rcp	-0.3778192722399	0.140272898720024	-0.0686573333645564	2.11665171768796	0.456764434109253	1.64162400946168	0.100667948760289
BMI	10	enmix_oob_mean_q1_norcp	-0.412415401365054	0.131477863789067	-0.067880667742164	1.68966396909275	0.48575138140744	1.07983156483992	0.280217192355118
BMI	77	watermelon_danes	-0.453079671291926	0.105689937187663	-0.109619873963545	1.98851234749292	0.610125606488897	1.12663161123961	0.259898268113159
BMI	92	minfi_funnorm_bg_dyecorr	-0.425911916382068	0.127322386782903	-0.0643177203512895	1.77686922967237	0.501489812659536	1.1462903960319	0.251675015407994
BMI	13	enmix_oob_relic_q1_norcp	-0.406251516690197	0.135166703770509	-0.0708628091137478	1.65991860141973	0.472374904583784	1.07281009418438	0.283356330857705
BMI	59	enmix_est_relic_q2_rcp	-0.371527223390252	0.139948429351057	-0.0723057701838938	1.89923356664655	0.455906614990037	1.40697765227403	0.159434015591224
BMI	4	enmix_oob_relic_nonorm_norcp	-0.4098333888852	0.135779427067946	-0.074108851414519	1.60550850364811	0.470111876858825	1.00708055765346	0.313896063462971
BMI	28	enmix_oob_mean_q3_norcp	-0.413449051616031	0.131446532316721	-0.0732279231966373	1.68054142248016	0.486037669686861	1.06805716749466	0.285494725283479
BMI	82	watermelon_nasen	-0.436597512788822	0.118982093345882	-0.0741913784295989	2.00776778903095	0.538633680957604	1.29405860953637	0.19564517697604
BMI	91	minfi_funnorm_nobg_nodyecorr	-0.437799150886174	0.11863255526795	-0.0764121247711302	2.10980638018636	0.541385527697963	1.37904717088996	0.167880210566867
BMI	16	enmix_oob_nodye_q1_norcp	-0.409733685442409	0.133927167375836	-0.059809814192845	1.71455751223498	0.477123183550503	1.13001223909679	0.25847106731398
BMI	73	watermelon_dasen	-0.430430122234437	0.117613123479629	-0.0680712528196023	2.1087546110544	0.545533425117442	1.36764771350952	0.171422373726437
BMI	93	minfi_funnorm_bg_nodyecorr	-0.424799932270662	0.129007521567628	-0.0590038684132163	1.8309031612718	0.495214840433684	1.22130704994026	0.221969785129978
BMI	19	enmix_oob_mean_q2_norcp	-0.413538618524814	0.131209791379023	-0.0773881738121412	1.72625302280919	0.486887642490455	1.12131245318017	0.262154886546904
BMI	43	enmix_oob_nodye_nonorm_rcp	-0.385175010360856	0.14018573922538	-0.0578313375143443	1.80666522418724	0.455280661876708	1.29916066701501	0.193888796761747
BMI	84	watermelon_raw_PBC	-0.396500287538572	0.133089369059037	-0.0648040142171442	2.32296836313884	0.485657929310347	1.73547219938332	0.0826572015064126
BMI	76	watermelon_nanes	-0.459247061846311	0.107190735188472	-0.115747787552687	1.87643492883514	0.600954629834981	1.04728981335039	0.294965932858913
BMI	31	enmix_oob_relic_q3_norcp	-0.40893290024445	0.135122270245884	-0.0803633665321528	1.5988755547388	0.472304148566294	0.993640655746197	0.320397843670815
BMI	49	enmix_oob_relic_q1_rcp	-0.391883896598231	0.143413400363232	-0.0629969519854798	1.92425991889042	0.44631285308078	1.46655296073045	0.142497704180656
BMI	55	enmix_oob_mean_q2_rcp	-0.383155196860647	0.139346877952267	-0.0670120342833006	1.85665820498576	0.458014189668448	1.35100226534538	0.176694707028146
BMI	64	enmix_oob_mean_q3_rcp	-0.382932440610461	0.139607912903101	-0.0642695475833197	1.82618860611607	0.457519311905085	1.3162964936963	0.188074547260039
BMI	22	enmix_oob_relic_q2_norcp	-0.409508573275727	0.134911369138378	-0.0848748937537009	1.65308398969014	0.472954346609016	1.0627719812954	0.287885368713489
BMI	96	minfi_illumina_bg_quantile_strat	-0.44188142705622	0.121436620785881	-0.0539586741676256	3.08007393937854	0.528864680194768	2.12711047857228	0.0334109048360423
BMI	67	enmix_oob_relic_q3_rcp	-0.394708119994628	0.144485578360833	-0.0654994918117723	1.75124822332919	0.44221724730609	1.26708943978594	0.205123311093854
BMI	94	minfi_raw_quantile_strat	-0.436109067854235	0.118473984955384	-0.0561092623587497	3.2503459016037	0.54167753714722	2.17613126095083	0.0295454469975711
BMI	40	enmix_oob_relic_nonorm_rcp	-0.395872882414227	0.145483389706775	-0.0566676487115955	1.66385737115576	0.439637524203795	1.15808727928248	0.246828420618714
BMI	58	enmix_oob_relic_q2_rcp	-0.395693995618999	0.14442036544214	-0.070170425419543	1.79771239610398	0.441895872126074	1.32726961842839	0.184419510140067
BMI	75	watermelon_nanet	-0.428503364737096	0.113960992014266	-0.094070876442882	2.13737128403138	0.570925623926837	1.33043021750225	0.183376564032752
BMI	78	watermelon_danet	-0.430227874790229	0.112500294640015	-0.0907851090413541	2.31548389252635	0.578195188927757	1.45213710979157	0.146463485239545
BodyFat	41	enmix_est_relic_nonorm_rcp	-1.43032245832034	4.72274922688606	-0.0461267119982914	1.03775617910668	0.0134921857518316	2.74683901820371	0.00601726613845053
BodyFat	40	enmix_oob_relic_nonorm_rcp	-1.01224727891614	4.79376468019761	-0.0342503194334285	1.03814239945205	0.0132985781738352	2.81480931383654	0.00488061841354188
BodyFat	49	enmix_oob_relic_q1_rcp	-0.947738246112776	4.75748912324693	-0.0290743139465188	1.03967948025151	0.0134214839702767	2.89926759758193	0.00374035516457335
BodyFat	42	enmix_neg_relic_nonorm_rcp	-1.28009245374641	4.73036199825162	-0.0367688284932918	1.03961155927923	0.0134883613783504	2.8800490735537	0.00397613276657512
BodyFat	61	enmix_oob_nodye_q2_rcp	-0.692480817056413	4.67601204494266	-0.0463362312239704	1.03640442527038	0.0136708626826672	2.61559496094959	0.00890721492094915
BodyFat	50	enmix_est_relic_q1_rcp	-1.39623262171648	4.68751515281625	-0.041721507470283	1.03945473903679	0.0136219280612282	2.84073488744847	0.00450097128946493
BodyFat	101	cross_noob_nodyecorr_BMIQ	-1.28293217945816	4.60343980977428	-0.0628977621732917	1.03677809493279	0.0138559534620313	2.60667148739434	0.00914270296766152
BodyFat	51	enmix_neg_relic_q1_rcp	-1.24969750518022	4.69399307502999	-0.0337448456635708	1.0414337480588	0.0136262868394954	2.97941531191053	0.00288799049554997
BodyFat	43	enmix_oob_nodye_nonorm_rcp	-0.659934059724955	4.68097902480314	-0.0491758178775546	1.03626495803216	0.0136535105476689	2.60906248327168	0.00907906627925394
BodyFat	58	enmix_oob_relic_q2_rcp	-1.0536060146471	4.79323307022628	-0.0363555364947712	1.03828827871934	0.0132605476601475	2.83347809693157	0.00460444632935292
BodyFat	52	enmix_oob_nodye_q1_rcp	-0.63980626020073	4.65285771877632	-0.0442650971215509	1.03723808664102	0.0137538052605742	2.65828212258097	0.0078540115495242
BodyFat	70	enmix_oob_nodye_q3_rcp	-0.713001973202819	4.67821645168859	-0.0496667686971927	1.03672282818459	0.0136558553202809	2.64096318446843	0.00826707022527815
BodyFat	37	enmix_oob_mean_nonorm_rcp	-0.645916286313844	4.68078403876113	-0.0492953601158611	1.03649732616043	0.013655977211479	2.62500974145113	0.00866464882520827
BodyFat	59	enmix_est_relic_q2_rcp	-1.45942282928349	4.69960947878683	-0.0461942556129541	1.03719812725579	0.0135144754324884	2.70250734380594	0.0068818664172873
BodyFat	67	enmix_oob_relic_q3_rcp	-1.0529029273631	4.79603934065529	-0.039641515955887	1.0382182780377	0.013243862406078	2.83195706911952	0.00462640597432208
BodyFat	45	enmix_neg_nodye_nonorm_rcp	-1.23137617875959	4.65544577067439	-0.0481427944069303	1.0389104542647	0.0137345292976812	2.77931067292787	0.0054474398143647
BodyFat	44	enmix_est_nodye_nonorm_rcp	-1.375117860129	4.64377682878964	-0.0577764758257899	1.03669958357987	0.0137477072795721	2.62168730649925	0.00874956680320877
BodyFat	4	enmix_oob_relic_nonorm_norcp	-2.88791857468754	4.48746514806052	-0.0495227528497963	1.03715720352902	0.0141441170757722	2.57941249312414	0.00989685295984252
BodyFat	62	enmix_est_nodye_q2_rcp	-1.42016392512718	4.63841588818054	-0.0544253206022145	1.03647128827722	0.0137693710466361	2.60156776512215	0.00927987293823686
BodyFat	54	enmix_neg_nodye_q1_rcp	-1.22507207831377	4.62012805093832	-0.0453045183648823	1.04015274577299	0.013868003251492	2.83873406938587	0.00452928865611337
BodyFat	39	enmix_neg_mean_nonorm_rcp	-1.22123909174899	4.65633793609525	-0.0482502587974704	1.03906995237438	0.0137314542714783	2.79111270580781	0.00525271782207448
BodyFat	46	enmix_oob_mean_q1_rcp	-0.599885730881681	4.64960868936709	-0.0455684362826178	1.03638348661992	0.0137545883582615	2.59820470405004	0.00937126092342231
BodyFat	68	enmix_est_relic_q3_rcp	-1.46608398931457	4.70344725889371	-0.0490258805596061	1.0361836955098	0.0134972914250608	2.63344987287433	0.00845223111505976
BodyFat	38	enmix_est_mean_nonorm_rcp	-1.36665908933646	4.64514654270693	-0.0578999971517459	1.03680748417401	0.0137409431804187	2.63055196773988	0.00852463353234025
BodyFat	55	enmix_oob_mean_q2_rcp	-0.637236454322161	4.67168546950985	-0.0496433631888014	1.03468776319922	0.0136627098208154	2.49582283325762	0.0125665347747677
BodyFat	48	enmix_neg_mean_q1_rcp	-1.19823336850333	4.61434088235405	-0.046561297057863	1.03951991596521	0.0138777931221365	2.79287830341424	0.0052241341805256
BodyFat	53	enmix_est_nodye_q1_rcp	-1.37462140505312	4.60922182567144	-0.0547615500171437	1.0379127418032	0.0138773135300625	2.68147846887774	0.00732976310955425
BodyFat	100	cross_noob_dyecorr_BMIQ	-1.4601304204148	4.53874781684076	-0.0650140609814008	1.03539470393564	0.0139983694920372	2.48476870815393	0.0129635630765936
BodyFat	63	enmix_neg_nodye_q2_rcp	-1.2684254490844	4.6541868255708	-0.0458326582513965	1.03937636004029	0.0137502284024818	2.80874457871856	0.00497350883921424
BodyFat	71	enmix_est_nodye_q3_rcp	-1.44219593132933	4.64181227524948	-0.0575986671813607	1.03629474004959	0.0137609115966755	2.59078777174604	0.00957565241572637
BodyFat	60	enmix_neg_relic_q2_rcp	-1.30048318369028	4.71608281328102	-0.038335885951046	1.0400862601142	0.0135000890540645	2.91136243426617	0.00359856329863967
BodyFat	64	enmix_oob_mean_q3_rcp	-0.642187021576798	4.67304786505262	-0.0530151345631599	1.03473853845369	0.0136504218943558	2.50166443325649	0.0123611025359545
BodyFat	47	enmix_est_mean_q1_rcp	-1.33996878839822	4.60439226699975	-0.056210715544196	1.03726440263812	0.0138819917724404	2.63556311953657	0.00839978017488481
BodyFat	56	enmix_est_mean_q2_rcp	-1.3563316330289	4.62737981080549	-0.0574015707955291	1.03452713359654	0.0137764389070579	2.46394926836127	0.0137415559703275
BodyFat	69	enmix_neg_relic_q3_rcp	-1.31510842408528	4.72363848080248	-0.0411203130933349	1.03974093733531	0.0134689039587691	2.89344875620872	0.00381036461024954
BodyFat	72	enmix_neg_nodye_q3_rcp	-1.29792340446006	4.66076908810024	-0.0494998201501275	1.03959470259096	0.0137241168244441	2.82939358842065	0.00466363059620986
BodyFat	57	enmix_neg_mean_q2_rcp	-1.20776300966152	4.64301050861276	-0.0488583115957411	1.03738716418161	0.0137605388826948	2.66742531711808	0.00764348747573905
BodyFat	65	enmix_est_mean_q3_rcp	-1.36144375686192	4.62985437457393	-0.0609387131034108	1.03390419300627	0.013772198066436	2.42097267011769	0.0154790409782076
BodyFat	5	enmix_est_relic_nonorm_norcp	-3.64844807642748	4.56367536887729	-0.0565507767140603	1.03669724089104	0.0138664888668796	2.59906673239718	0.00934775991849972
BodyFat	84	watermelon_raw_PBC	-2.4696976174557	4.51210108412116	-0.0479163954294793	1.04070630935176	0.0141760355195671	2.8145828353782	0.00488405886086817
BodyFat	83	watermelon_raw_BMIQ	-2.63066365370334	4.51836332374647	-0.0502212255438483	1.04005906758965	0.0141026731831596	2.7851107935085	0.00535094359789695
BodyFat	66	enmix_neg_mean_q3_rcp	-1.21936379068527	4.64936308209097	-0.0528355063704932	1.03729779653496	0.0137355181439987	2.66601222016318	0.00767569028384466
BodyFat	6	enmix_neg_relic_nonorm_norcp	-4.74917241198525	4.34204179631505	-0.0495277260261275	1.03872451002825	0.0146506255657701	2.59330413118261	0.00950586682744473
BodyFat	31	enmix_oob_relic_q3_norcp	-2.92710713964524	4.4910232979862	-0.0523112412847548	1.03487751833221	0.0141038620835141	2.43075830832614	0.0150672616674619
BodyFat	22	enmix_oob_relic_q2_norcp	-2.92891649733983	4.49451232092994	-0.0520754316447106	1.03485783721996	0.0141020117801174	2.42972864258261	0.0151101309993892
BodyFat	13	enmix_oob_relic_q1_norcp	-2.87030052227225	4.50248478144788	-0.0396410636588159	1.03347956651165	0.0140949470353652	2.33639251761179	0.0194707935653798
BodyFat	89	minfi_noob_dyecorr	-3.40360321032502	4.36831306418033	-0.0515123560462567	1.03859642015153	0.0145943855312531	2.5948475555295	0.00946328816253021
BodyFat	1	enmix_oob_mean_nonorm_norcp	-3.38172381896143	4.44904139291438	-0.0565540520537916	1.03580090554395	0.0143249763483619	2.45549789387512	0.0140689577162399
BodyFat	32	enmix_est_relic_q3_norcp	-3.70182834140015	4.53383690996393	-0.0563935136558149	1.03259502566193	0.0139778760226589	2.29470315128937	0.0217501420889737
BodyFat	14	enmix_est_relic_q1_norcp	-3.69600866132469	4.54423917761465	-0.0507392922450817	1.03241036902682	0.0139926501667061	2.27949902596091	0.0226374178056562
BodyFat	92	minfi_funnorm_bg_dyecorr	-3.64287259447678	4.32947937246742	-0.0533152098576836	1.03690306152572	0.0147537087441192	2.45622614502688	0.0140404770463801
BodyFat	3	enmix_neg_mean_nonorm_norcp	-5.478985276876	4.26048778613653	-0.0541586921815549	1.03915997317599	0.0149840939970507	2.56356298090547	0.0103603902361777
BodyFat	23	enmix_est_relic_q2_norcp	-3.71878082764118	4.53490672233167	-0.0582620354627807	1.03304352630777	0.0139870930014812	2.32423742888486	0.0201127722937779
BodyFat	87	minfi_illumina_bg_normcontrol	-5.61065420997027	4.23979342290372	-0.049517847946006	1.04006615576087	0.0151138082149614	2.59923388466768	0.0093432090290957
BodyFat	33	enmix_neg_relic_q3_norcp	-4.79647956638839	4.34592142490034	-0.0507578883882635	1.03549759048799	0.0146330787598418	2.38378235479073	0.017135733434475
BodyFat	28	enmix_oob_mean_q3_norcp	-3.3543173157132	4.45852307131929	-0.0569191189110901	1.03117782626687	0.0142927497976961	2.14805898107988	0.0317090702545275
BodyFat	88	minfi_illumina_nobg_normcontrol	-5.49721095107045	4.14615822285282	-0.0525481333346494	1.04121424501095	0.0153791315600316	2.62612847980314	0.00863622126128128
BodyFat	19	enmix_oob_mean_q2_norcp	-3.34874530524481	4.46127532959364	-0.0572158373104337	1.03126969818049	0.014297150434754	2.15362913685269	0.0312692674077249
BodyFat	24	enmix_neg_relic_q2_norcp	-4.79366791693017	4.34422043561808	-0.052709815986014	1.03587121991112	0.0146497930386773	2.40568797884242	0.0161420449723943
BodyFat	15	enmix_neg_relic_q1_norcp	-4.76811268467028	4.34686474145373	-0.0451786857988068	1.03450737012222	0.0146645439028648	2.3134263660387	0.0206992088595297
BodyFat	99	minfi_illumina_bg_SWAN	-5.15519263330678	4.17854265176589	-0.0491718892541963	1.04293482517494	0.0152296151238455	2.7603249246102	0.00577438986805529
BodyFat	79	watermelon_danen	-5.19113671136231	4.06560976978112	-0.0464425199640441	1.04402131787277	0.0156667487666351	2.74976699454567	0.00596376552736976
BodyFat	2	enmix_est_mean_nonorm_norcp	-4.25943380775776	4.5293788320097	-0.0604030727603856	1.03620949333353	0.0140195187401951	2.53712967587779	0.0111765545782787
BodyFat	80	watermelon_daten1	-5.23685337003492	4.09039141639722	-0.0421650009677783	1.04050045061879	0.0155959777271358	2.54564353868412	0.0109076509053651
BodyFat	81	watermelon_daten2	-5.23687867530129	4.08969193650024	-0.0423485310615712	1.04034844008027	0.0156007954490598	2.53549222591122	0.0112289420800346
BodyFat	29	enmix_est_mean_q3_norcp	-4.24340102187552	4.508748458888	-0.0602791969021907	1.0303886073497	0.0141405896349255	2.11702768752664	0.0342574980247773
BodyFat	98	minfi_raw_SWAN	-5.07659963211651	4.08722276763476	-0.0522210155445944	1.04352495534154	0.0155891223237934	2.73295451800653	0.006276899935972
BodyFat	7	enmix_oob_nodye_nonorm_norcp	-3.41518472771167	4.57146430859499	-0.050942549734316	1.03647412759325	0.0139183440547567	2.57391907561694	0.0100553789084452
BodyFat	9	enmix_neg_nodye_nonorm_norcp	-5.56811746172407	4.31332880150614	-0.0514869301308626	1.03958266790343	0.0147522368593572	2.63142139911194	0.00850285330027705
BodyFat	90	minfi_noob_nodyecorr	-3.46739199349681	4.45685397225617	-0.0473605962332305	1.03900649379594	0.0142792109064876	2.67976727792355	0.00736733607466903
BodyFat	10	enmix_oob_mean_q1_norcp	-3.31039045589455	4.48550544026141	-0.050106783032815	1.02962123749652	0.0141708952453219	2.05992659749588	0.0394055585662924
BodyFat	97	minfi_illumina_bg_quantile_nostrat	-5.65989095556667	4.2639832628249	-0.0449286578982417	1.03719560605212	0.0149415584110121	2.44422551606305	0.0145163494232383
BodyFat	93	minfi_funnorm_bg_nodyecorr	-3.70959704386315	4.41877797164175	-0.0492380441681844	1.03691434866987	0.0144344936563321	2.51129907258135	0.0120287740697486
BodyFat	20	enmix_est_mean_q2_norcp	-4.25085762258377	4.5103190029402	-0.0614245367562508	1.03070528545979	0.0141442249092483	2.13820914689925	0.0324997723374655
BodyFat	11	enmix_est_mean_q1_norcp	-4.24007133683053	4.52063945914266	-0.0588274989551993	1.03021887852466	0.0140955051796858	2.11211181921985	0.0346768594773795
BodyFat	30	enmix_neg_mean_q3_norcp	-5.46391049868732	4.27361579012075	-0.0550223027208167	1.03362319266074	0.0149483188291021	2.21230848045801	0.0269453575439546
BodyFat	86	minfi_illumina_bg_nonorm	-5.65339717339152	4.25062342808435	-0.0491680947229466	1.04012089790603	0.0150209785667652	2.61880104606548	0.00882393942499277
BodyFat	21	enmix_neg_mean_q2_norcp	-5.45675241275577	4.27302830607854	-0.0559073998175418	1.0337974001612	0.0149630812055354	2.22138866205177	0.0263246482965644
BodyFat	78	watermelon_danet	-5.89738099434836	3.97899459223024	-0.0527024253103655	1.03586702572629	0.0161483731071289	2.18218775473159	0.0290956786693102
BodyFat	75	watermelon_nanet	-6.1345034761214	4.04792634969135	-0.0580596909442061	1.03301781611442	0.0158669036723876	2.04730788212296	0.0406278644803123
BodyFat	73	watermelon_dasen	-5.21046537232767	4.10335107344361	-0.0418294454404188	1.03723845102966	0.0155360170629192	2.35336031108615	0.0186045966782675
BodyFat	17	enmix_est_nodye_q1_norcp	-4.36729441058803	4.5929610249307	-0.0535516971558122	1.03064319836962	0.0138694561021247	2.17622605811205	0.0295383613495445
BodyFat	95	minfi_raw_quantile_nostrat	-5.5865607737239	4.17439168917512	-0.0470981163058139	1.0385052007774	0.0152457319606341	2.47822619403132	0.0132037409623672
BodyFat	12	enmix_neg_mean_q1_norcp	-5.44620235566763	4.28454069615873	-0.052013785378664	1.03259879200975	0.0148952101530745	2.1536267887478	0.0312694516986828
BodyFat	35	enmix_est_nodye_q3_norcp	-4.42362012534606	4.58382557438105	-0.0535692598816282	1.03233456839958	0.0139043890626127	2.2886880223309	0.0220974854465091
BodyFat	91	minfi_funnorm_nobg_nodyecorr	-5.65258819423205	4.11985435874435	-0.0544827658772604	1.03949391105949	0.0154549499137922	2.50625016245344	0.0122019255660155
BodyFat	85	minfi_raw	-5.54207511242714	4.1577508596623	-0.0525628709426615	1.04126375465298	0.015271271020934	2.64779035792113	0.00810197506184919
BodyFat	34	enmix_oob_nodye_q3_norcp	-3.49343815233482	4.59621369160057	-0.0483626273920245	1.03237107461411	0.0138562387379648	2.299193270059	0.0214939670054995
BodyFat	18	enmix_neg_nodye_q1_norcp	-5.58485480873748	4.34927297842597	-0.0467778035881069	1.03340340481377	0.01465358807826	2.24229256742707	0.024942469812259
BodyFat	74	watermelon_naten	-5.68258426390003	4.15232284586857	-0.0472518212790349	1.03796924411276	0.0153598740369203	2.42620182079442	0.0152577826817287
BodyFat	16	enmix_oob_nodye_q1_norcp	-3.41427712077651	4.62087776076032	-0.0431384500595322	1.02996706422332	0.0137485732780922	2.14762831392299	0.031743294284981
BodyFat	8	enmix_est_nodye_nonorm_norcp	-4.3117306023089	4.5956953433608	-0.0570949892260056	1.03678358254868	0.0137909529097437	2.61934124449376	0.00880997687955825
BodyFat	25	enmix_oob_nodye_q2_norcp	-3.48372972984601	4.59513908561237	-0.0490496127952531	1.03194588449531	0.0138690266045716	2.26737096095633	0.0233675738916713
BodyFat	26	enmix_est_nodye_q2_norcp	-4.42944875076034	4.58290224595079	-0.0553754529385352	1.03191575088055	0.013914515885244	2.25785986680125	0.0239543974077996
BodyFat	77	watermelon_danes	-6.26617782736334	3.60499797263635	-0.0588746260558868	1.03922945103857	0.0177644206997118	2.16610081068979	0.0303034842775133
BodyFat	36	enmix_neg_nodye_q3_norcp	-5.65439829560705	4.33875909986004	-0.0493540381545719	1.03550767765176	0.014697931112234	2.37392705128029	0.0176000272938596
BodyFat	82	watermelon_nasen	-5.64805620805811	4.16003368269463	-0.0472150347839881	1.03631029137903	0.0153182331745564	2.32837610187104	0.0198921414988453
BodyFat	27	enmix_neg_nodye_q2_norcp	-5.64459884775234	4.33667699996922	-0.0509895147123906	1.03492174340837	0.0147129295855015	2.33303730747801	0.0196461873342626
BodyFat	76	watermelon_nanes	-6.70376866309377	3.66509973789264	-0.0646689475602024	1.03808284818003	0.017468299891652	2.1396241759531	0.0323851512214232
BodyFat	96	minfi_illumina_bg_quantile_strat	-5.07880732430545	4.26653604942066	-0.0229517254183543	1.04380344057996	0.0149683565050397	2.86412181681035	0.00418167161179612
BodyFat	94	minfi_raw_quantile_strat	-4.87085086302656	4.17674615520159	-0.0288969747685407	1.04341040875623	0.0152969433088231	2.77797900565723	0.00546981522453368
Cholesterol	61	enmix_oob_nodye_q2_rcp	-1.58109947359808	0.317853283198934	-0.0566621013718189	0.327638017308745	0.192463813947709	-5.79769185125077	6.72338455521693e-09
Cholesterol	43	enmix_oob_nodye_nonorm_rcp	-1.57778988335956	0.322314421504871	-0.0471168104080056	0.317621245670694	0.188268047194158	-6.09182319841336	1.11631935638809e-09
Cholesterol	37	enmix_oob_mean_nonorm_rcp	-1.57427879414943	0.322488356598885	-0.0472565711273174	0.317524567633002	0.188105316536808	-6.09871164936905	1.06926752871128e-09
Cholesterol	100	cross_noob_dyecorr_BMIQ	-1.59623437785638	0.29968506196283	-0.0276571106272676	0.306592580225051	0.200846788035192	-5.88625551138674	3.9504342806852e-09
Cholesterol	70	enmix_oob_nodye_q3_rcp	-1.57878473017591	0.318922711414019	-0.0465117546085667	0.329805621389974	0.191284089481028	-5.79897589583182	6.67211209368056e-09
Cholesterol	55	enmix_oob_mean_q2_rcp	-1.57496080705545	0.316860569038433	-0.0596958958438952	0.324429773914222	0.193591237353498	-5.81475791391595	6.07216972843995e-09
Cholesterol	89	minfi_noob_dyecorr	-1.54095015932595	0.283863594648508	-0.016370970774638	0.305305822063396	0.211648654594906	-5.60571155870979	2.07401113803115e-08
Cholesterol	45	enmix_neg_nodye_nonorm_rcp	-1.64620871454307	0.323737013847647	-0.0695311375218065	0.321035366962753	0.185940830305709	-6.1105674455637	9.92775101039604e-10
Cholesterol	64	enmix_oob_mean_q3_rcp	-1.57258836535309	0.318244319667041	-0.0487936977100009	0.324774409643594	0.192393225184105	-5.8454473163777	5.05208815737978e-09
Cholesterol	40	enmix_oob_relic_nonorm_rcp	-1.60884761827798	0.328575134319557	-0.0467563831497693	0.321588545463536	0.185097163293826	-6.12911802354581	8.83675581052087e-10
Cholesterol	39	enmix_neg_mean_nonorm_rcp	-1.64457075867663	0.323997414048348	-0.0696493907353945	0.321158320823435	0.185778126982416	-6.11385788306704	9.72509202562591e-10
Cholesterol	1	enmix_oob_mean_nonorm_norcp	-1.57194309950628	0.291604901334376	-0.0252993558504347	0.304268268411864	0.208457527698071	-5.70785578229978	1.14408294128084e-08
Cholesterol	4	enmix_oob_relic_nonorm_norcp	-1.74181752445362	0.300041603937795	-0.0254539841787464	0.301853487342973	0.205088465217691	-5.84047239957339	5.2053008886773e-09
Cholesterol	42	enmix_neg_relic_nonorm_rcp	-1.6953877430088	0.329370161342846	-0.0615850514075346	0.327943655070383	0.182905662628332	-6.09556561921195	1.09051166738671e-09
Cholesterol	63	enmix_neg_nodye_q2_rcp	-1.64988824404457	0.319924285687177	-0.0771985558853712	0.332248862824298	0.189366318079568	-5.81872750772066	5.92973099967417e-09
Cholesterol	72	enmix_neg_nodye_q3_rcp	-1.64852240217832	0.320261525505148	-0.0697430475244451	0.334095343559313	0.189251611534114	-5.79296978290341	6.91525531746310e-09
Cholesterol	57	enmix_neg_mean_q2_rcp	-1.64454820902641	0.319315496393821	-0.0796112225260782	0.325615959341978	0.189721362363498	-5.9141291043816	3.33636122555985e-09
Cholesterol	66	enmix_neg_mean_q3_rcp	-1.64324957815408	0.31979718036738	-0.0719014244185777	0.325229155599116	0.189720802824693	-5.92041164827483	3.21136781170089e-09
Cholesterol	6	enmix_neg_relic_nonorm_norcp	-1.69292369009727	0.284631809560809	-0.0393785802937753	0.300905974630437	0.213207997712584	-5.63279732730771	1.7730978821763e-08
Cholesterol	92	minfi_funnorm_bg_dyecorr	-1.4960393375671	0.282858889091479	-0.0131246066487983	0.309130250638702	0.214109165415164	-5.48314952104593	4.1781958774614e-08
Cholesterol	19	enmix_oob_mean_q2_norcp	-1.57261177462024	0.286490607908305	-0.0354035426759247	0.316028754449425	0.214659409205671	-5.36627804345732	8.03780042735531e-08
Cholesterol	5	enmix_est_relic_nonorm_norcp	-1.72743145755561	0.297066720034038	-0.027825639123188	0.31627804473434	0.205465485027675	-5.60256416650827	2.1120381058496e-08
Cholesterol	28	enmix_oob_mean_q3_norcp	-1.57047969527763	0.287501881160848	-0.0276401267240326	0.315404588447227	0.213204615996788	-5.41216732639108	6.22664626390295e-08
Cholesterol	62	enmix_est_nodye_q2_rcp	-1.65537191125208	0.317079951212752	-0.0590999096147215	0.326206286929303	0.192518326641499	-5.81879832059756	5.92721980363871e-09
Cholesterol	22	enmix_oob_relic_q2_norcp	-1.73820419308181	0.292842990391145	-0.0339298176123836	0.310245042440721	0.21225293065806	-5.5141421634871	3.50485216669357e-08
Cholesterol	60	enmix_neg_relic_q2_rcp	-1.69701787583563	0.324372601532871	-0.0721043175293944	0.331983497523573	0.186890437706312	-5.90008793969507	3.63307878294251e-09
Cholesterol	44	enmix_est_nodye_nonorm_rcp	-1.64939817958264	0.320637423614524	-0.0527625554396675	0.318205014912593	0.189769012579419	-6.03396406707947	1.59985653985373e-09
Cholesterol	31	enmix_oob_relic_q3_norcp	-1.73698799483901	0.293527923303582	-0.0302896037140494	0.31215588627622	0.211517881318068	-5.50427497284482	3.7069059895167e-08
Cholesterol	69	enmix_neg_relic_q3_rcp	-1.69514074539198	0.324738055171442	-0.0653309272249562	0.3340077632626	0.187039482903216	-5.8628853435282	4.54892344504282e-09
Cholesterol	38	enmix_est_mean_nonorm_rcp	-1.64886900960191	0.320583786762722	-0.052909537539629	0.317449849820996	0.189692428484281	-6.04892580907682	1.45814784492895e-09
Cholesterol	58	enmix_oob_relic_q2_rcp	-1.60826197138658	0.322925242952554	-0.0593631562924092	0.329893319627965	0.190659868811591	-5.81656725955484	6.00683795107437e-09
Cholesterol	56	enmix_est_mean_q2_rcp	-1.64985763883762	0.316500992730317	-0.0612626191230648	0.319739174611138	0.193161728433226	-5.90308289398284	3.56770895014243e-09
Cholesterol	46	enmix_oob_mean_q1_rcp	-1.57549285410748	0.318747017122016	-0.0611715273129402	0.340684193711582	0.192797033686576	-5.58514479382168	2.335055845449e-08
Cholesterol	41	enmix_est_relic_nonorm_rcp	-1.69013564592344	0.326131266745847	-0.0455325217623413	0.322791713324908	0.186951514388269	-6.04834904842661	1.46337642471141e-09
Cholesterol	2	enmix_est_mean_nonorm_norcp	-1.59730439383768	0.290385700774571	-0.0390360560383866	0.313893072329917	0.208533562201001	-5.55643356791199	2.75342444240019e-08
Cholesterol	71	enmix_est_nodye_q3_rcp	-1.65335542055503	0.317980527080423	-0.0511182598839429	0.328705496322624	0.192076066795396	-5.79246074546946	6.93625413332868e-09
Cholesterol	3	enmix_neg_mean_nonorm_norcp	-1.58095018276611	0.277500424528309	-0.0511185464274929	0.294909048735672	0.217215882841841	-5.62154232726674	1.89260113417852e-08
Cholesterol	24	enmix_neg_relic_q2_norcp	-1.69295438689836	0.278959076337851	-0.0460684513633118	0.308046891036069	0.219137577720775	-5.37335164612076	7.72863960307325e-08
Cholesterol	67	enmix_oob_relic_q3_rcp	-1.60537371685822	0.324327214694241	-0.0504562995807722	0.334083905363667	0.189728491318836	-5.77858969029701	7.53293838398691e-09
Cholesterol	52	enmix_oob_nodye_q1_rcp	-1.5770360833166	0.3190310177935	-0.0600304812950823	0.346000244389109	0.192722198247915	-5.50697224941621	3.65057779560292e-08
Cholesterol	23	enmix_est_relic_q2_norcp	-1.72805745210996	0.291165681452894	-0.0340263182776786	0.320590955836983	0.211777765821014	-5.37161795484001	7.80332982897481e-08
Cholesterol	59	enmix_est_relic_q2_rcp	-1.69563492837186	0.321228727599639	-0.0554364919606439	0.321925492214773	0.191247898596035	-5.92652342415606	3.09415266651751e-09
Cholesterol	33	enmix_neg_relic_q3_norcp	-1.69216309400113	0.279365043788827	-0.0438210251021723	0.311620311736248	0.218643742378255	-5.33273794684346	9.67428752664023e-08
Cholesterol	65	enmix_est_mean_q3_rcp	-1.64780012521461	0.317445406934093	-0.0526437601037485	0.321114941458809	0.192851475563458	-5.89031607637764	3.85457656669419e-09
Cholesterol	87	minfi_illumina_bg_normcontrol	-1.5657832720557	0.277871109819944	-0.0534285910985801	0.296238732855839	0.217364806701515	-5.59699446415352	2.18099668727366e-08
Cholesterol	88	minfi_illumina_nobg_normcontrol	-1.57017254822278	0.273232274474796	-0.0510093488922593	0.293536134812914	0.220981267666705	-5.54687075210183	2.90827560069632e-08
Cholesterol	20	enmix_est_mean_q2_norcp	-1.59766734670783	0.286144565152061	-0.0452990692015253	0.320857717779908	0.213637268195423	-5.3209700278827	1.03215408421672e-07
Cholesterol	21	enmix_neg_mean_q2_norcp	-1.58121064525942	0.273363932339106	-0.0583186018020017	0.303307049025338	0.222295480136225	-5.36677409152694	8.0157351278277e-08
Cholesterol	30	enmix_neg_mean_q3_norcp	-1.57999371388741	0.273983116847404	-0.0539952033394288	0.303757573214077	0.221445287227059	-5.380676044934	7.42066297014212e-08
Cholesterol	49	enmix_oob_relic_q1_rcp	-1.61393430468818	0.327428712715895	-0.0568365626270656	0.351445558761466	0.188311464212233	-5.55303664975815	2.80749183480602e-08
Cholesterol	32	enmix_est_relic_q3_norcp	-1.72731919596699	0.291777449728508	-0.032310713448813	0.326012810141361	0.211028057368796	-5.31123025748442	1.08887648615388e-07
Cholesterol	68	enmix_est_relic_q3_rcp	-1.69241336414488	0.322102985258696	-0.0484524324733743	0.326943188456606	0.190962141600295	-5.85440050795725	4.78733692965281e-09
Cholesterol	29	enmix_est_mean_q3_norcp	-1.59677235721276	0.287164417575205	-0.0406986262367856	0.322437750982732	0.212640985783389	-5.32279878884058	1.02182751671972e-07
Cholesterol	48	enmix_neg_mean_q1_rcp	-1.64490148848635	0.3221382116276	-0.0751389588732567	0.345673868177622	0.189361870901333	-5.60968013726882	2.02700909853506e-08
Cholesterol	54	enmix_neg_nodye_q1_rcp	-1.64411957975426	0.322402552105029	-0.0738550137272185	0.351662272497085	0.189260182165254	-5.52194341741982	3.35270466907427e-08
Cholesterol	51	enmix_neg_relic_q1_rcp	-1.69470892287265	0.329454466990781	-0.0672518832962298	0.355990542983205	0.185833558309278	-5.55793648108445	2.72982684633902e-08
Cholesterol	10	enmix_oob_mean_q1_norcp	-1.5719684355314	0.29143532825092	-0.011172839847413	0.339712687377123	0.211402580395387	-5.10710443422166	3.27132967808306e-07
Cholesterol	47	enmix_est_mean_q1_rcp	-1.65103593419891	0.317924306376627	-0.0652451257249571	0.340722419102305	0.193209483151732	-5.5726413417052	2.50905778660487e-08
Cholesterol	50	enmix_est_relic_q1_rcp	-1.69612564519465	0.325431479204683	-0.0586904538635249	0.348588675541972	0.189561679780323	-5.55947084443271	2.7059379286294e-08
Cholesterol	53	enmix_est_nodye_q1_rcp	-1.6510839800379	0.3181524518537	-0.064176297528906	0.346628597274441	0.193076608522831	-5.48746637516272	4.07739598809737e-08
Cholesterol	93	minfi_funnorm_bg_nodyecorr	-1.46221324963336	0.287870405722515	-0.0121552619916544	0.314828163829206	0.21050182172463	-5.49034821260269	4.01142098554432e-08
Cholesterol	13	enmix_oob_relic_q1_norcp	-1.73500622752835	0.300450732821826	-0.00618348641035351	0.345882197458644	0.207334389279119	-5.12050622842349	3.04716552232725e-07
Cholesterol	90	minfi_noob_nodyecorr	-1.50319519475944	0.289968187749923	-0.0137789786675225	0.324864302737247	0.207669013133641	-5.41413327349915	6.15862842672496e-08
Cholesterol	15	enmix_neg_relic_q1_norcp	-1.68709580015734	0.286868830547258	-0.0187247211468393	0.343365117465609	0.214763401107415	-4.97738865214835	6.44478338244926e-07
Cholesterol	7	enmix_oob_nodye_nonorm_norcp	-1.51689830579213	0.299494454945283	-0.0208702550162679	0.330082121491316	0.203094357456262	-5.45762972619808	4.82532591060947e-08
Cholesterol	12	enmix_neg_mean_q1_norcp	-1.57997673375738	0.278667050842489	-0.0309240863096835	0.329405694959567	0.219025591393153	-5.07002476485581	3.97763941466197e-07
Cholesterol	14	enmix_est_relic_q1_norcp	-1.72216096543235	0.298648522685186	-0.00670980527326229	0.357397973620197	0.207421493557154	-4.96045674153137	7.03276220260268e-07
Cholesterol	25	enmix_oob_nodye_q2_norcp	-1.51880439648221	0.296398383758298	-0.0271597072052154	0.348668139454759	0.206928367263176	-5.09178472198853	3.54708712839339e-07
Cholesterol	11	enmix_est_mean_q1_norcp	-1.59670325327128	0.291660756277602	-0.0179247136697579	0.348752905716022	0.210393903772163	-5.0067592035356	5.53541037093632e-07
Cholesterol	34	enmix_oob_nodye_q3_norcp	-1.51746186128382	0.297535372836888	-0.0202276757548817	0.351186014899192	0.20526965633554	-5.09787592378282	3.43485825794863e-07
Cholesterol	16	enmix_oob_nodye_q1_norcp	-1.51337427646094	0.298211788969183	-0.0106159363414908	0.347941313729186	0.206031055995777	-5.12408892453398	2.98979863933251e-07
Cholesterol	101	cross_noob_nodyecorr_BMIQ	-1.55183289545452	0.305845983173028	-0.0246494479424494	0.326321164351463	0.197182005836963	-5.67938849743397	1.35177135717488e-08
Cholesterol	9	enmix_neg_nodye_nonorm_norcp	-1.55803186552068	0.282356291248435	-0.048537228472417	0.312247954623893	0.213932975222069	-5.44075862654449	5.30541570403567e-08
Cholesterol	98	minfi_raw_SWAN	-1.67992044779387	0.277530222489673	-0.0654229198613892	0.309693277429944	0.21736899130207	-5.39254882646073	6.94652152695644e-08
Cholesterol	8	enmix_est_nodye_nonorm_norcp	-1.56597844397378	0.296463793996723	-0.0365934734509374	0.335402490942533	0.204781983096938	-5.33457087541697	9.57707753060883e-08
Cholesterol	91	minfi_funnorm_nobg_nodyecorr	-1.52878958070835	0.273272721392151	-0.0438287628548612	0.295538633640246	0.221070103043569	-5.51388764921396	3.50992708747597e-08
Cholesterol	99	minfi_illumina_bg_SWAN	-1.69165392220812	0.282308850504603	-0.0609614912415105	0.32088368074265	0.213067436117842	-5.33482078500872	9.56389696288515e-08
Cholesterol	86	minfi_illumina_bg_nonorm	-1.5612588859135	0.280903048579827	-0.0501635844129023	0.308838612499523	0.215281069207196	-5.4576857709671	4.82380353672313e-08
Cholesterol	73	watermelon_dasen	-1.58333000636805	0.266127272181895	-0.036137459979732	0.315381308235787	0.22639892800401	-5.09707744670709	3.44937237350888e-07
Cholesterol	85	minfi_raw	-1.56599161501112	0.275897949523356	-0.0479366382624745	0.30493566240243	0.218939660329638	-5.42457435889425	5.80928030783923e-08
Cholesterol	27	enmix_neg_nodye_q2_norcp	-1.56126112155585	0.28002814542945	-0.0527335085336825	0.332299805748043	0.217129766843189	-5.07400576257906	3.89527251278362e-07
Cholesterol	26	enmix_est_nodye_q2_norcp	-1.56929617467539	0.293853238552657	-0.039976130903459	0.353095384916006	0.207803891902135	-5.00961284600582	5.45396397559302e-07
Cholesterol	36	enmix_neg_nodye_q3_norcp	-1.56094139224331	0.280813593721571	-0.048710295014277	0.335816653807011	0.215907538498782	-5.05396869758814	4.32722559967244e-07
Cholesterol	80	watermelon_daten1	-1.58309673596325	0.267974403273298	-0.0363805111405393	0.29793009784884	0.224672574621068	-5.38960481942289	7.06127848251613e-08
Cholesterol	79	watermelon_danen	-1.58596669684907	0.267682621093122	-0.0505574518395093	0.288474913283087	0.223674478008057	-5.5578408568423	2.73132240116994e-08
Cholesterol	18	enmix_neg_nodye_q1_norcp	-1.55442650252415	0.282607801063177	-0.0318050841276598	0.333352146215445	0.215790171831348	-5.09085211013667	3.56457971919163e-07
Cholesterol	82	watermelon_nasen	-1.52826457639719	0.272737039630387	-0.0322939238780997	0.321200832023948	0.222793925001653	-5.09748507075979	3.44195550905809e-07
Cholesterol	35	enmix_est_nodye_q3_norcp	-1.5693603344164	0.295287474489737	-0.0360934472387951	0.356542788731048	0.206418433024709	-4.99616728374099	5.8480936188058e-07
Cholesterol	17	enmix_est_nodye_q1_norcp	-1.56261296818819	0.29601807725076	-0.0196537962825014	0.351904912837944	0.206932936045027	-5.04701810074671	4.48758850014663e-07
Cholesterol	81	watermelon_daten2	-1.58221878458222	0.269024991527388	-0.0358645701141335	0.304261471987435	0.22416017456912	-5.3081143620618	1.10765140445277e-07
Cholesterol	97	minfi_illumina_bg_quantile_nostrat	-1.55058893553079	0.279603289745568	-0.0283241677731803	0.320519447593171	0.216672324579663	-5.25130437286705	1.51025876792364e-07
Cholesterol	95	minfi_raw_quantile_nostrat	-1.56156295049942	0.275195156621384	-0.0280909746073195	0.314922113808209	0.219763249487578	-5.25761214022624	1.45937904797623e-07
Cholesterol	74	watermelon_naten	-1.52697584162445	0.275072304168809	-0.0326845472291075	0.313905805516665	0.221039811695335	-5.2418716412301	1.58955935340208e-07
Cholesterol	83	watermelon_raw_BMIQ	-1.62964553135165	0.300754591190449	-0.0596076641165505	0.312527243196059	0.200978089611983	-5.78701707048542	7.16473002750499e-09
Cholesterol	77	watermelon_danes	-1.71013823136426	0.229585512674788	-0.0400061791827073	0.281285792107493	0.263110205082661	-4.82073309294618	1.43031621895822e-06
Cholesterol	76	watermelon_nanes	-1.6550728013934	0.237339726975106	-0.0352887601799307	0.289863397723023	0.257512944184839	-4.80886703863105	1.51788120791366e-06
Cholesterol	78	watermelon_danet	-1.66140297462614	0.256092489212754	-0.0356858137679386	0.319698870036261	0.23901553188457	-4.77113662188091	1.83189227227972e-06
Cholesterol	84	watermelon_raw_PBC	-1.6720492773039	0.313011323710223	-0.0586653766656952	0.340016648051805	0.194714754589302	-5.54021034506489	3.02108549343467e-08
Cholesterol	75	watermelon_nanet	-1.64100157000872	0.262783860018055	-0.035318767737192	0.335972218824913	0.234402260692404	-4.65322647180996	3.26780996276199e-06
Cholesterol	94	minfi_raw_quantile_strat	-1.49314116887652	0.27677088026631	-0.182944303559128	0.353870266562119	0.21486541271233	-4.8347702803474	1.33299478831287e-06
Cholesterol	96	minfi_illumina_bg_quantile_strat	-1.53824181554549	0.28066909876133	-0.177118519890915	0.350227997753525	0.21228625633904	-4.94224606209758	7.72276597373854e-07
Education	100	cross_noob_dyecorr_BMIQ	-6.66646888532478	0.318398269478009	0.0194097164487466	0.413522746886274	0.201441507175205	-4.38361868815701	1.16724008278855e-05
Education	101	cross_noob_nodyecorr_BMIQ	-6.6582767321783	0.319713530535598	0.0201118525287659	0.413966502968166	0.201815439216951	-4.37018209586566	1.241429679123e-05
Education	89	minfi_noob_dyecorr	-6.43163715081476	0.318463318711343	0.00385515864807304	0.4046046523658	0.202126608479009	-4.47662414386617	7.58325802149409e-06
Education	40	enmix_oob_relic_nonorm_rcp	-6.50334532746687	0.333838248077873	0.0114221756390211	0.447496790029725	0.186871957858882	-4.30287092629542	1.68599079677264e-05
Education	37	enmix_oob_mean_nonorm_rcp	-6.64469815174609	0.322743273320273	0.00974846763535327	0.423125477779198	0.199121143560077	-4.3194132515052	1.56444588700793e-05
Education	4	enmix_oob_relic_nonorm_norcp	-6.46772373256904	0.331165135664624	0.0145199561227301	0.408079762668789	0.192158456050194	-4.66434132210982	3.09607125905105e-06
Education	1	enmix_oob_mean_nonorm_norcp	-6.46245773677472	0.325521903411198	0.0014154762868381	0.41694397587449	0.196683036218117	-4.44778275468512	8.67612110420002e-06
Education	43	enmix_oob_nodye_nonorm_rcp	-6.6374886085085	0.324550375616136	0.00962410606313026	0.431194841696416	0.198029719595228	-4.24782312396823	2.1585770513988e-05
Education	52	enmix_oob_nodye_q1_rcp	-6.62790437697245	0.32365714146794	-0.00329210440003921	0.429470768465191	0.198966449834549	-4.24796039749021	2.15725516198459e-05
Education	92	minfi_funnorm_bg_dyecorr	-6.35150686876662	0.317977013919968	0.0114773875320777	0.421894997563346	0.201991173004904	-4.2724580683839	1.93329916573545e-05
Education	90	minfi_noob_nodyecorr	-6.40127351823147	0.323742089688824	0.0027093025132958	0.415216078034397	0.200448091052566	-4.38495682186422	1.16008786992782e-05
Education	46	enmix_oob_mean_q1_rcp	-6.63534348314179	0.323640493558298	0.00170138038706313	0.43079800584658	0.199017208867709	-4.23137259062091	2.32269549820025e-05
Education	7	enmix_oob_nodye_nonorm_norcp	-6.42393742239346	0.33148141330878	0.000636141802728843	0.430132765487436	0.194722581477524	-4.33263237679499	1.47337018415636e-05
Education	49	enmix_oob_relic_q1_rcp	-6.49590874525679	0.332628248738468	-0.00186220616114913	0.449190730476695	0.192606075848749	-4.15515288617101	3.25070104540746e-05
Education	41	enmix_est_relic_nonorm_rcp	-6.49166006432519	0.330271692755821	0.0114831188831126	0.460508347197679	0.182874596095554	-4.24019690885094	2.23323794899327e-05
Education	53	enmix_est_nodye_q1_rcp	-6.5999515481205	0.31794471546631	0.00797487296582996	0.400641633475854	0.200600307384314	-4.55975339858391	5.1213725284964e-06
Education	50	enmix_est_relic_q1_rcp	-6.49171435514691	0.323373657370552	0.0093726057117116	0.409845948518754	0.195911493115502	-4.55294332673083	5.29005276983145e-06
Education	93	minfi_funnorm_bg_nodyecorr	-6.3154351519135	0.323499164969846	0.00913397520380456	0.426350778393399	0.199970478582299	-4.26309350322599	2.01616102155104e-05
Education	42	enmix_neg_relic_nonorm_rcp	-6.54706766791296	0.325071231827582	0.0014468181003127	0.446953843789349	0.186830992799199	-4.31031241324869	1.63024068691077e-05
Education	38	enmix_est_mean_nonorm_rcp	-6.60809143851344	0.320757329451712	0.0127737805888425	0.426915573983735	0.197229186438335	-4.31563410913457	1.59145397409383e-05
Education	47	enmix_est_mean_q1_rcp	-6.60243385822872	0.3180352474954	0.0111571066440887	0.402096414204891	0.200549372335215	-4.54283836533702	5.55018079246982e-06
Education	61	enmix_oob_nodye_q2_rcp	-6.63350944788763	0.334877910111777	-0.00455778380689616	0.520908418521856	0.191829641922036	-3.39979278662969	0.000674369375854179
Education	8	enmix_est_nodye_nonorm_norcp	-6.37331934860771	0.329627016188672	3.67371394090525e-05	0.431342779756149	0.194551596601491	-4.32200098586185	1.54620497896443e-05
Education	70	enmix_oob_nodye_q3_rcp	-6.62937023363841	0.337511818821777	0.00800795011030355	0.517567599008319	0.191168519063281	-3.44520708481511	0.000570622046316271
Education	2	enmix_est_mean_nonorm_norcp	-6.39807486595669	0.325184065059827	0.000839220105191601	0.423234417169266	0.195309666839023	-4.40238872784098	1.07065504064054e-05
Education	5	enmix_est_relic_nonorm_norcp	-6.3930537009686	0.330583264006486	0.00947823588494082	0.422957524473138	0.191136016437095	-4.50194335936729	6.73349283434681e-06
Education	60	enmix_neg_relic_q2_rcp	-6.54449796824214	0.327651025478798	-0.000393253868835705	0.483226094984546	0.18748453571155	-3.87909662276174	0.00010484510620895
Education	59	enmix_est_relic_q2_rcp	-6.49047709663786	0.334302157054314	0.00881684676209603	0.49656128376392	0.183393804261684	-3.8171865968077	0.000134982084356165
Education	51	enmix_neg_relic_q1_rcp	-6.54099383462342	0.319646945973986	0.00627156584917124	0.408163383266093	0.198463098043951	-4.51513527898424	6.32763601425113e-06
Education	68	enmix_est_relic_q3_rcp	-6.48880932516198	0.33622000944208	0.0146500071545701	0.496043971196043	0.182646526757309	-3.83851101375268	0.000123782663199427
Education	54	enmix_neg_nodye_q1_rcp	-6.64693935505063	0.314486823317739	0.00524939861554416	0.401984449373308	0.202716926562172	-4.4956377827818	6.93617259324979e-06
Education	69	enmix_neg_relic_q3_rcp	-6.54181766088134	0.329959320095208	0.00376726876404708	0.485658807214009	0.186454387756538	-3.87359585949605	0.000107241196533176
Education	44	enmix_est_nodye_nonorm_rcp	-6.60288513534962	0.323284834719706	0.0127200003574977	0.436919405164887	0.195736837696321	-4.23020284878785	2.33480676040175e-05
Education	39	enmix_neg_mean_nonorm_rcp	-6.65819199547403	0.31650859623003	0.00198847662602875	0.419367148007608	0.20074543541286	-4.32890786645258	1.49850602735349e-05
Education	71	enmix_est_nodye_q3_rcp	-6.60098425013119	0.327213820137766	0.0162908158191218	0.466550462014108	0.195169048561237	-3.90630122268382	9.37196711416504e-05
Education	62	enmix_est_nodye_q2_rcp	-6.60370682717027	0.325909397562724	0.0112734239601404	0.472523215091078	0.195244274983311	-3.83964344589099	0.000123213122294866
Education	58	enmix_oob_relic_q2_rcp	-6.49402082055444	0.349372589420821	-0.00423369067003712	0.547803240757916	0.179113302261349	-3.36010278757285	0.000779134790469794
Education	55	enmix_oob_mean_q2_rcp	-6.64365106326482	0.336470387928356	-0.000458693710175393	0.531051881973782	0.191028797504237	-3.31308977817223	0.000922713558232763
Education	3	enmix_neg_mean_nonorm_norcp	-6.31409265613768	0.319134039468206	-0.0134040319642774	0.41139022392943	0.198747753496674	-4.46904706771101	7.85688420647314e-06
Education	83	watermelon_raw_BMIQ	-6.6540915717507	0.323019781813141	-0.015180442664035	0.43207938966192	0.197134353976188	-4.25672095365938	2.0744701094865e-05
Education	6	enmix_neg_relic_nonorm_norcp	-6.32402270470501	0.324601564443541	-0.00381488032111231	0.408697546762845	0.1947709291375	-4.59401151357622	4.3480537274051e-06
Education	48	enmix_neg_mean_q1_rcp	-6.64975174538606	0.314687160413226	0.00786561580442714	0.403965878688696	0.202718992428964	-4.47133666371588	7.77322168723273e-06
Education	13	enmix_oob_relic_q1_norcp	-6.44863642973475	0.345570245105629	0.0148654933664649	0.495828549267284	0.185815047009487	-3.77539435101702	0.000159754724446315
Education	91	minfi_funnorm_nobg_nodyecorr	-6.18413457741238	0.317127693521153	-0.0168695112842457	0.427338518442121	0.201964079445392	-4.20955448581742	2.55874733512599e-05
Education	45	enmix_neg_nodye_nonorm_rcp	-6.65400682111295	0.318564535803276	0.00198846421649577	0.427461215015006	0.199564901825701	-4.25872341307031	2.05597670768215e-05
Education	10	enmix_oob_mean_q1_norcp	-6.45201622540749	0.339498041299331	0.00973589533223645	0.492884375062491	0.189911212437118	-3.72532330613576	0.000195065049910424
Education	9	enmix_neg_nodye_nonorm_norcp	-6.29074692664741	0.324388744397522	-0.0136210674359382	0.420704921607608	0.197602598194901	-4.38164071600135	1.17788931379661e-05
Education	64	enmix_oob_mean_q3_rcp	-6.6412648583245	0.339799657539028	0.0109509001582963	0.529863333181558	0.190009309894139	-3.34265814640091	0.000829800566093936
Education	86	minfi_illumina_bg_nonorm	-6.28802778092928	0.32279727123988	-0.0166971958034021	0.427516346247491	0.199241053572149	-4.2649982986181	1.9990372510782e-05
Education	65	enmix_est_mean_q3_rcp	-6.60669410450918	0.327707849560562	0.0180142616866405	0.470158155830946	0.194897258242329	-3.87222553010844	0.000107846090278813
Education	87	minfi_illumina_bg_normcontrol	-6.29483420599861	0.319382178079441	-0.018319164313501	0.423074357503087	0.199611701584507	-4.30940331902804	1.63695600210211e-05
Education	56	enmix_est_mean_q2_rcp	-6.60857102459697	0.3264955703806	0.0134569895259258	0.474473135038454	0.19491860393125	-3.82493135549545	0.000130808528552257
Education	67	enmix_oob_relic_q3_rcp	-6.48956452513126	0.354734266569826	0.00978375381000833	0.54924537119393	0.17711930688925	-3.3830868344053	0.000716759657392915
Education	22	enmix_oob_relic_q2_norcp	-6.45552491090622	0.353840340409669	0.00222253798904537	0.550684487996884	0.179536423621995	-3.3229649943269	0.000890660906139046
Education	16	enmix_oob_nodye_q1_norcp	-6.40715465286978	0.346280727405536	0.00151541674671832	0.494968742562201	0.186767602278347	-3.76543177814187	0.000166261516749491
Education	63	enmix_neg_nodye_q2_rcp	-6.65249564654865	0.321628507168157	0.000916952646199289	0.470550333113091	0.198225142655897	-3.80301074653977	0.000142948152095127
Education	31	enmix_oob_relic_q3_norcp	-6.4527545574919	0.355987879085504	0.0100306795896951	0.545076376808883	0.179060915949778	-3.38895481454023	0.000701595707340236
Education	28	enmix_oob_mean_q3_norcp	-6.45954928867231	0.349541107126653	0.000628757613549415	0.562431873624748	0.184091049288199	-3.12609042112344	0.00177147074852067
Education	19	enmix_oob_mean_q2_norcp	-6.46143204691469	0.348728158275582	-0.00424175346214402	0.569039286910556	0.183934577820534	-3.06525183237947	0.0021748678509947
Education	85	minfi_raw	-6.25670758305566	0.320607909371612	-0.0232683309510889	0.426827682081128	0.20053169747852	-4.245587668952	2.18021241308317e-05
Education	84	watermelon_raw_PBC	-6.61309800727525	0.320250933296967	-0.0151597162221176	0.435178039903703	0.199669725281863	-4.16688130020286	3.08795183390518e-05
Education	72	enmix_neg_nodye_q3_rcp	-6.64879124119976	0.323850240036613	0.0050155556423694	0.473254689472348	0.197289142090798	-3.79200584448277	0.000149435396422721
Education	57	enmix_neg_mean_q2_rcp	-6.65771804223039	0.321680969348139	0.00302677484074061	0.471663680619374	0.198148589848952	-3.79255330057168	0.00014910623305995
Education	88	minfi_illumina_nobg_normcontrol	-6.26365981781852	0.317044117820485	-0.0250110564869682	0.421405065025753	0.200916044364549	-4.30110378141958	1.69949436513444e-05
Education	66	enmix_neg_mean_q3_rcp	-6.65517112814348	0.323786013853936	0.00648224640093889	0.475167168642344	0.197221254057475	-3.77286214122241	0.000161385470829474
Education	17	enmix_est_nodye_q1_norcp	-6.35965998113323	0.342370566398533	0.011594799643292	0.481985417031841	0.187798873502096	-3.88629285628675	0.00010178670333095
Education	34	enmix_oob_nodye_q3_norcp	-6.40988650636044	0.357815452854872	-0.00268105243824499	0.58102953301437	0.180734628548816	-3.00414865945521	0.00266325159633599
Education	25	enmix_oob_nodye_q2_norcp	-6.41229189479708	0.357369657802439	-0.00804798119545846	0.590242691174213	0.180391472998876	-2.92265192429534	0.00347064259525662
Education	79	watermelon_danen	-6.32257483563266	0.317092737354259	-0.0377035407855365	0.406333580085696	0.204766622009928	-4.39808413140512	1.09210647173972e-05
Education	32	enmix_est_relic_q3_norcp	-6.3852520884811	0.347426615384365	0.00786526894467601	0.530300080247799	0.182085573402313	-3.48359417861339	0.000494729025209012
Education	14	enmix_est_relic_q1_norcp	-6.37880283961276	0.342532299898557	0.0244632742726217	0.489721267552284	0.186289260434792	-3.8323137350649	0.000126943706400002
Education	33	enmix_neg_relic_q3_norcp	-6.31510778046492	0.340298279919452	-0.00468671927934322	0.517514564233007	0.186121228664794	-3.53918580657752	0.000401363239190269
Education	29	enmix_est_mean_q3_norcp	-6.39677449278531	0.341287626632164	0.00243474143606835	0.527563199884109	0.187500846985533	-3.41057985007973	0.000648248993270796
Education	18	enmix_neg_nodye_q1_norcp	-6.2768634760383	0.335992027351982	0.00164214900121666	0.467653263147431	0.191845610813648	-3.96166555568756	7.44287469556254e-05
Education	11	enmix_est_mean_q1_norcp	-6.388661291895	0.338005752422177	0.0188655203451581	0.487895957408229	0.189628212199917	-3.78452704672183	0.000154001159969761
Education	35	enmix_est_nodye_q3_norcp	-6.36436379291071	0.347775608807161	-0.000336796582587611	0.543375559076653	0.185290953677425	-3.29187447455774	0.000995220216005081
Education	15	enmix_neg_relic_q1_norcp	-6.30809414731577	0.336563395555067	0.0147974113327699	0.478084854496934	0.190389228217121	-3.8760966115994	0.000106145552409064
Education	24	enmix_neg_relic_q2_norcp	-6.31603612665646	0.341001070854888	-0.00263335571322561	0.524073084297273	0.185668484737041	-3.47998817059343	0.000501435922275379
Education	82	watermelon_nasen	-6.17316522142782	0.32731188913744	-0.00617168460065964	0.459914410541523	0.197746075712662	-3.92783961983571	8.57123355830697e-05
Education	30	enmix_neg_mean_q3_norcp	-6.31151820264146	0.335292400135494	-0.0119785074394891	0.522445090086961	0.190726949593943	-3.4040044827984	0.000664056635718189
Education	12	enmix_neg_mean_q1_norcp	-6.30357673957799	0.33159857415398	0.00840420313260406	0.476362785443924	0.193865808668727	-3.82520035813039	0.00013066577485651
Education	73	watermelon_dasen	-6.30877234401256	0.326097807540106	-0.0193281872320265	0.467807767453155	0.19985741245942	-3.80119912193007	0.000143997520871551
Education	36	enmix_neg_nodye_q3_norcp	-6.28074740182798	0.342897857257551	-0.0130790142334445	0.540247529908793	0.187926612888595	-3.27642714497737	0.00105129431946648
Education	23	enmix_est_relic_q2_norcp	-6.38326496217752	0.349622672448361	0.00901211062713189	0.547339545001111	0.180433747866516	-3.34020623005309	0.000837161978666918
Education	21	enmix_neg_mean_q2_norcp	-6.31302932138268	0.336698532765532	-0.00846044562784858	0.529435594912736	0.189807161332722	-3.35047292554632	0.000806736954040113
Education	76	watermelon_nanes	-6.05308235973804	0.314142293803789	-0.00841069824440494	0.434011605475107	0.205087415686425	-4.06989381439876	4.70345704531566e-05
Education	27	enmix_neg_nodye_q2_norcp	-6.28182380768583	0.344704389839161	-0.00978347571765219	0.55090863732663	0.1868771742595	-3.19025744269932	0.00142146107245923
Education	20	enmix_est_mean_q2_norcp	-6.39672394035844	0.344074095204619	0.00480538938454121	0.546817246153842	0.185329842783078	-3.25711512736018	0.00112550773711593
Education	26	enmix_est_nodye_q2_norcp	-6.36359386563179	0.351048844410621	0.00187680786719119	0.566311957398791	0.182946101951433	-3.10807491969215	0.00188310324379833
Education	77	watermelon_danes	-6.18868948232277	0.313325228753252	-0.0221015390328777	0.442043260634085	0.207415521280386	-3.93580732009233	8.29174807285483e-05
Education	97	minfi_illumina_bg_quantile_nostrat	-6.27401932393578	0.34567514095217	-0.0142844181655432	0.557633247317041	0.187886705606211	-3.1085424255059	0.00188012650270688
Education	80	watermelon_daten1	-6.31472027461538	0.332390330418778	-0.0359625156827442	0.542744618173824	0.197582564745812	-3.09296716998533	0.0019816605630576
Education	95	minfi_raw_quantile_nostrat	-6.24664168726237	0.342795547800567	-0.0197432055771048	0.562313515581282	0.189760254960445	-3.03380561881397	0.00241489972148991
Education	99	minfi_illumina_bg_SWAN	-6.50458208007624	0.319987811557781	-0.00570766285951465	0.468011230842201	0.196228002477313	-3.86928968465721	0.000109152891310975
Education	74	watermelon_naten	-6.17508145768597	0.34022738796438	-0.0218800171820501	0.571464816922638	0.191105456116504	-2.92797689664735	0.00341175395691312
Education	81	watermelon_daten2	-6.31320076674627	0.336796544706618	-0.0358293564165095	0.564138915077746	0.194614109020559	-2.94148639768945	0.00326641188024681
Education	98	minfi_raw_SWAN	-6.4408689790026	0.321878012790338	-0.026352843424439	0.46906409924025	0.196836885319589	-3.84590442229099	0.000120108578417572
Education	96	minfi_illumina_bg_quantile_strat	-6.64579158312749	0.350955633649611	-0.0407068108736256	0.730293456285042	0.180952304157572	-1.73697059106411	0.0823923619836054
Education	94	minfi_raw_quantile_strat	-6.54016107933961	0.363312737247117	-0.0582065311060426	0.743202028210223	0.176755643846292	-1.6790828060963	0.0931359066699323
Education	75	watermelon_nanet	-5.89317882230906	0.340086549047657	-0.0309279198221779	0.469017762356727	0.191156710128549	-3.96070134244845	7.47299515680784e-05
Education	78	watermelon_danet	-5.96122562186242	0.337070774435036	-0.0385137668029429	0.464494096741845	0.193898258269958	-3.95468446439396	7.66357251681501e-05
HDL	50	enmix_est_relic_q1_rcp	2.06759079574329	0.207432598473859	0.0572573604232488	0.309073768872965	0.291449608807681	-4.02874205652119	5.60761039738761e-05
HDL	53	enmix_est_nodye_q1_rcp	2.16004953953926	0.210083693774273	0.0720985172865225	0.319794332323141	0.288076501297748	-3.95755015133209	7.57223924546481e-05
HDL	47	enmix_est_mean_q1_rcp	2.16076905101176	0.210319694605142	0.0723049914209411	0.320079806347421	0.287904026856341	-3.95682176413194	7.5953558594814e-05
HDL	51	enmix_neg_relic_q1_rcp	2.02136099138175	0.208121898125769	0.0510037982642381	0.316811463517451	0.293253704236195	-3.9196382441098	8.86819810668112e-05
HDL	54	enmix_neg_nodye_q1_rcp	2.10937073741384	0.210807050498681	0.0632879007259549	0.321488428143811	0.289698407963013	-3.91715555933939	8.95999341625121e-05
HDL	48	enmix_neg_mean_q1_rcp	2.10950857547403	0.211070070965275	0.063582508855886	0.32238930997185	0.289587387660596	-3.90899422692286	9.26811785239719e-05
HDL	6	enmix_neg_relic_nonorm_norcp	2.24106948797777	0.194519987193989	0.0456432947273266	0.338963021933623	0.31970417522034	-3.38395410897442	0.000714499444071139
HDL	52	enmix_oob_nodye_q1_rcp	2.12260390441203	0.209376252163936	0.0620276991789433	0.325781040564284	0.287530407364596	-3.9005605990227	9.59701992269243e-05
HDL	41	enmix_est_relic_nonorm_rcp	2.06669435512205	0.212207106274483	0.0360478940517329	0.344165932618082	0.28473455045697	-3.74605531339389	0.000179636998553704
HDL	71	enmix_est_nodye_q3_rcp	2.15729098727462	0.210355081472908	0.0460678242522182	0.356057075991554	0.289878272072849	-3.56240648109847	0.000367470829064739
HDL	46	enmix_oob_mean_q1_rcp	2.12308459261008	0.209749470581561	0.0609525888559002	0.329825329222791	0.28724423020082	-3.86149469134044	0.000112695461420365
HDL	63	enmix_neg_nodye_q2_rcp	2.10663346652932	0.211102298608791	0.0383566129108778	0.348196225076096	0.291572755879247	-3.61827047172957	0.000296578363057151
HDL	72	enmix_neg_nodye_q3_rcp	2.10665633431192	0.210988421230932	0.0434006592550277	0.348439258818983	0.291583574948916	-3.61574329884471	0.000299487041918836
HDL	65	enmix_est_mean_q3_rcp	2.1566347880953	0.210611337619292	0.0455802939078375	0.361828308823032	0.2894749534438	-3.51182529814862	0.000445040444870819
HDL	66	enmix_neg_mean_q3_rcp	2.10544354801949	0.211197643881376	0.0431402956720468	0.352546799815306	0.291265254010169	-3.57945853738006	0.000344306869513851
HDL	49	enmix_oob_relic_q1_rcp	2.0037311526085	0.205342995796334	0.045977767142425	0.309657518981703	0.292484710177131	-4.00803299764921	6.12265671786819e-05
HDL	57	enmix_neg_mean_q2_rcp	2.10613101008016	0.21121313925178	0.0393047351402706	0.354815421152568	0.291358773899599	-3.55629436268484	0.000376122632619832
HDL	62	enmix_est_nodye_q2_rcp	2.15766900329298	0.210504077266925	0.042946856493157	0.356619304683898	0.290257146618502	-3.55232059444463	0.000381849310452157
HDL	42	enmix_neg_relic_nonorm_rcp	2.01968730685216	0.213590628762061	0.031823147139211	0.345193783157132	0.286371475636614	-3.71422931339331	0.000203823908727468
HDL	39	enmix_neg_mean_nonorm_rcp	2.10705937911058	0.212790056918254	0.0407131909439204	0.338320236681752	0.2860979781899	-3.7880812478837	0.000151815207322984
HDL	97	minfi_illumina_bg_quantile_nostrat	2.37172114503205	0.180953610333258	0.0453428570343441	0.353882098824424	0.343575327957197	-3.02347517695137	0.00249889528594733
HDL	45	enmix_neg_nodye_nonorm_rcp	2.10687333042381	0.212755108823054	0.0410821211697308	0.34005907651751	0.286586562740042	-3.76373515802496	0.000167394165897362
HDL	59	enmix_est_relic_q2_rcp	2.06802795325651	0.209073050310668	0.0327288479021074	0.35828341708884	0.29161057119211	-3.51986875421952	0.000431760390380967
HDL	24	enmix_neg_relic_q2_norcp	2.2414786157816	0.18793360151222	0.0460745781179719	0.368614254244129	0.331135779662687	-3.0138831998244	0.00257927083692154
HDL	100	cross_noob_dyecorr_BMIQ	2.18266867550367	0.200665314005011	0.0425966883651925	0.351502993231916	0.298473288562953	-3.50295015411865	0.000460135560928915
HDL	33	enmix_neg_relic_q3_norcp	2.24100784743443	0.188110846650134	0.0443830804438818	0.367748583446345	0.33074799932093	-3.02452554062087	0.00249023444632572
HDL	56	enmix_est_mean_q2_rcp	2.15755875408333	0.210678960554081	0.0439210015334387	0.365780481139585	0.289976941024295	-3.46828234091419	0.00052379665058181
HDL	68	enmix_est_relic_q3_rcp	2.0671282136626	0.20907908235214	0.0347699891364687	0.357119041139769	0.291277999013739	-3.53506309333294	0.00040767780433318
HDL	15	enmix_neg_relic_q1_norcp	2.24355558057012	0.184711962226944	0.0629765457239823	0.336021030904127	0.334875379721699	-3.25667873794574	0.00112723935282012
HDL	44	enmix_est_nodye_nonorm_rcp	2.15805537577884	0.211941436277755	0.0462860210969685	0.349303783935072	0.284988555599603	-3.69072116635061	0.000223619160910538
HDL	5	enmix_est_relic_nonorm_norcp	2.21556781371694	0.202134956579668	0.0496630527421537	0.341665352409371	0.301958368921763	-3.55652842650673	0.000375787834818859
HDL	14	enmix_est_relic_q1_norcp	2.21844752811724	0.192776953357339	0.0626949618041232	0.332245660448561	0.317199008574314	-3.47378337507897	0.000513175159484931
HDL	38	enmix_est_mean_nonorm_rcp	2.15902907344157	0.212050761593278	0.0460308752610024	0.347959087721201	0.284461114912599	-3.7111236467689	0.000206341277271287
HDL	60	enmix_neg_relic_q2_rcp	2.01988787959893	0.210262917635162	0.0297258074476438	0.351095768209818	0.292359956911071	-3.58016282355372	0.000343380172480982
HDL	61	enmix_oob_nodye_q2_rcp	2.12026651459256	0.209726300265848	0.0326152616365904	0.36148065380868	0.289826882647722	-3.51087775555783	0.000446629732978999
HDL	89	minfi_noob_dyecorr	2.27461941956079	0.187466188299866	0.0352993764036798	0.31888580471427	0.320609052041512	-3.56484700591423	0.000364068493417287
HDL	70	enmix_oob_nodye_q3_rcp	2.11920624005464	0.209598780256184	0.0351733819865619	0.359394561111708	0.289671354330199	-3.53274296092733	0.000411272126612998
HDL	69	enmix_neg_relic_q3_rcp	2.01954116992595	0.210427442797766	0.0332489367934722	0.350063867381467	0.292306825989644	-3.59088317338928	0.000329559342108565
HDL	64	enmix_oob_mean_q3_rcp	2.11842795908071	0.209977653947748	0.0344509439382807	0.366795644605007	0.289000625003674	-3.47040914769553	0.000519666112226846
HDL	40	enmix_oob_relic_nonorm_rcp	1.99954042394579	0.210176381671586	0.0234285449785453	0.332758175197909	0.285821689407198	-3.84974021986259	0.000118243167299129
HDL	28	enmix_oob_mean_q3_norcp	2.27910437892244	0.192840778378785	0.042759125558789	0.375876963012324	0.315672302234424	-3.09971260781306	0.00193708497964877
HDL	37	enmix_oob_mean_nonorm_rcp	2.11966126559721	0.210786050459826	0.0342818592046776	0.344989696148203	0.28447132673527	-3.74111774584671	0.000183203659699012
HDL	55	enmix_oob_mean_q2_rcp	2.11981437760796	0.210007713380121	0.033097235483542	0.371043988547191	0.289314345751732	-3.42684236177285	0.000610643450850586
HDL	101	cross_noob_nodyecorr_BMIQ	2.1709869955057	0.199316420260913	0.0371649420063563	0.332177119728147	0.301893815120208	-3.65057813034902	0.000261650700593577
HDL	90	minfi_noob_nodyecorr	2.27796582049291	0.186700026599803	0.0287169080076781	0.310901011433986	0.321690631399059	-3.63169018505885	0.0002815710352611
HDL	43	enmix_oob_nodye_nonorm_rcp	2.1186972857842	0.210693558164343	0.03463178072858	0.347012177861676	0.285128746648616	-3.71199122287442	0.000205635119793699
HDL	19	enmix_oob_mean_q2_norcp	2.27980547506861	0.19292661121827	0.0442220538915453	0.379685721221743	0.316062865918336	-3.06398353713102	0.00218410928793542
HDL	58	enmix_oob_relic_q2_rcp	2.00259981939386	0.207510909981169	0.0207639426060316	0.34621240468241	0.291594195131563	-3.63759918276717	0.000275191234129945
HDL	67	enmix_oob_relic_q3_rcp	2.00167600087544	0.20756758377836	0.0228405208896702	0.343652344167301	0.291577845941928	-3.6632575997229	0.000249027874464729
HDL	30	enmix_neg_mean_q3_norcp	2.36683296880048	0.183552368561264	0.051123878582478	0.360413413347338	0.338136322339204	-3.01802399971664	0.00254428754295924
HDL	10	enmix_oob_mean_q1_norcp	2.2820979531722	0.19275742337726	0.0640605130244397	0.354755738086093	0.315872055427242	-3.28084036005476	0.00103498305953061
HDL	32	enmix_est_relic_q3_norcp	2.21520856827132	0.195670592035832	0.0443292536475966	0.370821800739026	0.313876610702035	-3.16058482664674	0.00157452750540684
HDL	12	enmix_neg_mean_q1_norcp	2.369343883218	0.183803758451502	0.0744449512826279	0.342754761297808	0.337408353130833	-3.17342489965363	0.00150651871017909
HDL	11	enmix_est_mean_q1_norcp	2.33244977539263	0.191785146239822	0.0753378841451477	0.344668367859574	0.319915455996113	-3.32954396815453	0.000869883286696522
HDL	23	enmix_est_relic_q2_norcp	2.21638094976971	0.195440684471343	0.046258264684165	0.373937869262322	0.314628707296687	-3.12643314968512	0.00176940727428716
HDL	29	enmix_est_mean_q3_norcp	2.32860147752197	0.192131635075637	0.0510859179087931	0.370309515441239	0.319703582931943	-3.10730360200718	0.00188802390505099
HDL	92	minfi_funnorm_bg_dyecorr	2.27034140526129	0.184453029571481	0.04043416275384	0.324395966040037	0.325919611723888	-3.45419653025859	0.000551935001207316
HDL	16	enmix_oob_nodye_q1_norcp	2.28079107354182	0.191360767225645	0.0574058918225061	0.344563013824476	0.317794555591222	-3.35272669921539	0.000800196795292303
HDL	93	minfi_funnorm_bg_nodyecorr	2.27295737504227	0.18368498536194	0.0337676136371031	0.315236492967152	0.327293829922924	-3.52720413578186	0.00041997283425775
HDL	83	watermelon_raw_BMIQ	2.19108535755439	0.198916676708015	0.0552221362488906	0.328133813681931	0.305444574122096	-3.64823565275259	0.00026404739530307
HDL	17	enmix_est_nodye_q1_norcp	2.3324620011822	0.190847844810961	0.0710952089076483	0.344981564645485	0.321159694131186	-3.31381651756706	0.000920318779278018
HDL	21	enmix_neg_mean_q2_norcp	2.36718687813918	0.183653503917954	0.0526276366041361	0.362760783497961	0.338320127969686	-2.99719578218943	0.00272475661212982
HDL	18	enmix_neg_nodye_q1_norcp	2.37446925191774	0.183387372197231	0.0692001591227673	0.334648248286125	0.337449044392233	-3.24397215551833	0.00117875268624114
HDL	34	enmix_oob_nodye_q3_norcp	2.27925666363052	0.191574301846009	0.0346413938380017	0.364845441556154	0.318097423133265	-3.16972534055368	0.00152583093627035
HDL	22	enmix_oob_relic_q2_norcp	2.12505367395973	0.197263627831971	0.0366772526325324	0.362977305083394	0.308575666506832	-3.28417006621212	0.00102283180687354
HDL	31	enmix_oob_relic_q3_norcp	2.12474631604892	0.197377637655666	0.0362955257263129	0.359534419768754	0.308311386469639	-3.31789680125587	0.000906979877862467
HDL	4	enmix_oob_relic_nonorm_norcp	2.12321015016229	0.203578916383363	0.0398239659799751	0.338350355605521	0.29728411535618	-3.64524476528813	0.000267137427740945
HDL	25	enmix_oob_nodye_q2_norcp	2.28010701202633	0.191704840694261	0.0355048365228443	0.37008483101268	0.318256973766496	-3.12333462752327	0.00178814320389523
HDL	20	enmix_est_mean_q2_norcp	2.32940284134746	0.19218527054512	0.0531121252178439	0.377420341456448	0.320192799286152	-3.0431532212524	0.00234113097212402
HDL	80	watermelon_daten1	2.31380896466553	0.173755520954417	0.0598839868580247	0.334636810905408	0.354233957584215	-3.09035725791425	0.00199915871486423
HDL	81	watermelon_daten2	2.31422686733142	0.173764972921373	0.0600288059352704	0.33747413186175	0.354487636283149	-3.06432808018987	0.00218159521945093
HDL	13	enmix_oob_relic_q1_norcp	2.12780147929516	0.193968320600385	0.0527783422951376	0.329929951998421	0.31273630743658	-3.54571850903397	0.000391544217165728
HDL	95	minfi_raw_quantile_nostrat	2.35377866033444	0.178494904250348	0.0601779952697453	0.353539203687659	0.34544757614168	-3.00989490181639	0.00261338102206112
HDL	3	enmix_neg_mean_nonorm_norcp	2.36898509073285	0.185314015822144	0.0532346491054882	0.315104054825625	0.330177375682771	-3.49767260563052	0.000469336897887196
HDL	1	enmix_oob_mean_nonorm_norcp	2.28153972034346	0.194148876890453	0.0469074496413861	0.33500436924865	0.309041104002186	-3.5387257246567	0.000402063368212029
HDL	78	watermelon_danet	2.28059263599375	0.186381850694332	0.106547186796449	0.538137740001326	0.336762038878972	-1.83999577667322	0.0657688573626507
HDL	7	enmix_oob_nodye_nonorm_norcp	2.27851328245723	0.193035304608273	0.0375273069659011	0.320205140449548	0.310420772686334	-3.66854774189972	0.000243932147406168
HDL	35	enmix_est_nodye_q3_norcp	2.33053634314947	0.191297576705105	0.0461106867390502	0.364807196312951	0.321387307124255	-3.13760460319488	0.00170334483494929
HDL	73	watermelon_dasen	2.31690931447793	0.173911688324641	0.077497103076883	0.313918178331493	0.353756825382756	-3.27519590424553	0.00105588724115325
HDL	87	minfi_illumina_bg_normcontrol	2.37506223578971	0.182747492119794	0.0529856807349842	0.294449356627418	0.334189179566983	-3.65855129174407	0.000253644981951033
HDL	84	watermelon_raw_PBC	2.17001640090438	0.205313099648904	0.0493552068683583	0.323865324910993	0.29785735199566	-3.7851256848391	0.000153630914548483
HDL	9	enmix_neg_nodye_nonorm_norcp	2.37328048306979	0.185093142959541	0.048834842983088	0.308937691698361	0.330118539207559	-3.55816328954512	0.000373457132888822
HDL	26	enmix_est_nodye_q2_norcp	2.33150669185788	0.191387028662696	0.0474373721699895	0.372205589232667	0.321737378164126	-3.07178769150378	0.00212781008342016
HDL	79	watermelon_danen	2.31372346017377	0.174786233354941	0.0606028792060627	0.287601783922932	0.345807573737764	-3.60367598920103	0.000313748136541575
HDL	36	enmix_neg_nodye_q3_norcp	2.37394542141598	0.183753406983693	0.0475752055409643	0.363470273789585	0.33722804561347	-3.00110793352538	0.00268999198083112
HDL	86	minfi_illumina_bg_nonorm	2.37750864216214	0.182895784144123	0.0517423036988797	0.295229104005284	0.33350235405158	-3.65815588852808	0.000254036524642739
HDL	77	watermelon_danes	2.17084989012856	0.167025993029567	0.0932118730781131	0.37532960737137	0.378419832890788	-2.5895859595636	0.00960914288302574
HDL	2	enmix_est_mean_nonorm_norcp	2.33183928154801	0.194609284926388	0.0560859520674234	0.332327663013033	0.311144678281772	-3.5405839690553	0.000399242571017844
HDL	27	enmix_neg_nodye_q2_norcp	2.37441120232988	0.183933839505683	0.0485998952609121	0.368150986815548	0.337198785397021	-2.96342151269334	0.00304239638479324
HDL	88	minfi_illumina_nobg_normcontrol	2.34880628558958	0.180919983375917	0.0686528935975507	0.308380844697938	0.334817034724426	-3.51361976568676	0.000442045086153608
HDL	99	minfi_illumina_bg_SWAN	2.24838293711792	0.185128271256792	0.0597041318621734	0.283955084140249	0.331225768713995	-3.80084922937101	0.000144201027328984
HDL	8	enmix_est_nodye_nonorm_norcp	2.32997530959137	0.194108201804914	0.0498408676731164	0.321019200915879	0.311902873200897	-3.64297491088465	0.000269505115847164
HDL	82	watermelon_nasen	2.34215429807672	0.177101429969605	0.0851281541719875	0.319453398836143	0.346547270607967	-3.2928952819007	0.000991613999773762
HDL	75	watermelon_nanet	2.32486620246124	0.194144927283377	0.117960762273316	0.605325850754136	0.322558446044874	-1.55627104423907	0.119643653832713
HDL	74	watermelon_naten	2.33914916268391	0.177139208810175	0.0634550680193544	0.366401984164701	0.347181577302354	-2.89192830651197	0.0038288530805448
HDL	91	minfi_funnorm_nobg_nodyecorr	2.34081447142537	0.177403812680516	0.0687282873014413	0.312042173375183	0.342462058462833	-3.40071812468981	0.000672090916293289
HDL	98	minfi_raw_SWAN	2.22460108326792	0.182650042176698	0.0733845342664969	0.298492444945353	0.333129415679672	-3.62925217537125	0.00028424346601344
HDL	85	minfi_raw	2.35175504042222	0.181225207845641	0.068081643656529	0.312540339763993	0.333692436385762	-3.48531043582733	0.000491566384852759
HDL	76	watermelon_nanes	2.19609487372735	0.170210322797879	0.100860342539658	0.378549187728556	0.370205330706808	-2.62397426402429	0.00869103519696427
HDL	94	minfi_raw_quantile_strat	2.2888789167147	0.183157679544662	0.0405048142323131	0.249194477226593	0.336331941262822	-4.13139961999822	3.60561136147104e-05
HDL	96	minfi_illumina_bg_quantile_strat	2.33090786070402	0.182784890433666	0.0149220663459426	0.235643190593306	0.34626631605476	-4.17434920835369	2.98839075299803e-05
HDLratio	49	enmix_oob_relic_q1_rcp	1.13547328359972	0.503258345640309	-0.109909979318741	0.963675154764534	0.120432959049279	-0.307233317509779	0.758665787365144
HDLratio	50	enmix_est_relic_q1_rcp	1.02814654041485	0.499204048066416	-0.112947841843544	0.950612051890698	0.121136982524052	-0.418115389980798	0.675862753285621
HDLratio	55	enmix_oob_mean_q2_rcp	1.08100421107694	0.501216343981077	-0.100958829413886	0.936898431345247	0.120671906584642	-0.540145607826028	0.589096619980299
HDLratio	59	enmix_est_relic_q2_rcp	1.03620514657781	0.511508781307336	-0.0917209057246105	0.893194362545137	0.118820945174349	-0.950598990743056	0.341807981168838
HDLratio	46	enmix_oob_mean_q1_rcp	1.07595036227538	0.492506391507787	-0.126041152173416	0.992183160570178	0.121875388680233	-0.0643899572680816	0.948659726372787
HDLratio	61	enmix_oob_nodye_q2_rcp	1.08298227598429	0.502257614864732	-0.102159867295652	0.927418739272241	0.120622650872644	-0.624676214940754	0.53218358683451
HDLratio	101	cross_noob_nodyecorr_BMIQ	1.14436007828388	0.503597757219689	-0.107772213044552	0.970636562470592	0.119226333138579	-0.249971394475704	0.802609470401669
HDLratio	64	enmix_oob_mean_q3_rcp	1.08405114454075	0.500848450802057	-0.105723073144511	0.945498372483594	0.120736545926819	-0.464176871913352	0.642521030003491
HDLratio	58	enmix_oob_relic_q2_rcp	1.13513135562052	0.516259680578592	-0.0881001111436589	0.904704414445164	0.118167535895167	-0.847500133993926	0.396716412412412
HDLratio	52	enmix_oob_nodye_q1_rcp	1.07918713871052	0.492717134318761	-0.126955380109698	0.98688600873612	0.121977273025505	-0.108222938253899	0.913818849721306
HDLratio	37	enmix_oob_mean_nonorm_rcp	1.07991877549785	0.500090798737122	-0.113238076274248	0.94858061217154	0.120766076357668	-0.437113680429207	0.662028906405446
HDLratio	100	cross_noob_dyecorr_BMIQ	1.14388685246646	0.497323064646834	-0.115424141187998	0.957057079721052	0.120685369527411	-0.363691514954184	0.716088380171605
HDLratio	62	enmix_est_nodye_q2_rcp	0.963168858940508	0.501901839505862	-0.105497659529132	0.90970000036388	0.120402137569718	-0.786035909863477	0.431846449596264
HDLratio	56	enmix_est_mean_q2_rcp	0.963359414070286	0.501742306031385	-0.104964533396747	0.916267413319914	0.120374253278642	-0.726459509342238	0.467557121138062
HDLratio	68	enmix_est_relic_q3_rcp	1.03521738726505	0.5114243439569	-0.0972414623756779	0.892414799210727	0.119113104808652	-0.955597901148633	0.339275422310816
HDLratio	47	enmix_est_mean_q1_rcp	0.955980190162463	0.491838363104605	-0.128070272832934	0.966877076117146	0.122334786251519	-0.275342046564203	0.783053463878864
HDLratio	41	enmix_est_relic_nonorm_rcp	1.03104616790972	0.511227229074546	-0.107731689007329	0.920417474770859	0.117764585229876	-0.70418398517638	0.481318203026758
HDLratio	67	enmix_oob_relic_q3_rcp	1.13822532005895	0.516478852294651	-0.0909374529455245	0.912673322245292	0.118101861026846	-0.773715744875788	0.439098907018971
HDLratio	38	enmix_est_mean_nonorm_rcp	0.964392854231236	0.497714873874018	-0.122543809833156	0.939394696989536	0.121470114236151	-0.514690801948066	0.606769101961506
HDLratio	53	enmix_est_nodye_q1_rcp	0.956811138794672	0.491695394444999	-0.128312601806313	0.961634597825921	0.122459571924509	-0.319458379588988	0.749378947454738
HDLratio	65	enmix_est_mean_q3_rcp	0.963955729926279	0.501724744662093	-0.112625093922753	0.913165493944779	0.120713883113299	-0.752507901877027	0.451745679701077
HDLratio	70	enmix_oob_nodye_q3_rcp	1.0844886031855	0.501949408258764	-0.10863431401994	0.932059727666862	0.120765236181893	-0.582604589656046	0.560159515011789
HDLratio	44	enmix_est_nodye_nonorm_rcp	0.96216669917651	0.49817116395421	-0.123111181558512	0.935546832490366	0.12142888730319	-0.548667409761536	0.583233715604175
HDLratio	43	enmix_oob_nodye_nonorm_rcp	1.07614473314773	0.50161618956763	-0.113539969079177	0.944226914167102	0.120488112678138	-0.476302311236376	0.63385901904292
HDLratio	4	enmix_oob_relic_nonorm_norcp	1.18498037914615	0.505936539281269	-0.101769439938529	0.975055437412026	0.117973782405703	-0.214123428116383	0.830450806468047
HDLratio	71	enmix_est_nodye_q3_rcp	0.959942220818396	0.502421267399554	-0.11396470347283	0.901863406673887	0.120662266832029	-0.85604395592255	0.391973466493544
HDLratio	51	enmix_neg_relic_q1_rcp	0.896700986447381	0.492384028162751	-0.108035508738463	0.956496943562428	0.122822428562648	-0.362129995853525	0.717254889233457
HDLratio	40	enmix_oob_relic_nonorm_rcp	1.13020929427243	0.517307492391989	-0.0997306113749006	0.923241873761893	0.117126757632301	-0.681859795975932	0.495327609470305
HDLratio	60	enmix_neg_relic_q2_rcp	0.902335908731608	0.504503529497185	-0.0855284978774754	0.90480433088202	0.120247810316681	-0.831920077092722	0.405454058497737
HDLratio	69	enmix_neg_relic_q3_rcp	0.903094771396193	0.503840867973289	-0.092073179064791	0.912027239270568	0.120518271132714	-0.764078515789476	0.44482045442869
HDLratio	57	enmix_neg_mean_q2_rcp	0.84385106822664	0.496529089590785	-0.0993861639447511	0.921451564560159	0.121689282269757	-0.672245437288473	0.501427459076699
HDLratio	66	enmix_neg_mean_q3_rcp	0.84584437300456	0.495070667219903	-0.108324110345358	0.929606356627126	0.122227127207298	-0.597200118759684	0.550373779921586
HDLratio	63	enmix_neg_nodye_q2_rcp	0.845044073344074	0.496631826084699	-0.100348464852675	0.912505427507589	0.121810031075084	-0.751672459004785	0.452248056676601
HDLratio	39	enmix_neg_mean_nonorm_rcp	0.845355279593117	0.493061638295753	-0.115338460026886	0.948228186378451	0.122505515192642	-0.433940485675016	0.664331659205016
HDLratio	42	enmix_neg_relic_nonorm_rcp	0.899990276643216	0.505170023701422	-0.100011045132256	0.930320236677368	0.119239602740763	-0.60572502702941	0.544697362123832
HDLratio	22	enmix_oob_relic_q2_norcp	1.19223280554127	0.510048906548779	-0.0843558604807178	0.954574001872793	0.117779999440551	-0.394719897937154	0.693049616299695
HDLratio	83	watermelon_raw_BMIQ	0.761152152248785	0.495098454798574	-0.104761056079813	1.01296871158496	0.119805285310163	0.107552332692617	0.914350810565175
HDLratio	48	enmix_neg_mean_q1_rcp	0.836677524686386	0.486068140070565	-0.123306038627937	0.969495845198583	0.123974036221077	-0.249883691475729	0.802677295537738
HDLratio	31	enmix_oob_relic_q3_norcp	1.19171656925988	0.509239706274615	-0.0899067577504097	0.961881381472401	0.118014689772458	-0.329316122227496	0.741916759361766
HDLratio	54	enmix_neg_nodye_q1_rcp	0.838397089851792	0.48596121381144	-0.123651170452789	0.964358810755501	0.124105657270798	-0.292426985968891	0.769960177681059
HDLratio	72	enmix_neg_nodye_q3_rcp	0.844791104410894	0.495430632921994	-0.11051828983417	0.9159591485142	0.122381549857694	-0.717293685988692	0.473192902351614
HDLratio	45	enmix_neg_nodye_nonorm_rcp	0.84341615196945	0.493533408935187	-0.11573159983967	0.945510162094398	0.122489623386972	-0.457431752500522	0.647360745999653
HDLratio	84	watermelon_raw_PBC	0.838756191666464	0.489039729723634	-0.106995510187479	0.998528830037653	0.122385219436763	-0.0120296650379477	0.990401947488724
HDLratio	13	enmix_oob_relic_q1_norcp	1.19468928818742	0.501658107453889	-0.102715178327654	1.02328186181618	0.118118907987889	0.194845805456276	0.845513661879886
HDLratio	32	enmix_est_relic_q3_norcp	1.06922478271221	0.517950685325886	-0.0798940078514491	0.969638977018179	0.115589831112669	-0.266731641601686	0.789675789768205
HDLratio	5	enmix_est_relic_nonorm_norcp	1.06459693859381	0.517698726966161	-0.0900704813537748	0.994053284503581	0.11439483688823	-0.0521393078931107	0.958417692376179
HDLratio	23	enmix_est_relic_q2_norcp	1.0735554607996	0.520701065893042	-0.0725096826884766	0.971005488778958	0.114676797743681	-0.256574639144343	0.797507154774225
HDLratio	92	minfi_funnorm_bg_dyecorr	1.04983509192919	0.49978867672935	-0.0874837488541369	1.02227467640963	0.119015844957292	0.185103246455578	0.853148055307037
HDLratio	89	minfi_noob_dyecorr	1.12523350629341	0.50385913551396	-0.0879580462324612	1.02034467023082	0.117690753250403	0.171130540433598	0.864121122282117
HDLratio	1	enmix_oob_mean_nonorm_norcp	1.12007830771324	0.512260026579884	-0.0947373810595677	1.02023619353419	0.115806209107236	0.172997311047831	0.862653541229588
HDLratio	76	watermelon_nanes	0.987579908860405	0.426835678741508	-0.148862777636906	1.04150155937717	0.139280367914748	0.291954132288762	0.770321693924383
HDLratio	6	enmix_neg_relic_nonorm_norcp	0.933885529815425	0.498987104087838	-0.0859546624330755	1.00857445370924	0.118532437788015	0.0720300875700494	0.942577963615096
HDLratio	77	watermelon_danes	1.01976192759991	0.419515529670427	-0.135962212832512	1.05212077627353	0.141469700361199	0.359143434528489	0.71948779008616
HDLratio	33	enmix_neg_relic_q3_norcp	0.939896385703464	0.499525424802734	-0.0774069056877079	0.997944081173321	0.11913152903834	-0.0172753186795331	0.98621697550597
HDLratio	28	enmix_oob_mean_q3_norcp	1.13177632590071	0.514720470458917	-0.0840949983930683	1.02162704594525	0.1153796583097	0.185444295847387	0.852880567825206
HDLratio	24	enmix_neg_relic_q2_norcp	0.941614672062459	0.501982112475735	-0.0694045423301833	0.991087459764978	0.118548066582845	-0.0755178448111725	0.939802699971073
HDLratio	19	enmix_oob_mean_q2_norcp	1.13107886634766	0.516324290493518	-0.077601463337312	1.01430977645148	0.115059418677756	0.123487135046106	0.901721361065194
HDLratio	14	enmix_est_relic_q1_norcp	1.06427973855873	0.514052161161258	-0.0897493736563751	1.03141482678425	0.1143979764731	0.270384834433352	0.78686420611736
HDLratio	29	enmix_est_mean_q3_norcp	1.00039019695416	0.52164330781658	-0.0816410952032378	1.00675302429797	0.114015059576565	0.0590301385688864	0.952928102853518
HDLratio	10	enmix_oob_mean_q1_norcp	1.12660904448845	0.510897917848718	-0.101833664231648	1.07269799673147	0.114303190885463	0.6139545761993	0.539245344112558
HDLratio	88	minfi_illumina_nobg_normcontrol	0.887323464593705	0.483401824360744	-0.0971990586087028	1.03808800326973	0.122145742398622	0.3060324656918	0.759579926841791
HDLratio	30	enmix_neg_mean_q3_norcp	0.8947257666072	0.499867615347728	-0.0852134690580715	1.02482969409017	0.11861942275151	0.206765857643777	0.836192721576255
HDLratio	15	enmix_neg_relic_q1_norcp	0.936698376617318	0.496791055430089	-0.0873435994304949	1.05498662479219	0.117759158954139	0.454555632028729	0.649428960300345
HDLratio	3	enmix_neg_mean_nonorm_norcp	0.890568276407887	0.497896499156729	-0.0938175687916528	1.03260891625107	0.118904474911944	0.269868129083057	0.787261707045467
HDLratio	2	enmix_est_mean_nonorm_norcp	0.997457481538949	0.520186359257678	-0.0910391075907681	1.02746162807575	0.113816575389947	0.238026154447668	0.811860808774428
HDLratio	20	enmix_est_mean_q2_norcp	1.00213740235056	0.525492277082313	-0.0725202031259633	1.00929470410029	0.112855594750103	0.0819788701457624	0.934663516070796
HDLratio	75	watermelon_nanet	0.586529356576271	0.48952877639294	-0.122842794045366	0.93126440617427	0.122595468322497	-0.580870081619635	0.561328017753417
HDLratio	21	enmix_neg_mean_q2_norcp	0.895089272732891	0.503381186300901	-0.0753282990711332	1.01669205583956	0.1178167819021	0.140508629832435	0.888258134511908
HDLratio	91	minfi_funnorm_nobg_nodyecorr	0.839826805970619	0.479311197344082	-0.0931409073475092	1.03889361646762	0.123420597861693	0.309156795750802	0.757202257048146
HDLratio	87	minfi_illumina_bg_normcontrol	0.874756214363151	0.49625383238619	-0.0907197860704509	1.0425332631453	0.119043583199289	0.349901944785049	0.726412287457164
HDLratio	93	minfi_funnorm_bg_nodyecorr	1.04086441729532	0.511435761736327	-0.0762864437934047	1.03908052464018	0.115809105360019	0.331029335341369	0.740622327160589
HDLratio	90	minfi_noob_nodyecorr	1.11923901164812	0.516089530425124	-0.0765736969245679	1.03964982823994	0.114373453486846	0.339973583511019	0.733876421596853
HDLratio	98	minfi_raw_SWAN	0.885786254126474	0.471167909806004	-0.104876363471641	1.05370904084938	0.125131431875821	0.418091273314624	0.675880385129761
HDLratio	85	minfi_raw	0.885223788612956	0.485191794051539	-0.0944460811698729	1.04782544435275	0.121447814218146	0.384667370052854	0.700483873325874
HDLratio	7	enmix_oob_nodye_nonorm_norcp	1.11579454648506	0.527931620982696	-0.0793669489019019	1.04528465808547	0.111647117740844	0.396689581429269	0.691596383987307
HDLratio	9	enmix_neg_nodye_nonorm_norcp	0.892011719577549	0.505091466223493	-0.0862950039022846	1.04892781571225	0.116779618102145	0.409048388292289	0.682504151084545
HDLratio	12	enmix_neg_mean_q1_norcp	0.889758909810165	0.497448431386609	-0.0963144479272282	1.07201765875109	0.117386246482328	0.592424899104134	0.553566097118253
HDLratio	11	enmix_est_mean_q1_norcp	0.995703403936101	0.519818590537498	-0.0929325323204273	1.06025964670741	0.112390102378719	0.520631502367467	0.602623499689687
HDLratio	86	minfi_illumina_bg_nonorm	0.872588974867831	0.498012635219274	-0.087938822669214	1.05263463134451	0.118378515151192	0.433323513942649	0.664779757889967
HDLratio	99	minfi_illumina_bg_SWAN	0.874843703924486	0.483249472261668	-0.09988092456012	1.05794710659088	0.121992204080508	0.461753591883349	0.644258034470455
HDLratio	79	watermelon_danen	0.872705434367336	0.474434201027029	-0.0827343634789453	1.07756905648969	0.123163483607463	0.606572892415236	0.544134394439306
HDLratio	82	watermelon_nasen	0.842328019199192	0.478225954707687	-0.0995700794790568	1.09001464717048	0.121247584576994	0.710868873986662	0.477165495777038
HDLratio	36	enmix_neg_nodye_q3_norcp	0.898272371216736	0.508265798721119	-0.0803977964710285	1.02223365285681	0.11678094463378	0.188302028791994	0.850639895057833
HDLratio	95	minfi_raw_quantile_nostrat	0.904128033104575	0.489734697955785	-0.0800075073881283	1.014047403259	0.120834200293022	0.115444574620468	0.908092749680846
HDLratio	35	enmix_est_nodye_q3_norcp	0.994457668239788	0.532149880085718	-0.0746225108613228	1.01046788742657	0.111683286060876	0.0932411538810608	0.925711980708574
HDLratio	8	enmix_est_nodye_nonorm_norcp	0.993252878400594	0.529249463469195	-0.082051393258398	1.04497446125471	0.111413486071459	0.394857460067397	0.692948086203627
HDLratio	73	watermelon_dasen	0.874510037938693	0.472302721595431	-0.0870528782470384	1.09960753886832	0.122570669471598	0.774682342068829	0.438527387630777
HDLratio	34	enmix_oob_nodye_q3_norcp	1.13101177672832	0.532986706637288	-0.0714079585584239	1.03109454690022	0.111239500716273	0.275270067799888	0.783108758911019
HDLratio	27	enmix_neg_nodye_q2_norcp	0.90091271679598	0.511556904290188	-0.0694863818817157	1.01842522846555	0.115950494902392	0.15745979021823	0.874882495289308
HDLratio	25	enmix_oob_nodye_q2_norcp	1.13184749609313	0.534597403591902	-0.0637003144817746	1.02709372097692	0.110893187965628	0.241071469854069	0.809499724518636
HDLratio	78	watermelon_danet	0.615959802588603	0.478488396544893	-0.108441636570388	0.954956116460056	0.124901750034799	-0.369009168367038	0.712120890940724
HDLratio	16	enmix_oob_nodye_q1_norcp	1.12820652862897	0.528559819494972	-0.0857765525318406	1.08490379660073	0.109864807064049	0.741741768921025	0.458243807623447
HDLratio	97	minfi_illumina_bg_quantile_nostrat	0.900798778848363	0.50241456221963	-0.0715520911986478	1.01074113953272	0.118040567222549	0.0905100976842389	0.927881870097814
HDLratio	18	enmix_neg_nodye_q1_norcp	0.896096412201016	0.505022510172578	-0.089056285266851	1.07431362432995	0.115494844641493	0.620650808145022	0.534829402195108
HDLratio	74	watermelon_naten	0.8476484485833	0.484141268115676	-0.0829413108230816	1.01988407226951	0.121707120292456	0.161773330532806	0.871484355523162
HDLratio	81	watermelon_daten2	0.878921157165921	0.478016905249524	-0.0712565048126879	1.03213348165119	0.123129602242094	0.256867567219143	0.797281008305289
HDLratio	26	enmix_est_nodye_q2_norcp	1.0002364733209	0.535855891124239	-0.0649991697327423	1.01700685817665	0.110511408068918	0.152598368574739	0.878715011620306
HDLratio	80	watermelon_daten1	0.881968708274859	0.480588775216538	-0.0711640596959683	1.0416649356516	0.122070619369352	0.334399325204546	0.738078248537882
HDLratio	17	enmix_est_nodye_q1_norcp	0.99522654938173	0.529313921881548	-0.0835568360631331	1.06762247086343	0.110080405980676	0.594421738921111	0.55223007215323
HDLratio	94	minfi_raw_quantile_strat	0.617691185894721	0.476615772281725	-0.135475278105468	1.02847817894222	0.125654536260171	0.223471546120876	0.823168526100608
HDLratio	96	minfi_illumina_bg_quantile_strat	0.561484574083574	0.49409918725933	-0.115970047022825	1.01827759265876	0.121586260256854	0.148968849433129	0.881578213205737
LDL	40	enmix_oob_relic_nonorm_rcp	-2.88790693605078	0.305451398318999	-0.0838961417571053	0.407728122637227	0.205593935264818	-4.36372158365554	1.27868295770875e-05
LDL	42	enmix_neg_relic_nonorm_rcp	-2.93474276904053	0.29976785604417	-0.110398448151255	0.38982721929127	0.208088121366997	-4.52717656007344	5.97769939041108e-06
LDL	43	enmix_oob_nodye_nonorm_rcp	-2.88702331877995	0.308646537194571	-0.0940804779297686	0.41841110484189	0.202213840275399	-4.30875959918422	1.64172697970646e-05
LDL	45	enmix_neg_nodye_nonorm_rcp	-2.91744307490388	0.299803062191033	-0.126727402123604	0.39295603778741	0.207348075273954	-4.50478035676136	6.64416278804727e-06
LDL	37	enmix_oob_mean_nonorm_rcp	-2.88616835747627	0.30915125744172	-0.0938326882139296	0.418241086190966	0.201914103240139	-4.31716872427223	1.58043349946761e-05
LDL	39	enmix_neg_mean_nonorm_rcp	-2.91739750600533	0.300168980291532	-0.126493568280696	0.392497486935585	0.207163394160931	-4.51443242798746	6.34865597754987e-06
LDL	61	enmix_oob_nodye_q2_rcp	-2.88907486870465	0.302270880227522	-0.112104587106386	0.445071953324652	0.207659067729072	-3.89830950256674	9.6866559800892e-05
LDL	55	enmix_oob_mean_q2_rcp	-2.88838199353319	0.301470285021712	-0.113699778865953	0.444567206191624	0.208448024811467	-3.88899842614687	0.000100658770646317
LDL	70	enmix_oob_nodye_q3_rcp	-2.88598297205355	0.304946659725215	-0.0945073898104652	0.450574937989603	0.204546734071507	-3.89754876970857	9.71712576872397e-05
LDL	41	enmix_est_relic_nonorm_rcp	-2.92423460669647	0.308113441245944	-0.0902865739004119	0.399875225593834	0.203203212049247	-4.51076883730354	6.45930813088323e-06
LDL	63	enmix_neg_nodye_q2_rcp	-2.92043831725123	0.295088280535217	-0.140769433464075	0.419378928673612	0.211322200869447	-4.11211126800521	3.92057253408813e-05
LDL	4	enmix_oob_relic_nonorm_norcp	-3.00458733912159	0.30465061702616	-0.0644060463320425	0.451323523803325	0.2055623455877	-3.87021682738921	0.000108738596915504
LDL	57	enmix_neg_mean_q2_rcp	-2.91891773017877	0.294548972029729	-0.142339986902788	0.412273565154606	0.211726418160729	-4.18496739604852	2.85207034311014e-05
LDL	49	enmix_oob_relic_q1_rcp	-2.89260017130789	0.30240401257184	-0.104594204676514	0.45488379574232	0.209619204100836	-3.75782977519456	0.00017139340821703
LDL	46	enmix_oob_mean_q1_rcp	-2.88857071274439	0.303419550329831	-0.116955618628268	0.459337452054506	0.207652442057798	-3.74650132534127	0.000179318056591101
LDL	60	enmix_neg_relic_q2_rcp	-2.93669311105677	0.295505147332374	-0.127134882084834	0.410344836668489	0.211208263000976	-4.21743635916168	2.47095525874868e-05
LDL	64	enmix_oob_mean_q3_rcp	-2.88567160046741	0.304419024098146	-0.0952866819680039	0.446523008437522	0.205193205953541	-3.92929359230661	8.51957700637027e-05
LDL	52	enmix_oob_nodye_q1_rcp	-2.88727880751586	0.303850406704349	-0.115152225431364	0.469242879822689	0.207193144715344	-3.65183306714446	0.000260375123393044
LDL	44	enmix_est_nodye_nonorm_rcp	-2.9102307986469	0.307848343821909	-0.106870725221615	0.404818222136763	0.202522130984844	-4.4652756835238	7.99657161830922e-06
LDL	58	enmix_oob_relic_q2_rcp	-2.88708167176263	0.301805436614833	-0.102696435832684	0.435748418218255	0.209220301020996	-3.97040927938656	7.17492727064037e-05
LDL	38	enmix_est_mean_nonorm_rcp	-2.91087993678904	0.308073089615202	-0.106718725141011	0.403896657164387	0.20239958011216	-4.47923969179589	7.49093799271255e-06
LDL	72	enmix_neg_nodye_q3_rcp	-2.91828224073423	0.297152481671347	-0.126692242264524	0.427718958333485	0.209092548679231	-4.06178481182062	4.86989571280638e-05
LDL	66	enmix_neg_mean_q3_rcp	-2.91714499391048	0.296520999424377	-0.128502504167643	0.416017276939668	0.209631751387363	-4.18366245892637	2.86849928345463e-05
LDL	100	cross_noob_dyecorr_BMIQ	-2.87367419851637	0.30660277282375	-0.0767558193816908	0.432583176308994	0.201512302391923	-4.15845904189657	3.20401666148362e-05
LDL	69	enmix_neg_relic_q3_rcp	-2.93390693867852	0.298365501387033	-0.112602549854749	0.420505568588626	0.208154205077241	-4.16180665942454	3.15739627302019e-05
LDL	51	enmix_neg_relic_q1_rcp	-2.93600016335608	0.298006525248317	-0.121547696572794	0.430312495858032	0.210707665022313	-4.00195977491069	6.28199804170984e-05
LDL	62	enmix_est_nodye_q2_rcp	-2.91477346311308	0.302825022826181	-0.119725546821462	0.42856645564949	0.20586504553436	-4.11584910755346	3.85756623709047e-05
LDL	48	enmix_neg_mean_q1_rcp	-2.91897604908739	0.29709983069967	-0.136469039840505	0.429117592903061	0.210448240554614	-4.02010625536458	5.81718985191591e-05
LDL	56	enmix_est_mean_q2_rcp	-2.91266049807003	0.302485591471714	-0.121087941361578	0.420729655626611	0.206169662713686	-4.19928319387523	2.67761268557764e-05
LDL	59	enmix_est_relic_q2_rcp	-2.92932495463723	0.303716611744524	-0.106362842815606	0.410328717846856	0.206193886005952	-4.3201896376433	1.55895171984479e-05
LDL	54	enmix_neg_nodye_q1_rcp	-2.91790180901491	0.297621170931934	-0.134401587979733	0.440947314658983	0.209935757384332	-3.90038309227412	9.60405949327169e-05
LDL	50	enmix_est_relic_q1_rcp	-2.92986893510848	0.304938958870493	-0.106625277708476	0.434858640325324	0.206320383670012	-4.03612212551519	5.4341936838156e-05
LDL	47	enmix_est_mean_q1_rcp	-2.91338421215519	0.304185175735116	-0.120574028433236	0.43903767024944	0.205815537976014	-3.99955255302476	6.34623547615905e-05
LDL	53	enmix_est_nodye_q1_rcp	-2.91301246818637	0.30446825715702	-0.11892266928653	0.450194413965599	0.205495750278402	-3.8836606469984	0.000102895493343068
LDL	67	enmix_oob_relic_q3_rcp	-2.88233629976342	0.306332263809761	-0.0863223809552046	0.447232970502269	0.204868929792871	-3.92775827035763	8.57413245721685e-05
LDL	71	enmix_est_nodye_q3_rcp	-2.91148643507422	0.305187110252759	-0.105022692690255	0.434598588689743	0.203739672799572	-4.09018257019759	4.31033761446821e-05
LDL	5	enmix_est_relic_nonorm_norcp	-3.0002225155199	0.313794611786406	-0.0603525640517608	0.476471969008461	0.198816056943445	-3.7288053885603	0.000192389655996755
LDL	65	enmix_est_mean_q3_rcp	-2.9102650199451	0.304654613093821	-0.106042387004363	0.424132420024217	0.204221241026058	-4.19990377505302	2.67028439114688e-05
LDL	6	enmix_neg_relic_nonorm_norcp	-3.01344137219286	0.302873684147445	-0.0745363965259929	0.468228322602184	0.205164870499685	-3.69848518110154	0.000216890010083893
LDL	22	enmix_oob_relic_q2_norcp	-3.00092338021503	0.301236667597207	-0.0794949593625552	0.482646139850763	0.209037330346055	-3.48488723203871	0.000492344489405114
LDL	1	enmix_oob_mean_nonorm_norcp	-2.93368570325013	0.317617974728067	-0.0603238297374341	0.497625892191008	0.195251912765869	-3.57439112825417	0.000351043841624621
LDL	89	minfi_noob_dyecorr	-2.89667260932783	0.312019702546204	-0.0493799804404833	0.502577153078892	0.197935267664764	-3.47591472952929	0.000509114133188036
LDL	68	enmix_est_relic_q3_rcp	-2.92439265680289	0.307172880424827	-0.0913598896798377	0.423490354503794	0.203118771718672	-4.23015821506328	2.33527007679567e-05
LDL	92	minfi_funnorm_bg_dyecorr	-2.85557829692961	0.310930371337419	-0.0498491037982847	0.510004285146551	0.199320997775611	-3.37814961075473	0.000729753659752832
LDL	31	enmix_oob_relic_q3_norcp	-2.99766735166857	0.304047952016352	-0.0671756964181459	0.488824910637604	0.206064848083533	-3.47342555626121	0.000513859890961268
LDL	13	enmix_oob_relic_q1_norcp	-3.0012831322428	0.306504131071549	-0.0661233673091701	0.51755170105466	0.205213257835687	-3.20956774605941	0.00132934716157026
LDL	23	enmix_est_relic_q2_norcp	-3.00283380734155	0.310619080808153	-0.0729781447994099	0.488868331310558	0.201300255416572	-3.55519711292546	0.00037769582586009
LDL	19	enmix_oob_mean_q2_norcp	-2.93495932935854	0.312406815840187	-0.0757709953367296	0.527383203704704	0.199715875114091	-3.20369050562498	0.00135678243257646
LDL	84	watermelon_raw_PBC	-2.92742598876787	0.301784116737044	-0.114211169694791	0.435876498344826	0.205880672716395	-4.03338655095557	5.49787295407619e-05
LDL	101	cross_noob_nodyecorr_BMIQ	-2.85063886892315	0.313323123286247	-0.0699732462302346	0.456554451518634	0.197831161297596	-3.9632143919223	7.39473177294188e-05
LDL	3	enmix_neg_mean_nonorm_norcp	-2.97617526027173	0.306262676604585	-0.0866020361124568	0.483817909877995	0.201707987877525	-3.59949385224603	0.00031883717054421
LDL	24	enmix_neg_relic_q2_norcp	-3.01435890167295	0.300104235220145	-0.0879357430296723	0.490516682315227	0.207714005500236	-3.42921503055759	0.000605329734498237
LDL	2	enmix_est_mean_nonorm_norcp	-2.9506543651323	0.321024219284002	-0.0694155649634663	0.503451325803391	0.193223198465522	-3.55168659166132	0.00038277048791522
LDL	28	enmix_oob_mean_q3_norcp	-2.93256993514533	0.314534512033215	-0.0603317780786541	0.524495549452137	0.197212027209453	-3.27220578596704	0.00106711873608425
LDL	33	enmix_neg_relic_q3_norcp	-3.01197892690452	0.30205031844101	-0.0757050522914143	0.497820744376038	0.205283866333467	-3.39780826552871	0.000679280096862518
LDL	88	minfi_illumina_nobg_normcontrol	-2.94597018234592	0.300787932315587	-0.0926282827485594	0.481479230337918	0.205143568078585	-3.56283256088124	0.000366874697313753
LDL	20	enmix_est_mean_q2_norcp	-2.95125999743842	0.317385760185265	-0.0804052314107373	0.516921611312006	0.195603009163064	-3.37348612893739	0.000742227860135965
LDL	93	minfi_funnorm_bg_nodyecorr	-2.84584192692407	0.319351665810291	-0.04189206691355	0.532645697383161	0.194527486402344	-3.23809668424402	0.00120330023041003
LDL	10	enmix_oob_mean_q1_norcp	-2.9339849659452	0.316527558285226	-0.0693722887888191	0.548268054962252	0.197248969535303	-3.04686489189049	0.00231241622926329
LDL	90	minfi_noob_nodyecorr	-2.8866723351725	0.320768896111751	-0.040951344242227	0.533296346305619	0.192995011239969	-3.25748322956655	0.00112404900102898
LDL	87	minfi_illumina_bg_normcontrol	-2.96661987266746	0.307228063637509	-0.086090680047806	0.487090299743816	0.201196844764773	-3.57513435914089	0.000350048081284444
LDL	21	enmix_neg_mean_q2_norcp	-2.97710201122298	0.303076518086863	-0.0986393447497157	0.502391232241236	0.20453043182725	-3.36564153108999	0.00076365879418804
LDL	7	enmix_oob_nodye_nonorm_norcp	-2.91731477604216	0.329471132667547	-0.0484286143385094	0.537864981332584	0.188611124258645	-3.28796997961008	0.00100912599454985
LDL	32	enmix_est_relic_q3_norcp	-2.99857594637995	0.312721724649854	-0.0606882559752	0.500162997072983	0.199146432718905	-3.4789538033877	0.000503375354167606
LDL	14	enmix_est_relic_q1_norcp	-2.99882352344881	0.315985888470263	-0.0586961494827621	0.526856700843149	0.197806432791696	-3.23966553200929	0.00119669982597119
LDL	30	enmix_neg_mean_q3_norcp	-2.97548218015025	0.304406345470431	-0.0865330269904291	0.502808380960597	0.202787084785485	-3.39048285326017	0.000697696188812258
LDL	91	minfi_funnorm_nobg_nodyecorr	-2.90912266755814	0.300864107695307	-0.0879506749156973	0.484331452256052	0.205581645879001	-3.5265102817724	0.000421074815367315
LDL	9	enmix_neg_nodye_nonorm_norcp	-2.97174467179437	0.311728340704442	-0.0805828826138691	0.504973462479009	0.198483583391063	-3.44234716524588	0.000576689631425617
LDL	15	enmix_neg_relic_q1_norcp	-3.0109991618023	0.306189535638122	-0.0705538533608729	0.522916514273939	0.203727680536904	-3.18235329872652	0.00146083500431436
LDL	25	enmix_oob_nodye_q2_norcp	-2.91884640518896	0.326304853395831	-0.0610860060839254	0.56561183274696	0.191562593021346	-2.97473131331443	0.0029324527451704
LDL	85	minfi_raw	-2.94595310601637	0.302301006213057	-0.0907023130025396	0.490000315300844	0.204282499419199	-3.49197433179399	0.000479464320474869
LDL	83	watermelon_raw_BMIQ	-2.89352180742784	0.305104504158651	-0.103789463492455	0.44539821905205	0.202723791935361	-3.98959843332441	6.6185249331028e-05
LDL	29	enmix_est_mean_q3_norcp	-2.94927159072181	0.318833084050053	-0.0676500270983055	0.51841709498015	0.194115170563258	-3.38446065886401	0.000713182384350145
LDL	86	minfi_illumina_bg_nonorm	-2.9663913175258	0.308796474569185	-0.0840690052312717	0.495955844529169	0.200381530703448	-3.49966574706184	0.000465841892954826
LDL	34	enmix_oob_nodye_q3_norcp	-2.91634102930946	0.328245042369774	-0.0469488016311874	0.566519098253459	0.189292349061393	-3.00194112009414	0.00268264057381482
LDL	8	enmix_est_nodye_nonorm_norcp	-2.94285282858952	0.32794882447038	-0.0627848360325707	0.52897787689037	0.189520178756273	-3.36011010964912	0.00077911414078232
LDL	12	enmix_neg_mean_q1_norcp	-2.97617759368084	0.307933670593104	-0.0840174657418776	0.523760163776053	0.201501573126716	-3.20951043766649	0.00132961219088003
LDL	27	enmix_neg_nodye_q2_norcp	-2.97490189146656	0.309587899964981	-0.0911596568230403	0.525123979188668	0.200615010570667	-3.21073129872942	0.00132397670759282
LDL	11	enmix_est_mean_q1_norcp	-2.95043636831735	0.321767000514393	-0.0690127954909758	0.541471576808776	0.193223532245345	-3.17489643484141	0.00149889987895184
LDL	76	watermelon_nanes	-2.91865074735047	0.262549917368135	-0.122450145653883	0.451958616328368	0.236086759427126	-3.36386785122641	0.000768583352662984
[truncated: 2,142 more rows]
