# Supplementary material for: Significant variation in the performance of DNA methylation predictors across data preprocessing and normalization strategies
Source: Genome Biol. 2022 Oct 24;23:225. doi: 10.1186/s13059-022-02793-w (PMC9590227; doi:10.1186/s13059-022-02793-w)
Supplement: Supplementary file 10 — Additional file 10. Table that describes sample quality control statistics. [file 13059_2022_2793_MOESM10_ESM.txt]

SampleID	batch	mMed	uMed	Pdet_05	Excluded	Study	Replicate	Sample_plate	Sample_Well	array_id	array_position
201096090110_R01C01	batch10a	11.405	10.556	FALSE	FALSE	JacksonHeart	General	methylation_plate_20	A11	X201096090110	R01C01
201096090110_R02C01	batch10a	11.656	10.68	FALSE	FALSE	JacksonHeart	Replicate Group	methylation_plate_20	B11	X201096090110	R02C01
201096090110_R03C01	batch10a	11.792	10.878	FALSE	FALSE	JacksonHeart	General	methylation_plate_20	C11	X201096090110	R03C01
201096090110_R04C01	batch10a	12.132	11.08	FALSE	TRUE	Goldn	General	methylation_plate_20	D11	X201096090110	R04C01
201096090110_R05C01	batch10a	12.185	11.02	FALSE	FALSE	JacksonHeart	General	methylation_plate_20	E11	X201096090110	R05C01
201096090110_R06C01	batch10a	12.095	11.007	FALSE	FALSE	JacksonHeart	General	methylation_plate_20	F11	X201096090110	R06C01
201096090110_R07C01	batch10a	12.103	11.25	FALSE	FALSE	JacksonHeart	General	methylation_plate_20	G11	X201096090110	R07C01
201096090110_R08C01	batch10a	12.015	11.206	FALSE	FALSE	JacksonHeart	General	methylation_plate_20	H11	X201096090110	R08C01
201096090130_R01C01	batch10a	11.442	10.467	FALSE	FALSE	JacksonHeart	General	methylation_plate_20	A12	X201096090130	R01C01
201096090130_R02C01	batch10a	11.787	10.747	FALSE	FALSE	JacksonHeart	General	methylation_plate_20	B12	X201096090130	R02C01
201096090130_R03C01	batch10a	11.834	10.829	FALSE	FALSE	JacksonHeart	General	methylation_plate_20	C12	X201096090130	R03C01
201096090130_R04C01	batch10a	11.686	10.87	FALSE	TRUE	Goldn	General	methylation_plate_20	D12	X201096090130	R04C01
201096090130_R05C01	batch10a	11.925	10.956	FALSE	FALSE	JacksonHeart	General	methylation_plate_20	E12	X201096090130	R05C01
201096090130_R06C01	batch10a	11.987	10.962	FALSE	FALSE	JacksonHeart	General	methylation_plate_20	F12	X201096090130	R06C01
201096090130_R07C01	batch10a	12.001	11.143	FALSE	FALSE	JacksonHeart	General	methylation_plate_20	G12	X201096090130	R07C01
201096090130_R08C01	batch10a	12.133	11.162	FALSE	FALSE	JacksonHeart	General	methylation_plate_20	H12	X201096090130	R08C01
201105900030_R01C01	batch10a	11.33	10.425	FALSE	FALSE	JacksonHeart	General	methylation_plate_19	A07	X201105900030	R01C01
201105900030_R02C01	batch10a	11.656	10.54	FALSE	FALSE	JacksonHeart	General	methylation_plate_19	B07	X201105900030	R02C01
201105900030_R03C01	batch10a	11.625	10.691	FALSE	TRUE	Goldn	General	methylation_plate_19	C07	X201105900030	R03C01
201105900030_R04C01	batch10a	11.809	10.741	FALSE	FALSE	JacksonHeart	General	methylation_plate_19	D07	X201105900030	R04C01
201105900030_R05C01	batch10a	11.913	10.82	FALSE	FALSE	JacksonHeart	Replicate Group	methylation_plate_19	E07	X201105900030	R05C01
201105900030_R06C01	batch10a	11.823	10.873	FALSE	FALSE	JacksonHeart	General	methylation_plate_19	F07	X201105900030	R06C01
201105900030_R07C01	batch10a	11.961	11.176	FALSE	FALSE	JacksonHeart	General	methylation_plate_19	G07	X201105900030	R07C01
201105900030_R08C01	batch10a	11.713	11.101	FALSE	FALSE	JacksonHeart	General	methylation_plate_19	H07	X201105900030	R08C01
201105900040_R01C01	batch10a	11.505	10.506	FALSE	FALSE	JacksonHeart	General	methylation_plate_19	A09	X201105900040	R01C01
201105900040_R02C01	batch10a	11.692	10.69	FALSE	FALSE	JacksonHeart	General	methylation_plate_19	B09	X201105900040	R02C01
201105900040_R03C01	batch10a	12.001	10.762	FALSE	TRUE	Goldn	General	methylation_plate_19	C09	X201105900040	R03C01
201105900040_R04C01	batch10a	12.045	10.794	FALSE	FALSE	JacksonHeart	General	methylation_plate_19	D09	X201105900040	R04C01
201105900040_R05C01	batch10a	12.118	10.954	FALSE	FALSE	JacksonHeart	General	methylation_plate_19	E09	X201105900040	R05C01
201105900040_R06C01	batch10a	11.962	10.906	FALSE	FALSE	JacksonHeart	General	methylation_plate_19	F09	X201105900040	R06C01
201105900040_R07C01	batch10a	11.973	10.947	FALSE	FALSE	JacksonHeart	General	methylation_plate_19	G09	X201105900040	R07C01
201105900040_R08C01	batch10a	12.064	11.118	FALSE	FALSE	JacksonHeart	General	methylation_plate_19	H09	X201105900040	R08C01
201105900041_R01C01	batch10a	11.623	10.853	FALSE	FALSE	JacksonHeart	General	methylation_plate_19	A11	X201105900041	R01C01
201105900041_R02C01	batch10a	11.666	10.745	FALSE	FALSE	JacksonHeart	General	methylation_plate_19	B11	X201105900041	R02C01
201105900041_R03C01	batch10a	12.107	11.159	FALSE	TRUE	Goldn	General	methylation_plate_19	C11	X201105900041	R03C01
201105900041_R04C01	batch10a	12.043	11.097	FALSE	FALSE	JacksonHeart	General	methylation_plate_19	D11	X201105900041	R04C01
201105900041_R05C01	batch10a	12.196	11.064	FALSE	FALSE	JacksonHeart	General	methylation_plate_19	E11	X201105900041	R05C01
201105900041_R06C01	batch10a	12.186	11.07	FALSE	FALSE	JacksonHeart	Replicate Group	methylation_plate_19	F11	X201105900041	R06C01
201105900041_R07C01	batch10a	12.13	11.102	FALSE	FALSE	JacksonHeart	General	methylation_plate_19	G11	X201105900041	R07C01
201105900041_R08C01	batch10a	11.878	11.016	FALSE	FALSE	JacksonHeart	General	methylation_plate_19	H11	X201105900041	R08C01
201105900050_R01C01	batch10a	11.757	11.014	FALSE	FALSE	JacksonHeart	General	methylation_plate_20	A03	X201105900050	R01C01
201105900050_R02C01	batch10a	11.874	11.031	FALSE	FALSE	JacksonHeart	General	methylation_plate_20	B03	X201105900050	R02C01
201105900050_R03C01	batch10a	11.986	11.079	FALSE	FALSE	JacksonHeart	General	methylation_plate_20	C03	X201105900050	R03C01
201105900050_R04C01	batch10a	12	11.117	FALSE	TRUE	Goldn	General	methylation_plate_20	D03	X201105900050	R04C01
201105900050_R05C01	batch10a	12.125	11.099	FALSE	FALSE	JacksonHeart	General	methylation_plate_20	E03	X201105900050	R05C01
201105900050_R06C01	batch10a	12.134	11.176	FALSE	FALSE	JacksonHeart	General	methylation_plate_20	F03	X201105900050	R06C01
201105900050_R07C01	batch10a	12.041	11.046	FALSE	FALSE	JacksonHeart	General	methylation_plate_20	G03	X201105900050	R07C01
201105900050_R08C01	batch10a	12.199	11.286	FALSE	FALSE	JacksonHeart	General	methylation_plate_20	H03	X201105900050	R08C01
201105980012_R01C01	batch10a	11.524	10.59	FALSE	FALSE	JacksonHeart	General	methylation_plate_19	A01	X201105980012	R01C01
201105980012_R02C01	batch10a	11.301	10.629	FALSE	FALSE	JacksonHeart	General	methylation_plate_19	B01	X201105980012	R02C01
201105980012_R03C01	batch10a	11.776	10.733	FALSE	FALSE	JacksonHeart	Replicate Group	methylation_plate_19	C01	X201105980012	R03C01
201105980012_R04C01	batch10a	12.032	10.953	FALSE	FALSE	JacksonHeart	General	methylation_plate_19	D01	X201105980012	R04C01
201105980012_R05C01	batch10a	12.072	11.063	FALSE	FALSE	JacksonHeart	General	methylation_plate_19	E01	X201105980012	R05C01
201105980012_R06C01	batch10a	12.097	10.973	FALSE	FALSE	JacksonHeart	General	methylation_plate_19	F01	X201105980012	R06C01
201105980012_R07C01	batch10a	11.961	11.148	FALSE	FALSE	JacksonHeart	General	methylation_plate_19	G01	X201105980012	R07C01
201105980012_R08C01	batch10a	11.79	10.805	FALSE	FALSE	JacksonHeart	General	methylation_plate_19	H01	X201105980012	R08C01
201105980013_R01C01	batch10a	11.333	10.408	FALSE	FALSE	JacksonHeart	General	methylation_plate_19	A02	X201105980013	R01C01
201105980013_R02C01	batch10a	11.826	10.652	FALSE	FALSE	JacksonHeart	General	methylation_plate_19	B02	X201105980013	R02C01
201105980013_R03C01	batch10a	11.692	10.528	FALSE	FALSE	JacksonHeart	Replicate Group	methylation_plate_19	C02	X201105980013	R03C01
201105980013_R04C01	batch10a	12.086	10.797	FALSE	FALSE	JacksonHeart	General	methylation_plate_19	D02	X201105980013	R04C01
201105980013_R05C01	batch10a	11.923	10.666	FALSE	FALSE	JacksonHeart	General	methylation_plate_19	E02	X201105980013	R05C01
201105980013_R06C01	batch10a	12	10.695	FALSE	FALSE	JacksonHeart	General	methylation_plate_19	F02	X201105980013	R06C01
201105980013_R07C01	batch10a	12.307	10.915	FALSE	FALSE	JacksonHeart	General	methylation_plate_19	G02	X201105980013	R07C01
201105980013_R08C01	batch10a	12.192	11.098	FALSE	FALSE	JacksonHeart	General	methylation_plate_19	H02	X201105980013	R08C01
201105980014_R01C01	batch10a	11.348	10.417	FALSE	FALSE	JacksonHeart	General	methylation_plate_19	A03	X201105980014	R01C01
201105980014_R02C01	batch10a	11.739	10.767	FALSE	FALSE	JacksonHeart	General	methylation_plate_19	B03	X201105980014	R02C01
201105980014_R03C01	batch10a	11.911	10.844	FALSE	TRUE	Goldn	General	methylation_plate_19	C03	X201105980014	R03C01
201105980014_R04C01	batch10a	11.963	11.011	FALSE	FALSE	JacksonHeart	General	methylation_plate_19	D03	X201105980014	R04C01
201105980014_R05C01	batch10a	11.985	10.967	FALSE	FALSE	JacksonHeart	General	methylation_plate_19	E03	X201105980014	R05C01
201105980014_R06C01	batch10a	12.031	10.942	FALSE	FALSE	JacksonHeart	General	methylation_plate_19	F03	X201105980014	R06C01
201105980014_R07C01	batch10a	12.074	11.137	FALSE	FALSE	JacksonHeart	General	methylation_plate_19	G03	X201105980014	R07C01
201105980014_R08C01	batch10a	11.903	11.087	FALSE	FALSE	JacksonHeart	General	methylation_plate_19	H03	X201105980014	R08C01
201105980017_R01C01	batch10a	11.503	10.522	FALSE	FALSE	JacksonHeart	Replicate Group	methylation_plate_19	A04	X201105980017	R01C01
201105980017_R02C01	batch10a	11.621	10.607	FALSE	FALSE	JacksonHeart	General	methylation_plate_19	B04	X201105980017	R02C01
201105980017_R03C01	batch10a	11.868	10.827	FALSE	TRUE	Goldn	General	methylation_plate_19	C04	X201105980017	R03C01
201105980017_R04C01	batch10a	11.785	10.884	FALSE	FALSE	JacksonHeart	General	methylation_plate_19	D04	X201105980017	R04C01
201105980017_R05C01	batch10a	12.007	10.95	FALSE	FALSE	JacksonHeart	General	methylation_plate_19	E04	X201105980017	R05C01
201105980017_R06C01	batch10a	12.055	10.915	FALSE	FALSE	JacksonHeart	General	methylation_plate_19	F04	X201105980017	R06C01
201105980017_R07C01	batch10a	12.062	11.05	FALSE	FALSE	JacksonHeart	General	methylation_plate_19	G04	X201105980017	R07C01
201105980017_R08C01	batch10a	11.747	10.908	FALSE	FALSE	JacksonHeart	General	methylation_plate_19	H04	X201105980017	R08C01
201105980021_R01C01	batch10a	11.16	10.312	FALSE	FALSE	JacksonHeart	General	methylation_plate_19	A05	X201105980021	R01C01
201105980021_R02C01	batch10a	11.538	10.628	FALSE	FALSE	JacksonHeart	General	methylation_plate_19	B05	X201105980021	R02C01
201105980021_R03C01	batch10a	11.819	10.676	FALSE	TRUE	Goldn	General	methylation_plate_19	C05	X201105980021	R03C01
201105980021_R04C01	batch10a	11.826	10.708	FALSE	FALSE	JacksonHeart	General	methylation_plate_19	D05	X201105980021	R04C01
201105980021_R05C01	batch10a	11.718	10.826	FALSE	FALSE	JacksonHeart	Replicate Group	methylation_plate_19	E05	X201105980021	R05C01
201105980021_R06C01	batch10a	11.76	10.831	FALSE	FALSE	JacksonHeart	Replicate Group	methylation_plate_19	F05	X201105980021	R06C01
201105980021_R07C01	batch10a	11.927	11.104	FALSE	FALSE	JacksonHeart	General	methylation_plate_19	G05	X201105980021	R07C01
201105980021_R08C01	batch10a	11.539	10.863	FALSE	FALSE	JacksonHeart	General	methylation_plate_19	H05	X201105980021	R08C01
201105980024_R01C01	batch10a	11.314	10.65	FALSE	FALSE	JacksonHeart	Replicate Group	methylation_plate_19	A06	X201105980024	R01C01
201105980024_R02C01	batch10a	11.535	10.724	FALSE	FALSE	JacksonHeart	General	methylation_plate_19	B06	X201105980024	R02C01
201105980024_R03C01	batch10a	11.922	10.78	FALSE	TRUE	Goldn	General	methylation_plate_19	C06	X201105980024	R03C01
201105980024_R04C01	batch10a	11.732	10.685	FALSE	FALSE	JacksonHeart	General	methylation_plate_19	D06	X201105980024	R04C01
201105980024_R05C01	batch10a	11.93	10.868	FALSE	FALSE	JacksonHeart	General	methylation_plate_19	E06	X201105980024	R05C01
201105980024_R06C01	batch10a	11.998	11.021	FALSE	FALSE	JacksonHeart	General	methylation_plate_19	F06	X201105980024	R06C01
201105980024_R07C01	batch10a	11.8	10.907	FALSE	FALSE	JacksonHeart	Replicate Group	methylation_plate_19	G06	X201105980024	R07C01
201105980024_R08C01	batch10a	11.652	10.95	FALSE	FALSE	JacksonHeart	General	methylation_plate_19	H06	X201105980024	R08C01
201105980034_R01C01	batch10b	11.533	10.853	FALSE	FALSE	JacksonHeart	General	methylation_plate_19	A08	X201105980034	R01C01
201105980034_R02C01	batch10b	11.72	11.009	FALSE	FALSE	JacksonHeart	General	methylation_plate_19	B08	X201105980034	R02C01
201105980034_R03C01	batch10b	11.954	11.14	FALSE	TRUE	Goldn	General	methylation_plate_19	C08	X201105980034	R03C01
201105980034_R04C01	batch10b	11.947	11.126	FALSE	FALSE	JacksonHeart	General	methylation_plate_19	D08	X201105980034	R04C01
201105980034_R05C01	batch10b	12.079	11.226	FALSE	FALSE	JacksonHeart	General	methylation_plate_19	E08	X201105980034	R05C01
201105980034_R06C01	batch10b	11.914	11.088	FALSE	FALSE	JacksonHeart	General	methylation_plate_19	F08	X201105980034	R06C01
201105980034_R07C01	batch10b	12.078	11.19	FALSE	FALSE	JacksonHeart	General	methylation_plate_19	G08	X201105980034	R07C01
201105980034_R08C01	batch10b	11.964	10.92	FALSE	FALSE	JacksonHeart	Replicate Group	methylation_plate_19	H08	X201105980034	R08C01
201105980041_R01C01	batch10b	11.114	10.222	FALSE	FALSE	JacksonHeart	General	methylation_plate_19	A10	X201105980041	R01C01
201105980041_R02C01	batch10b	11.611	10.674	FALSE	FALSE	JacksonHeart	General	methylation_plate_19	B10	X201105980041	R02C01
201105980041_R03C01	batch10b	11.9	10.693	FALSE	TRUE	Goldn	General	methylation_plate_19	C10	X201105980041	R03C01
201105980041_R04C01	batch10b	11.784	10.864	FALSE	FALSE	JacksonHeart	Replicate Group	methylation_plate_19	D10	X201105980041	R04C01
201105980041_R05C01	batch10b	11.984	10.96	FALSE	FALSE	JacksonHeart	General	methylation_plate_19	E10	X201105980041	R05C01
201105980041_R06C01	batch10b	11.899	11.065	FALSE	FALSE	JacksonHeart	General	methylation_plate_19	F10	X201105980041	R06C01
201105980041_R07C01	batch10b	12.06	10.945	FALSE	FALSE	JacksonHeart	General	methylation_plate_19	G10	X201105980041	R07C01
201105980041_R08C01	batch10b	11.863	11.103	FALSE	FALSE	JacksonHeart	General	methylation_plate_19	H10	X201105980041	R08C01
201105980043_R01C01	batch10b	11.43	10.738	FALSE	FALSE	JacksonHeart	General	methylation_plate_19	A12	X201105980043	R01C01
201105980043_R02C01	batch10b	11.798	10.923	FALSE	FALSE	JacksonHeart	General	methylation_plate_19	B12	X201105980043	R02C01
201105980043_R03C01	batch10b	11.838	10.939	FALSE	TRUE	Goldn	General	methylation_plate_19	C12	X201105980043	R03C01
201105980043_R04C01	batch10b	11.912	10.901	FALSE	FALSE	JacksonHeart	General	methylation_plate_19	D12	X201105980043	R04C01
201105980043_R05C01	batch10b	11.674	10.831	FALSE	FALSE	JacksonHeart	General	methylation_plate_19	E12	X201105980043	R05C01
201105980043_R06C01	batch10b	11.809	10.893	FALSE	FALSE	JacksonHeart	General	methylation_plate_19	F12	X201105980043	R06C01
201105980043_R07C01	batch10b	11.816	10.929	FALSE	FALSE	JacksonHeart	Replicate Group	methylation_plate_19	G12	X201105980043	R07C01
201105980043_R08C01	batch10b	11.365	10.75	FALSE	FALSE	JacksonHeart	General	methylation_plate_19	H12	X201105980043	R08C01
201105980044_R01C01	batch10b	11.502	10.731	FALSE	FALSE	JacksonHeart	General	methylation_plate_20	A01	X201105980044	R01C01
201105980044_R02C01	batch10b	11.551	10.815	FALSE	FALSE	JacksonHeart	General	methylation_plate_20	B01	X201105980044	R02C01
201105980044_R03C01	batch10b	11.756	10.931	FALSE	FALSE	JacksonHeart	Replicate Group	methylation_plate_20	C01	X201105980044	R03C01
201105980044_R04C01	batch10b	11.58	10.919	FALSE	FALSE	JacksonHeart	Replicate Group	methylation_plate_20	D01	X201105980044	R04C01
201105980044_R05C01	batch10b	11.444	10.809	FALSE	FALSE	JacksonHeart	General	methylation_plate_20	E01	X201105980044	R05C01
201105980044_R06C01	batch10b	11.647	10.834	FALSE	FALSE	JacksonHeart	General	methylation_plate_20	F01	X201105980044	R06C01
201105980044_R07C01	batch10b	11.685	10.838	FALSE	FALSE	JacksonHeart	General	methylation_plate_20	G01	X201105980044	R07C01
201105980044_R08C01	batch10b	11.384	10.8	FALSE	FALSE	JacksonHeart	General	methylation_plate_20	H01	X201105980044	R08C01
201105980046_R01C01	batch10b	11.42	10.779	FALSE	FALSE	JacksonHeart	General	methylation_plate_20	A02	X201105980046	R01C01
201105980046_R02C01	batch10b	11.805	10.985	FALSE	FALSE	JacksonHeart	General	methylation_plate_20	B02	X201105980046	R02C01
201105980046_R03C01	batch10b	11.757	10.913	FALSE	FALSE	JacksonHeart	General	methylation_plate_20	C02	X201105980046	R03C01
201105980046_R04C01	batch10b	11.734	10.916	FALSE	FALSE	JacksonHeart	Replicate Group	methylation_plate_20	D02	X201105980046	R04C01
201105980046_R05C01	batch10b	12.092	11.006	FALSE	FALSE	JacksonHeart	General	methylation_plate_20	E02	X201105980046	R05C01
201105980046_R06C01	batch10b	12.183	11.088	FALSE	FALSE	JacksonHeart	General	methylation_plate_20	F02	X201105980046	R06C01
201105980046_R07C01	batch10b	12.024	10.958	FALSE	FALSE	JacksonHeart	General	methylation_plate_20	G02	X201105980046	R07C01
201105980046_R08C01	batch10b	11.962	10.851	FALSE	FALSE	JacksonHeart	General	methylation_plate_20	H02	X201105980046	R08C01
201105980057_R01C01	batch10b	11.908	11.047	FALSE	FALSE	JacksonHeart	General	methylation_plate_20	A04	X201105980057	R01C01
201105980057_R02C01	batch10b	12.206	11.444	FALSE	FALSE	JacksonHeart	General	methylation_plate_20	B04	X201105980057	R02C01
201105980057_R03C01	batch10b	12.256	11.297	FALSE	FALSE	JacksonHeart	Replicate Group	methylation_plate_20	C04	X201105980057	R03C01
201105980057_R04C01	batch10b	12.39	11.398	FALSE	TRUE	Goldn	General	methylation_plate_20	D04	X201105980057	R04C01
201105980057_R05C01	batch10b	12.237	11.244	FALSE	FALSE	JacksonHeart	General	methylation_plate_20	E04	X201105980057	R05C01
201105980057_R06C01	batch10b	12.211	11.344	FALSE	FALSE	JacksonHeart	General	methylation_plate_20	F04	X201105980057	R06C01
201105980057_R07C01	batch10b	12.165	11.144	FALSE	FALSE	JacksonHeart	General	methylation_plate_20	G04	X201105980057	R07C01
201105980057_R08C01	batch10b	12.549	11.439	FALSE	FALSE	JacksonHeart	General	methylation_plate_20	H04	X201105980057	R08C01
201105980060_R01C01	batch10b	11.623	10.717	FALSE	FALSE	JacksonHeart	General	methylation_plate_20	A05	X201105980060	R01C01
201105980060_R02C01	batch10b	11.651	10.781	FALSE	FALSE	JacksonHeart	General	methylation_plate_20	B05	X201105980060	R02C01
201105980060_R03C01	batch10b	11.776	10.858	FALSE	FALSE	JacksonHeart	General	methylation_plate_20	C05	X201105980060	R03C01
201105980060_R04C01	batch10b	12.018	10.972	FALSE	TRUE	Goldn	General	methylation_plate_20	D05	X201105980060	R04C01
201105980060_R05C01	batch10b	12.009	10.894	FALSE	FALSE	JacksonHeart	Replicate Group	methylation_plate_20	E05	X201105980060	R05C01
201105980060_R06C01	batch10b	11.889	10.967	FALSE	FALSE	JacksonHeart	General	methylation_plate_20	F05	X201105980060	R06C01
201105980060_R07C01	batch10b	11.992	11.025	FALSE	FALSE	JacksonHeart	General	methylation_plate_20	G05	X201105980060	R07C01
201105980060_R08C01	batch10b	11.882	10.927	FALSE	FALSE	JacksonHeart	General	methylation_plate_20	H05	X201105980060	R08C01
201105980071_R01C01	batch10b	11.497	10.697	FALSE	FALSE	JacksonHeart	General	methylation_plate_20	A06	X201105980071	R01C01
201105980071_R02C01	batch10b	11.643	10.724	FALSE	FALSE	JacksonHeart	General	methylation_plate_20	B06	X201105980071	R02C01
201105980071_R03C01	batch10b	11.878	10.853	FALSE	FALSE	JacksonHeart	General	methylation_plate_20	C06	X201105980071	R03C01
201105980071_R04C01	batch10b	12.02	10.937	FALSE	TRUE	Goldn	General	methylation_plate_20	D06	X201105980071	R04C01
201105980071_R05C01	batch10b	11.885	11.004	FALSE	FALSE	JacksonHeart	General	methylation_plate_20	E06	X201105980071	R05C01
201105980071_R06C01	batch10b	12.02	11.024	FALSE	FALSE	JacksonHeart	General	methylation_plate_20	F06	X201105980071	R06C01
201105980071_R07C01	batch10b	12.161	11.135	FALSE	FALSE	JacksonHeart	General	methylation_plate_20	G06	X201105980071	R07C01
201105980071_R08C01	batch10b	11.853	10.882	FALSE	FALSE	JacksonHeart	Replicate Group	methylation_plate_20	H06	X201105980071	R08C01
201105980080_R01C01	batch10b	11.37	10.795	FALSE	FALSE	JacksonHeart	Replicate Group	methylation_plate_20	A07	X201105980080	R01C01
201105980080_R02C01	batch10b	11.668	10.905	FALSE	FALSE	JacksonHeart	General	methylation_plate_20	B07	X201105980080	R02C01
201105980080_R03C01	batch10b	11.851	11.022	FALSE	FALSE	JacksonHeart	General	methylation_plate_20	C07	X201105980080	R03C01
201105980080_R04C01	batch10b	12.232	11.195	FALSE	TRUE	Goldn	General	methylation_plate_20	D07	X201105980080	R04C01
201105980080_R05C01	batch10b	11.92	11.084	FALSE	FALSE	JacksonHeart	General	methylation_plate_20	E07	X201105980080	R05C01
201105980080_R06C01	batch10b	12.119	11.097	FALSE	FALSE	JacksonHeart	General	methylation_plate_20	F07	X201105980080	R06C01
201105980080_R07C01	batch10b	12.142	11.137	FALSE	FALSE	JacksonHeart	General	methylation_plate_20	G07	X201105980080	R07C01
201105980080_R08C01	batch10b	12.05	11.091	FALSE	FALSE	JacksonHeart	General	methylation_plate_20	H07	X201105980080	R08C01
201105980081_R01C01	batch10b	11.477	10.827	FALSE	FALSE	JacksonHeart	General	methylation_plate_20	A08	X201105980081	R01C01
201105980081_R02C01	batch10b	11.607	10.833	FALSE	FALSE	JacksonHeart	General	methylation_plate_20	B08	X201105980081	R02C01
201105980081_R03C01	batch10b	11.941	10.996	FALSE	FALSE	JacksonHeart	General	methylation_plate_20	C08	X201105980081	R03C01
201105980081_R04C01	batch10b	12.066	11.084	FALSE	TRUE	Goldn	General	methylation_plate_20	D08	X201105980081	R04C01
201105980081_R05C01	batch10b	11.979	11.205	FALSE	FALSE	JacksonHeart	General	methylation_plate_20	E08	X201105980081	R05C01
201105980081_R06C01	batch10b	12.197	11.087	FALSE	FALSE	JacksonHeart	General	methylation_plate_20	F08	X201105980081	R06C01
201105980081_R07C01	batch10b	12.373	11.235	FALSE	FALSE	JacksonHeart	General	methylation_plate_20	G08	X201105980081	R07C01
201105980081_R08C01	batch10b	12.014	11.149	FALSE	FALSE	JacksonHeart	General	methylation_plate_20	H08	X201105980081	R08C01
201105980103_R01C01	batch10b	11.625	10.712	FALSE	FALSE	JacksonHeart	General	methylation_plate_20	A09	X201105980103	R01C01
201105980103_R02C01	batch10b	12.001	10.875	FALSE	FALSE	JacksonHeart	Replicate Group	methylation_plate_20	B09	X201105980103	R02C01
201105980103_R03C01	batch10b	12.105	10.961	FALSE	FALSE	JacksonHeart	General	methylation_plate_20	C09	X201105980103	R03C01
201105980103_R04C01	batch10b	12.149	11.044	FALSE	TRUE	Goldn	General	methylation_plate_20	D09	X201105980103	R04C01
201105980103_R05C01	batch10b	12.02	11.043	FALSE	FALSE	JacksonHeart	General	methylation_plate_20	E09	X201105980103	R05C01
201105980103_R06C01	batch10b	12.191	11.059	FALSE	FALSE	JacksonHeart	General	methylation_plate_20	F09	X201105980103	R06C01
201105980103_R07C01	batch10b	12.318	11.189	FALSE	FALSE	JacksonHeart	General	methylation_plate_20	G09	X201105980103	R07C01
201105980103_R08C01	batch10b	12.293	11.348	FALSE	FALSE	JacksonHeart	General	methylation_plate_20	H09	X201105980103	R08C01
201105980105_R01C01	batch10b	11.565	10.585	FALSE	FALSE	JacksonHeart	General	methylation_plate_20	A10	X201105980105	R01C01
201105980105_R02C01	batch10b	11.779	10.746	FALSE	FALSE	JacksonHeart	General	methylation_plate_20	B10	X201105980105	R02C01
201105980105_R03C01	batch10b	11.938	10.843	FALSE	FALSE	JacksonHeart	General	methylation_plate_20	C10	X201105980105	R03C01
201105980105_R04C01	batch10b	12.075	10.982	FALSE	TRUE	Goldn	General	methylation_plate_20	D10	X201105980105	R04C01
201105980105_R05C01	batch10b	12.168	11.101	FALSE	FALSE	JacksonHeart	General	methylation_plate_20	E10	X201105980105	R05C01
201105980105_R06C01	batch10b	12.021	11.057	FALSE	FALSE	JacksonHeart	General	methylation_plate_20	F10	X201105980105	R06C01
201105980105_R07C01	batch10b	12.204	11.244	FALSE	FALSE	JacksonHeart	General	methylation_plate_20	G10	X201105980105	R07C01
201105980105_R08C01	batch10b	12.046	11.136	FALSE	FALSE	JacksonHeart	General	methylation_plate_20	H10	X201105980105	R08C01
200970160051_R01C01	batch11	11.148	10.559	FALSE	FALSE	JacksonHeart	General	NA	A02	X200970160051	R01C01
200970160051_R02C01	batch11	11.305	10.609	FALSE	FALSE	JacksonHeart	General	NA	B02	X200970160051	R02C01
200970160051_R03C01	batch11	11.511	10.687	FALSE	FALSE	JacksonHeart	General	NA	C02	X200970160051	R03C01
200970160051_R04C01	batch11	11.604	10.842	FALSE	FALSE	JacksonHeart	General	NA	D02	X200970160051	R04C01
200970160051_R05C01	batch11	12.051	11.316	FALSE	FALSE	JacksonHeart	General	NA	E02	X200970160051	R05C01
200970160051_R06C01	batch11	9.443	9.585	TRUE	TRUE	JacksonHeart	Replicate Group	NA	F02	X200970160051	R06C01
200970160051_R07C01	batch11	11.769	11.118	FALSE	FALSE	JacksonHeart	General	NA	G02	X200970160051	R07C01
200970160051_R08C01	batch11	12.06	11.26	FALSE	FALSE	JacksonHeart	Replicate Group	NA	H02	X200970160051	R08C01
200970160059_R01C01	batch11	11.374	10.493	FALSE	FALSE	JacksonHeart	General	NA	A03	X200970160059	R01C01
200970160059_R02C01	batch11	11.457	10.572	FALSE	FALSE	JacksonHeart	General	NA	B03	X200970160059	R02C01
200970160059_R03C01	batch11	11.806	10.755	FALSE	FALSE	JacksonHeart	General	NA	C03	X200970160059	R03C01
200970160059_R04C01	batch11	11.792	10.768	FALSE	FALSE	JacksonHeart	General	NA	D03	X200970160059	R04C01
200970160059_R05C01	batch11	11.896	10.868	FALSE	FALSE	JacksonHeart	General	NA	E03	X200970160059	R05C01
200970160059_R06C01	batch11	11.877	10.951	FALSE	FALSE	JacksonHeart	General	NA	F03	X200970160059	R06C01
200970160059_R07C01	batch11	11.914	11.067	FALSE	FALSE	JacksonHeart	General	NA	G03	X200970160059	R07C01
200970160059_R08C01	batch11	11.914	11.098	FALSE	FALSE	JacksonHeart	General	NA	H03	X200970160059	R08C01
201096090134_R01C01	batch11	11.232	10.473	FALSE	FALSE	JacksonHeart	General	NA	A08	X201096090134	R01C01
201096090134_R02C01	batch11	11.655	10.689	FALSE	FALSE	JacksonHeart	Replicate Group	NA	B08	X201096090134	R02C01
201096090134_R03C01	batch11	11.911	10.819	FALSE	FALSE	JacksonHeart	General	NA	C08	X201096090134	R03C01
201096090134_R04C01	batch11	11.863	10.785	FALSE	FALSE	JacksonHeart	General	NA	D08	X201096090134	R04C01
201096090134_R05C01	batch11	12.011	11.042	FALSE	FALSE	JacksonHeart	General	NA	E08	X201096090134	R05C01
201096090134_R06C01	batch11	12.069	11.131	FALSE	FALSE	JacksonHeart	General	NA	F08	X201096090134	R06C01
201096090134_R07C01	batch11	12.259	11.371	FALSE	FALSE	JacksonHeart	General	NA	G08	X201096090134	R07C01
201096090134_R08C01	batch11	12.034	11.331	FALSE	FALSE	JacksonHeart	General	NA	H08	X201096090134	R08C01
201096090176_R01C01	batch11	11.16	10.362	FALSE	FALSE	JacksonHeart	General	NA	A09	X201096090176	R01C01
201096090176_R02C01	batch11	11.443	10.421	FALSE	FALSE	JacksonHeart	Replicate Group	NA	B09	X201096090176	R02C01
201096090176_R03C01	batch11	11.395	10.321	FALSE	FALSE	JacksonHeart	General	NA	C09	X201096090176	R03C01
201096090176_R04C01	batch11	11.74	10.551	FALSE	FALSE	JacksonHeart	General	NA	D09	X201096090176	R04C01
201096090176_R05C01	batch11	11.872	10.812	FALSE	FALSE	JacksonHeart	Replicate Group	NA	E09	X201096090176	R05C01
201096090176_R06C01	batch11	11.941	10.876	FALSE	FALSE	JacksonHeart	General	NA	F09	X201096090176	R06C01
201096090176_R07C01	batch11	12.166	11.159	FALSE	FALSE	JacksonHeart	General	NA	G09	X201096090176	R07C01
201096090176_R08C01	batch11	12.186	11.229	FALSE	FALSE	JacksonHeart	General	NA	H09	X201096090176	R08C01
201096090186_R01C01	batch11	11.088	10.325	FALSE	FALSE	JacksonHeart	General	NA	A10	X201096090186	R01C01
201096090186_R02C01	batch11	11.628	10.446	FALSE	FALSE	JacksonHeart	General	NA	B10	X201096090186	R02C01
201096090186_R03C01	batch11	11.778	10.586	FALSE	FALSE	JacksonHeart	General	NA	C10	X201096090186	R03C01
201096090186_R04C01	batch11	11.846	10.534	FALSE	FALSE	JacksonHeart	Replicate Group	NA	D10	X201096090186	R04C01
201096090186_R05C01	batch11	12.037	10.726	FALSE	FALSE	JacksonHeart	General	NA	E10	X201096090186	R05C01
201096090186_R06C01	batch11	11.939	10.878	FALSE	FALSE	JacksonHeart	General	NA	F10	X201096090186	R06C01
201096090186_R07C01	batch11	12.219	11.14	FALSE	FALSE	JacksonHeart	General	NA	G10	X201096090186	R07C01
201096090186_R08C01	batch11	6.19	8.676	TRUE	NA	NA	General	NA	NA	X201096090186	R08C01
201105900082_R01C01	batch11	11.291	10.317	FALSE	FALSE	JacksonHeart	General	NA	A07	X201105900082	R01C01
201105900082_R02C01	batch11	11.562	10.384	FALSE	FALSE	JacksonHeart	General	NA	B07	X201105900082	R02C01
201105900082_R03C01	batch11	11.802	10.542	FALSE	TRUE	Goldn	General	NA	C07	X201105900082	R03C01
201105900082_R04C01	batch11	11.717	10.691	FALSE	FALSE	JacksonHeart	General	NA	D07	X201105900082	R04C01
201105900082_R05C01	batch11	11.49	10.607	FALSE	FALSE	JacksonHeart	General	NA	E07	X201105900082	R05C01
201105900082_R06C01	batch11	11.869	10.828	FALSE	FALSE	JacksonHeart	General	NA	F07	X201105900082	R06C01
201105900082_R07C01	batch11	11.968	10.854	FALSE	FALSE	JacksonHeart	General	NA	G07	X201105900082	R07C01
201105900082_R08C01	batch11	11.874	10.886	FALSE	FALSE	JacksonHeart	General	NA	H07	X201105900082	R08C01
201105980040_R01C01	batch11	11.292	10.714	FALSE	FALSE	JacksonHeart	General	NA	A01	X201105980040	R01C01
201105980040_R02C01	batch11	11.427	10.88	FALSE	FALSE	JacksonHeart	General	NA	B01	X201105980040	R02C01
201105980040_R03C01	batch11	11.641	10.784	FALSE	FALSE	JacksonHeart	General	NA	C01	X201105980040	R03C01
201105980040_R04C01	batch11	11.91	10.968	FALSE	FALSE	JacksonHeart	General	NA	D01	X201105980040	R04C01
201105980040_R05C01	batch11	11.298	10.802	FALSE	FALSE	JacksonHeart	General	NA	E01	X201105980040	R05C01
201105980040_R06C01	batch11	11.51	10.973	FALSE	FALSE	JacksonHeart	General	NA	F01	X201105980040	R06C01
201105980040_R07C01	batch11	11.788	10.935	FALSE	FALSE	JacksonHeart	General	NA	G01	X201105980040	R07C01
201105980040_R08C01	batch11	11.666	10.899	FALSE	FALSE	JacksonHeart	General	NA	H01	X201105980040	R08C01
201105980072_R01C01	batch11	11.146	10.846	FALSE	FALSE	JacksonHeart	Replicate Group	NA	A04	X201105980072	R01C01
201105980072_R02C01	batch11	11.796	11.085	FALSE	FALSE	JacksonHeart	General	NA	B04	X201105980072	R02C01
201105980072_R03C01	batch11	11.81	11.087	FALSE	FALSE	JacksonHeart	General	NA	C04	X201105980072	R03C01
201105980072_R04C01	batch11	11.757	11.143	FALSE	FALSE	JacksonHeart	General	NA	D04	X201105980072	R04C01
201105980072_R05C01	batch11	11.843	11.102	FALSE	FALSE	JacksonHeart	General	NA	E04	X201105980072	R05C01
201105980072_R06C01	batch11	12.073	11.112	FALSE	FALSE	JacksonHeart	General	NA	F04	X201105980072	R06C01
201105980072_R07C01	batch11	11.936	11.076	FALSE	FALSE	JacksonHeart	General	NA	G04	X201105980072	R07C01
201105980072_R08C01	batch11	11.891	11.155	FALSE	FALSE	JacksonHeart	General	NA	H04	X201105980072	R08C01
201105980076_R01C01	batch11	11.419	10.638	FALSE	FALSE	JacksonHeart	General	NA	A05	X201105980076	R01C01
201105980076_R02C01	batch11	11.73	10.75	FALSE	FALSE	JacksonHeart	General	NA	B05	X201105980076	R02C01
201105980076_R03C01	batch11	11.807	10.777	FALSE	FALSE	JacksonHeart	General	NA	C05	X201105980076	R03C01
201105980076_R04C01	batch11	11.964	10.873	FALSE	FALSE	JacksonHeart	General	NA	D05	X201105980076	R04C01
201105980076_R05C01	batch11	12.037	10.962	FALSE	FALSE	JacksonHeart	General	NA	E05	X201105980076	R05C01
201105980076_R06C01	batch11	12.13	11.115	FALSE	FALSE	JacksonHeart	General	NA	F05	X201105980076	R06C01
201105980076_R07C01	batch11	12.287	11.449	FALSE	FALSE	JacksonHeart	General	NA	G05	X201105980076	R07C01
201105980076_R08C01	batch11	12.037	11.225	FALSE	FALSE	JacksonHeart	General	NA	H05	X201105980076	R08C01
201105980078_R01C01	batch11	11.548	10.898	FALSE	FALSE	JacksonHeart	General	NA	A06	X201105980078	R01C01
201105980078_R02C01	batch11	11.643	10.956	FALSE	FALSE	JacksonHeart	General	NA	B06	X201105980078	R02C01
201105980078_R03C01	batch11	11.714	11.002	FALSE	FALSE	JacksonHeart	General	NA	C06	X201105980078	R03C01
201105980078_R04C01	batch11	11.932	11.139	FALSE	FALSE	JacksonHeart	General	NA	D06	X201105980078	R04C01
201105980078_R05C01	batch11	12.212	11.273	FALSE	FALSE	JacksonHeart	General	NA	E06	X201105980078	R05C01
201105980078_R06C01	batch11	10.858	10.685	TRUE	TRUE	JacksonHeart	Replicate Group	NA	F06	X201105980078	R06C01
201105980078_R07C01	batch11	12.219	11.322	FALSE	FALSE	JacksonHeart	General	NA	G06	X201105980078	R07C01
201105980078_R08C01	batch11	12.071	11.259	FALSE	FALSE	JacksonHeart	General	NA	H06	X201105980078	R08C01
201096090177_R01C01	batch1a	11.798	11.143	FALSE	FALSE	JacksonHeart	General	methylation_plate_2	A11	X201096090177	R01C01
201096090177_R02C01	batch1a	11.887	11.123	FALSE	FALSE	JacksonHeart	Replicate Group	methylation_plate_2	B11	X201096090177	R02C01
201096090177_R03C01	batch1a	12.2	11.21	FALSE	FALSE	JacksonHeart	General	methylation_plate_2	C11	X201096090177	R03C01
201096090177_R04C01	batch1a	12.346	11.38	FALSE	FALSE	JacksonHeart	General	methylation_plate_2	D11	X201096090177	R04C01
201096090177_R05C01	batch1a	12.132	11.062	FALSE	FALSE	JacksonHeart	General	methylation_plate_2	E11	X201096090177	R05C01
201096090177_R06C01	batch1a	12.264	11.226	FALSE	FALSE	JacksonHeart	General	methylation_plate_2	F11	X201096090177	R06C01
201096090177_R07C01	batch1a	12.115	11.209	FALSE	FALSE	JacksonHeart	General	methylation_plate_2	G11	X201096090177	R07C01
201096090177_R08C01	batch1a	12.313	11.286	FALSE	FALSE	JacksonHeart	General	methylation_plate_2	H11	X201096090177	R08C01
201105900112_R01C01	batch1a	11.675	11.069	FALSE	FALSE	JacksonHeart	General	methylation_plate_2	A07	X201105900112	R01C01
201105900112_R02C01	batch1a	12.133	11.127	FALSE	TRUE	Goldn	General	methylation_plate_2	B07	X201105900112	R02C01
201105900112_R03C01	batch1a	12.022	11.246	FALSE	FALSE	JacksonHeart	General	methylation_plate_2	C07	X201105900112	R03C01
201105900112_R04C01	batch1a	12.072	11.262	FALSE	FALSE	JacksonHeart	General	methylation_plate_2	D07	X201105900112	R04C01
201105900112_R05C01	batch1a	12.275	11.329	FALSE	FALSE	JacksonHeart	General	methylation_plate_2	E07	X201105900112	R05C01
201105900112_R06C01	batch1a	12.287	11.373	FALSE	FALSE	JacksonHeart	General	methylation_plate_2	F07	X201105900112	R06C01
201105900112_R07C01	batch1a	12.612	11.572	FALSE	FALSE	JacksonHeart	General	methylation_plate_2	G07	X201105900112	R07C01
201105900112_R08C01	batch1a	12.423	11.526	FALSE	FALSE	JacksonHeart	General	methylation_plate_2	H07	X201105900112	R08C01
201105900125_R01C01	batch1a	11.797	11.012	FALSE	FALSE	JacksonHeart	General	methylation_plate_2	A08	X201105900125	R01C01
201105900125_R02C01	batch1a	12.289	11	FALSE	TRUE	Goldn	General	methylation_plate_2	B08	X201105900125	R02C01
201105900125_R03C01	batch1a	12.194	11.075	FALSE	FALSE	JacksonHeart	General	methylation_plate_2	C08	X201105900125	R03C01
201105900125_R04C01	batch1a	12.28	11.258	FALSE	FALSE	JacksonHeart	General	methylation_plate_2	D08	X201105900125	R04C01
201105900125_R05C01	batch1a	12.161	11.166	FALSE	FALSE	JacksonHeart	Replicate Group	methylation_plate_2	E08	X201105900125	R05C01
201105900125_R06C01	batch1a	12.545	11.316	FALSE	FALSE	JacksonHeart	General	methylation_plate_2	F08	X201105900125	R06C01
201105900125_R07C01	batch1a	6.304	6.845	TRUE	TRUE	JacksonHeart	General	methylation_plate_2	G08	X201105900125	R07C01
201105900125_R08C01	batch1a	12.427	11.411	FALSE	FALSE	JacksonHeart	General	methylation_plate_2	H08	X201105900125	R08C01
201105900155_R01C01	batch1a	11.747	10.899	FALSE	FALSE	JacksonHeart	General	methylation_plate_2	A10	X201105900155	R01C01
201105900155_R02C01	batch1a	12.164	11.152	FALSE	TRUE	Goldn	General	methylation_plate_2	B10	X201105900155	R02C01
201105900155_R03C01	batch1a	12.209	11.243	FALSE	FALSE	JacksonHeart	General	methylation_plate_2	C10	X201105900155	R03C01
201105900155_R04C01	batch1a	12.155	11.134	FALSE	FALSE	JacksonHeart	General	methylation_plate_2	D10	X201105900155	R04C01
201105900155_R05C01	batch1a	12.152	11.208	FALSE	FALSE	JacksonHeart	General	methylation_plate_2	E10	X201105900155	R05C01
201105900155_R06C01	batch1a	12.272	11.214	FALSE	FALSE	JacksonHeart	General	methylation_plate_2	F10	X201105900155	R06C01
201105900155_R07C01	batch1a	12.39	11.366	FALSE	FALSE	JacksonHeart	General	methylation_plate_2	G10	X201105900155	R07C01
201105900155_R08C01	batch1a	12.103	11.021	FALSE	FALSE	JacksonHeart	General	methylation_plate_2	H10	X201105900155	R08C01
201118840007_R01C01	batch1a	11.879	11.069	FALSE	TRUE	Goldn	General	methylation_plate_1	A01	X201118840007	R01C01
201118840007_R02C01	batch1a	7.066	7.5	TRUE	TRUE	JacksonHeart	General	methylation_plate_1	B01	X201118840007	R02C01
201118840007_R03C01	batch1a	12.104	11.175	FALSE	FALSE	JacksonHeart	General	methylation_plate_1	C01	X201118840007	R03C01
201118840007_R04C01	batch1a	11.8	10.873	FALSE	FALSE	JacksonHeart	General	methylation_plate_1	D01	X201118840007	R04C01
201118840007_R05C01	batch1a	12.041	10.966	FALSE	FALSE	JacksonHeart	General	methylation_plate_1	E01	X201118840007	R05C01
201118840007_R06C01	batch1a	6.931	7.468	TRUE	TRUE	JacksonHeart	General	methylation_plate_1	F01	X201118840007	R06C01
201118840007_R07C01	batch1a	6.714	7.267	TRUE	TRUE	JacksonHeart	General	methylation_plate_1	G01	X201118840007	R07C01
201118840007_R08C01	batch1a	11.755	10.762	FALSE	FALSE	JacksonHeart	General	methylation_plate_1	H01	X201118840007	R08C01
201118840032_R01C01	batch1a	11.774	11.083	FALSE	TRUE	Goldn	General	methylation_plate_1	A05	X201118840032	R01C01
201118840032_R02C01	batch1a	11.769	11.034	FALSE	FALSE	JacksonHeart	General	methylation_plate_1	B05	X201118840032	R02C01
201118840032_R03C01	batch1a	11.792	10.951	FALSE	FALSE	JacksonHeart	General	methylation_plate_1	C05	X201118840032	R03C01
201118840032_R04C01	batch1a	11.75	11.007	FALSE	FALSE	JacksonHeart	General	methylation_plate_1	D05	X201118840032	R04C01
201118840032_R05C01	batch1a	11.93	10.994	FALSE	FALSE	JacksonHeart	General	methylation_plate_1	E05	X201118840032	R05C01
201118840032_R06C01	batch1a	11.914	11.003	FALSE	FALSE	JacksonHeart	General	methylation_plate_1	F05	X201118840032	R06C01
201118840032_R07C01	batch1a	11.874	11.114	FALSE	FALSE	JacksonHeart	General	methylation_plate_1	G05	X201118840032	R07C01
201118840032_R08C01	batch1a	12.057	11.055	FALSE	FALSE	JacksonHeart	General	methylation_plate_1	H05	X201118840032	R08C01
201118840036_R01C01	batch1a	11.859	11.112	FALSE	TRUE	Goldn	General	methylation_plate_1	A06	X201118840036	R01C01
201118840036_R02C01	batch1a	11.647	10.99	FALSE	FALSE	JacksonHeart	General	methylation_plate_1	B06	X201118840036	R02C01
201118840036_R03C01	batch1a	11.752	10.921	FALSE	FALSE	JacksonHeart	General	methylation_plate_1	C06	X201118840036	R03C01
201118840036_R04C01	batch1a	11.79	10.937	FALSE	FALSE	JacksonHeart	General	methylation_plate_1	D06	X201118840036	R04C01
201118840036_R05C01	batch1a	11.801	10.976	FALSE	FALSE	JacksonHeart	General	methylation_plate_1	E06	X201118840036	R05C01
201118840036_R06C01	batch1a	11.866	10.996	FALSE	FALSE	JacksonHeart	General	methylation_plate_1	F06	X201118840036	R06C01
201118840036_R07C01	batch1a	11.774	10.873	FALSE	FALSE	JacksonHeart	General	methylation_plate_1	G06	X201118840036	R07C01
201118840036_R08C01	batch1a	11.726	10.889	FALSE	FALSE	JacksonHeart	Replicate Group	methylation_plate_1	H06	X201118840036	R08C01
201118840038_R01C01	batch1a	11.713	11.035	FALSE	TRUE	Goldn	General	methylation_plate_1	A07	X201118840038	R01C01
201118840038_R02C01	batch1a	11.819	11.002	FALSE	FALSE	JacksonHeart	General	methylation_plate_1	B07	X201118840038	R02C01
201118840038_R03C01	batch1a	11.675	10.953	FALSE	FALSE	JacksonHeart	General	methylation_plate_1	C07	X201118840038	R03C01
201118840038_R04C01	batch1a	11.883	11.029	FALSE	FALSE	JacksonHeart	Replicate Group	methylation_plate_1	D07	X201118840038	R04C01
201118840038_R05C01	batch1a	11.706	10.969	FALSE	FALSE	JacksonHeart	General	methylation_plate_1	E07	X201118840038	R05C01
201118840038_R06C01	batch1a	11.846	11.063	FALSE	FALSE	JacksonHeart	General	methylation_plate_1	F07	X201118840038	R06C01
201118840038_R07C01	batch1a	12.111	11.201	FALSE	FALSE	JacksonHeart	General	methylation_plate_1	G07	X201118840038	R07C01
201118840038_R08C01	batch1a	12	11.112	FALSE	FALSE	JacksonHeart	Replicate Group	methylation_plate_1	H07	X201118840038	R08C01
201118840039_R01C01	batch1a	11.929	11.176	FALSE	TRUE	Goldn	General	methylation_plate_1	A08	X201118840039	R01C01
201118840039_R02C01	batch1a	11.711	11.06	FALSE	FALSE	JacksonHeart	General	methylation_plate_1	B08	X201118840039	R02C01
201118840039_R03C01	batch1a	11.824	11.111	FALSE	FALSE	JacksonHeart	Replicate Group	methylation_plate_1	C08	X201118840039	R03C01
201118840039_R04C01	batch1a	11.825	10.937	FALSE	FALSE	JacksonHeart	General	methylation_plate_1	D08	X201118840039	R04C01
201118840039_R05C01	batch1a	11.71	11.015	FALSE	FALSE	JacksonHeart	General	methylation_plate_1	E08	X201118840039	R05C01
201118840039_R06C01	batch1a	11.675	10.827	FALSE	FALSE	JacksonHeart	General	methylation_plate_1	F08	X201118840039	R06C01
201118840039_R07C01	batch1a	12.08	10.961	FALSE	FALSE	JacksonHeart	General	methylation_plate_1	G08	X201118840039	R07C01
201118840039_R08C01	batch1a	12.009	11.093	FALSE	FALSE	JacksonHeart	General	methylation_plate_1	H08	X201118840039	R08C01
201118840040_R01C01	batch1a	11.787	10.79	FALSE	TRUE	Goldn	General	methylation_plate_1	A09	X201118840040	R01C01
201118840040_R02C01	batch1a	11.691	10.778	FALSE	FALSE	JacksonHeart	General	methylation_plate_1	B09	X201118840040	R02C01
201118840040_R03C01	batch1a	11.882	10.784	FALSE	FALSE	JacksonHeart	Replicate Group	methylation_plate_1	C09	X201118840040	R03C01
201118840040_R04C01	batch1a	12.024	10.891	FALSE	FALSE	JacksonHeart	General	methylation_plate_1	D09	X201118840040	R04C01
201118840040_R05C01	batch1a	11.705	10.797	FALSE	FALSE	JacksonHeart	General	methylation_plate_1	E09	X201118840040	R05C01
201118840040_R06C01	batch1a	11.942	10.911	FALSE	FALSE	JacksonHeart	General	methylation_plate_1	F09	X201118840040	R06C01
201118840040_R07C01	batch1a	11.706	10.808	FALSE	FALSE	JacksonHeart	General	methylation_plate_1	G09	X201118840040	R07C01
201118840040_R08C01	batch1a	12.236	11.111	FALSE	FALSE	JacksonHeart	General	methylation_plate_1	H09	X201118840040	R08C01
201118840044_R01C01	batch1a	11.985	10.994	FALSE	TRUE	Goldn	General	methylation_plate_1	A10	X201118840044	R01C01
201118840044_R02C01	batch1a	11.739	10.654	FALSE	FALSE	JacksonHeart	General	methylation_plate_1	B10	X201118840044	R02C01
201118840044_R03C01	batch1a	11.805	10.858	FALSE	FALSE	JacksonHeart	General	methylation_plate_1	C10	X201118840044	R03C01
201118840044_R04C01	batch1a	11.946	10.927	FALSE	FALSE	JacksonHeart	General	methylation_plate_1	D10	X201118840044	R04C01
201118840044_R05C01	batch1a	11.926	10.914	FALSE	FALSE	JacksonHeart	General	methylation_plate_1	E10	X201118840044	R05C01
201118840044_R06C01	batch1a	12.166	10.959	FALSE	FALSE	JacksonHeart	General	methylation_plate_1	F10	X201118840044	R06C01
201118840044_R07C01	batch1a	11.977	10.908	FALSE	FALSE	JacksonHeart	General	methylation_plate_1	G10	X201118840044	R07C01
201118840044_R08C01	batch1a	12.121	10.951	FALSE	FALSE	JacksonHeart	Replicate Group	methylation_plate_1	H10	X201118840044	R08C01
201118840045_R01C01	batch1a	11.309	10.689	FALSE	FALSE	JacksonHeart	Replicate Group	methylation_plate_1	A12	X201118840045	R01C01
201118840045_R02C01	batch1a	11.78	10.908	FALSE	FALSE	JacksonHeart	General	methylation_plate_1	B12	X201118840045	R02C01
201118840045_R03C01	batch1a	12.042	11.114	FALSE	FALSE	JacksonHeart	General	methylation_plate_1	C12	X201118840045	R03C01
201118840045_R04C01	batch1a	12.074	11.034	FALSE	FALSE	JacksonHeart	General	methylation_plate_1	D12	X201118840045	R04C01
201118840045_R05C01	batch1a	12.288	11.228	FALSE	FALSE	JacksonHeart	General	methylation_plate_1	E12	X201118840045	R05C01
201118840045_R06C01	batch1a	12.218	11.082	FALSE	FALSE	JacksonHeart	General	methylation_plate_1	F12	X201118840045	R06C01
201118840045_R07C01	batch1a	12.127	11.105	FALSE	FALSE	JacksonHeart	General	methylation_plate_1	G12	X201118840045	R07C01
201118840045_R08C01	batch1a	12.067	11.136	FALSE	FALSE	JacksonHeart	General	methylation_plate_1	H12	X201118840045	R08C01
201118840047_R01C01	batch1b	11.742	10.884	FALSE	FALSE	JacksonHeart	Replicate Group	methylation_plate_2	A02	X201118840047	R01C01
201118840047_R02C01	batch1b	12.1	11.116	FALSE	TRUE	Goldn	General	methylation_plate_2	B02	X201118840047	R02C01
201118840047_R03C01	batch1b	12.234	11.343	FALSE	FALSE	JacksonHeart	General	methylation_plate_2	C02	X201118840047	R03C01
201118840047_R04C01	batch1b	11.807	11.039	FALSE	FALSE	JacksonHeart	Replicate Group	methylation_plate_2	D02	X201118840047	R04C01
201118840047_R05C01	batch1b	12.047	11.198	FALSE	FALSE	JacksonHeart	Replicate Group	methylation_plate_2	E02	X201118840047	R05C01
201118840047_R06C01	batch1b	11.953	11.149	FALSE	FALSE	JacksonHeart	General	methylation_plate_2	F02	X201118840047	R06C01
201118840047_R07C01	batch1b	12.207	11.19	FALSE	FALSE	JacksonHeart	General	methylation_plate_2	G02	X201118840047	R07C01
201118840047_R08C01	batch1b	12.277	11.291	FALSE	FALSE	JacksonHeart	General	methylation_plate_2	H02	X201118840047	R08C01
201118840050_R01C01	batch1b	11.863	11.145	FALSE	FALSE	JacksonHeart	General	methylation_plate_2	A03	X201118840050	R01C01
201118840050_R02C01	batch1b	12.038	11.075	FALSE	TRUE	Goldn	General	methylation_plate_2	B03	X201118840050	R02C01
201118840050_R03C01	batch1b	12.057	11.14	FALSE	FALSE	JacksonHeart	General	methylation_plate_2	C03	X201118840050	R03C01
201118840050_R04C01	batch1b	11.984	11.132	FALSE	FALSE	JacksonHeart	General	methylation_plate_2	D03	X201118840050	R04C01
201118840050_R05C01	batch1b	12.189	11.235	FALSE	FALSE	JacksonHeart	Replicate Group	methylation_plate_2	E03	X201118840050	R05C01
201118840050_R06C01	batch1b	12.278	11.303	FALSE	FALSE	JacksonHeart	General	methylation_plate_2	F03	X201118840050	R06C01
201118840050_R07C01	batch1b	12.41	11.432	FALSE	FALSE	JacksonHeart	General	methylation_plate_2	G03	X201118840050	R07C01
201118840050_R08C01	batch1b	12.254	11.247	FALSE	FALSE	JacksonHeart	General	methylation_plate_2	H03	X201118840050	R08C01
201118840051_R01C01	batch1b	11.814	11.063	FALSE	FALSE	JacksonHeart	General	methylation_plate_2	A04	X201118840051	R01C01
201118840051_R02C01	batch1b	12.007	11.073	FALSE	TRUE	Goldn	General	methylation_plate_2	B04	X201118840051	R02C01
201118840051_R03C01	batch1b	12.191	11.408	FALSE	FALSE	JacksonHeart	General	methylation_plate_2	C04	X201118840051	R03C01
201118840051_R04C01	batch1b	11.994	11.138	FALSE	FALSE	JacksonHeart	General	methylation_plate_2	D04	X201118840051	R04C01
201118840051_R05C01	batch1b	12.248	11.417	FALSE	FALSE	JacksonHeart	General	methylation_plate_2	E04	X201118840051	R05C01
201118840051_R06C01	batch1b	12.104	11.184	FALSE	FALSE	JacksonHeart	Replicate Group	methylation_plate_2	F04	X201118840051	R06C01
201118840051_R07C01	batch1b	12.396	11.38	FALSE	FALSE	JacksonHeart	General	methylation_plate_2	G04	X201118840051	R07C01
201118840051_R08C01	batch1b	12.657	11.665	FALSE	FALSE	JacksonHeart	General	methylation_plate_2	H04	X201118840051	R08C01
201118840053_R01C01	batch1b	11.728	11.015	FALSE	FALSE	JacksonHeart	General	methylation_plate_2	A05	X201118840053	R01C01
201118840053_R02C01	batch1b	12.044	11.15	FALSE	TRUE	Goldn	General	methylation_plate_2	B05	X201118840053	R02C01
201118840053_R03C01	batch1b	11.834	11.008	FALSE	FALSE	JacksonHeart	General	methylation_plate_2	C05	X201118840053	R03C01
201118840053_R04C01	batch1b	11.965	11.051	FALSE	FALSE	JacksonHeart	General	methylation_plate_2	D05	X201118840053	R04C01
201118840053_R05C01	batch1b	12.259	11.308	FALSE	FALSE	JacksonHeart	General	methylation_plate_2	E05	X201118840053	R05C01
201118840053_R06C01	batch1b	12.199	11.189	FALSE	FALSE	JacksonHeart	General	methylation_plate_2	F05	X201118840053	R06C01
201118840053_R07C01	batch1b	12.056	11.187	FALSE	FALSE	JacksonHeart	General	methylation_plate_2	G05	X201118840053	R07C01
201118840053_R08C01	batch1b	12.31	11.284	FALSE	FALSE	JacksonHeart	General	methylation_plate_2	H05	X201118840053	R08C01
201118840139_R01C01	batch1b	6.248	6.954	TRUE	TRUE	JacksonHeart	General	methylation_plate_2	A09	X201118840139	R01C01
201118840139_R02C01	batch1b	12.095	11.217	FALSE	TRUE	Goldn	General	methylation_plate_2	B09	X201118840139	R02C01
201118840139_R03C01	batch1b	12.187	11.247	FALSE	FALSE	JacksonHeart	General	methylation_plate_2	C09	X201118840139	R03C01
201118840139_R04C01	batch1b	12.268	11.3	FALSE	FALSE	JacksonHeart	General	methylation_plate_2	D09	X201118840139	R04C01
201118840139_R05C01	batch1b	12.265	11.273	FALSE	FALSE	JacksonHeart	General	methylation_plate_2	E09	X201118840139	R05C01
201118840139_R06C01	batch1b	11.89	11.116	FALSE	FALSE	JacksonHeart	General	methylation_plate_2	F09	X201118840139	R06C01
201118840139_R07C01	batch1b	12.246	11.179	FALSE	FALSE	JacksonHeart	Replicate Group	methylation_plate_2	G09	X201118840139	R07C01
201118840139_R08C01	batch1b	12.203	11.36	FALSE	FALSE	JacksonHeart	Replicate Group	methylation_plate_2	H09	X201118840139	R08C01
201125090008_R01C01	batch1b	11.658	10.992	FALSE	TRUE	Goldn	General	methylation_plate_1	A02	X201125090008	R01C01
201125090008_R02C01	batch1b	11.823	11.063	FALSE	FALSE	JacksonHeart	Replicate Group	methylation_plate_1	B02	X201125090008	R02C01
201125090008_R03C01	batch1b	11.443	10.854	FALSE	FALSE	JacksonHeart	General	methylation_plate_1	C02	X201125090008	R03C01
201125090008_R04C01	batch1b	11.79	11.047	FALSE	FALSE	JacksonHeart	General	methylation_plate_1	D02	X201125090008	R04C01
201125090008_R05C01	batch1b	11.855	10.946	FALSE	FALSE	JacksonHeart	General	methylation_plate_1	E02	X201125090008	R05C01
201125090008_R06C01	batch1b	11.858	10.987	FALSE	FALSE	JacksonHeart	General	methylation_plate_1	F02	X201125090008	R06C01
201125090008_R07C01	batch1b	11.827	10.953	FALSE	FALSE	JacksonHeart	General	methylation_plate_1	G02	X201125090008	R07C01
201125090008_R08C01	batch1b	11.876	11.006	FALSE	FALSE	JacksonHeart	General	methylation_plate_1	H02	X201125090008	R08C01
201125090044_R01C01	batch1b	11.6	10.811	FALSE	FALSE	JacksonHeart	Replicate Group	methylation_plate_1	A11	X201125090044	R01C01
201125090044_R02C01	batch1b	11.891	10.943	FALSE	FALSE	JacksonHeart	General	methylation_plate_1	B11	X201125090044	R02C01
201125090044_R03C01	batch1b	11.764	10.86	FALSE	FALSE	JacksonHeart	General	methylation_plate_1	C11	X201125090044	R03C01
201125090044_R04C01	batch1b	6.285	6.845	TRUE	TRUE	JacksonHeart	General	methylation_plate_1	D11	X201125090044	R04C01
201125090044_R05C01	batch1b	12.021	11.05	FALSE	FALSE	JacksonHeart	General	methylation_plate_1	E11	X201125090044	R05C01
201125090044_R06C01	batch1b	12.126	10.918	FALSE	FALSE	JacksonHeart	General	methylation_plate_1	F11	X201125090044	R06C01
201125090044_R07C01	batch1b	12.092	10.886	FALSE	FALSE	JacksonHeart	General	methylation_plate_1	G11	X201125090044	R07C01
201125090044_R08C01	batch1b	11.979	10.892	FALSE	FALSE	JacksonHeart	General	methylation_plate_1	H11	X201125090044	R08C01
201125090045_R01C01	batch1b	11.706	10.932	FALSE	FALSE	JacksonHeart	Replicate Group	methylation_plate_2	A01	X201125090045	R01C01
201125090045_R02C01	batch1b	12.037	11.057	FALSE	TRUE	Goldn	General	methylation_plate_2	B01	X201125090045	R02C01
201125090045_R03C01	batch1b	11.982	11.075	FALSE	FALSE	JacksonHeart	General	methylation_plate_2	C01	X201125090045	R03C01
201125090045_R04C01	batch1b	12.284	11.369	FALSE	FALSE	JacksonHeart	General	methylation_plate_2	D01	X201125090045	R04C01
201125090045_R05C01	batch1b	12.212	11.197	FALSE	FALSE	JacksonHeart	General	methylation_plate_2	E01	X201125090045	R05C01
201125090045_R06C01	batch1b	12.344	11.288	FALSE	FALSE	JacksonHeart	Replicate Group	methylation_plate_2	F01	X201125090045	R06C01
201125090045_R07C01	batch1b	12.242	11.105	FALSE	FALSE	JacksonHeart	General	methylation_plate_2	G01	X201125090045	R07C01
201125090045_R08C01	batch1b	12.323	11.246	FALSE	FALSE	JacksonHeart	General	methylation_plate_2	H01	X201125090045	R08C01
201125090058_R01C01	batch1b	11.69	10.974	FALSE	FALSE	JacksonHeart	General	methylation_plate_2	A06	X201125090058	R01C01
201125090058_R02C01	batch1b	11.949	11.075	FALSE	TRUE	Goldn	General	methylation_plate_2	B06	X201125090058	R02C01
201125090058_R03C01	batch1b	12.092	11.099	FALSE	FALSE	JacksonHeart	Replicate Group	methylation_plate_2	C06	X201125090058	R03C01
201125090058_R04C01	batch1b	12.066	11.149	FALSE	FALSE	JacksonHeart	General	methylation_plate_2	D06	X201125090058	R04C01
201125090058_R05C01	batch1b	12.145	11.259	FALSE	FALSE	JacksonHeart	Replicate Group	methylation_plate_2	E06	X201125090058	R05C01
201125090058_R06C01	batch1b	12.207	11.244	FALSE	FALSE	JacksonHeart	General	methylation_plate_2	F06	X201125090058	R06C01
201125090058_R07C01	batch1b	12.258	11.274	FALSE	FALSE	JacksonHeart	General	methylation_plate_2	G06	X201125090058	R07C01
201125090058_R08C01	batch1b	12.186	11.247	FALSE	FALSE	JacksonHeart	Replicate Group	methylation_plate_2	H06	X201125090058	R08C01
201125090181_R01C01	batch1b	11.757	11.076	FALSE	FALSE	JacksonHeart	General	methylation_plate_2	A12	X201125090181	R01C01
201125090181_R02C01	batch1b	11.776	11.025	FALSE	FALSE	JacksonHeart	Replicate Group	methylation_plate_2	B12	X201125090181	R02C01
201125090181_R03C01	batch1b	12.092	11.149	FALSE	FALSE	JacksonHeart	General	methylation_plate_2	C12	X201125090181	R03C01
201125090181_R04C01	batch1b	11.865	11.034	FALSE	FALSE	JacksonHeart	General	methylation_plate_2	D12	X201125090181	R04C01
201125090181_R05C01	batch1b	12.171	11.18	FALSE	FALSE	JacksonHeart	General	methylation_plate_2	E12	X201125090181	R05C01
201125090181_R06C01	batch1b	12.305	11.232	FALSE	FALSE	JacksonHeart	General	methylation_plate_2	F12	X201125090181	R06C01
201125090181_R07C01	batch1b	12.332	11.216	FALSE	FALSE	JacksonHeart	General	methylation_plate_2	G12	X201125090181	R07C01
201125090181_R08C01	batch1b	12.289	11.28	FALSE	FALSE	JacksonHeart	General	methylation_plate_2	H12	X201125090181	R08C01
201125190022_R01C01	batch1b	11.782	11.024	FALSE	TRUE	Goldn	General	methylation_plate_1	A03	X201125190022	R01C01
201125190022_R02C01	batch1b	11.809	10.966	FALSE	FALSE	JacksonHeart	General	methylation_plate_1	B03	X201125190022	R02C01
201125190022_R03C01	batch1b	11.636	10.777	FALSE	FALSE	JacksonHeart	General	methylation_plate_1	C03	X201125190022	R03C01
201125190022_R04C01	batch1b	11.771	10.727	FALSE	FALSE	JacksonHeart	General	methylation_plate_1	D03	X201125190022	R04C01
201125190022_R05C01	batch1b	11.81	10.855	FALSE	FALSE	JacksonHeart	General	methylation_plate_1	E03	X201125190022	R05C01
201125190022_R06C01	batch1b	11.739	10.719	FALSE	FALSE	JacksonHeart	General	methylation_plate_1	F03	X201125190022	R06C01
201125190022_R07C01	batch1b	11.917	10.837	FALSE	FALSE	JacksonHeart	General	methylation_plate_1	G03	X201125190022	R07C01
201125190022_R08C01	batch1b	12.067	10.896	FALSE	FALSE	JacksonHeart	General	methylation_plate_1	H03	X201125190022	R08C01
201125190025_R01C01	batch1b	11.747	10.81	FALSE	TRUE	Goldn	General	methylation_plate_1	A04	X201125190025	R01C01
201125190025_R02C01	batch1b	11.702	10.887	FALSE	FALSE	JacksonHeart	General	methylation_plate_1	B04	X201125190025	R02C01
201125190025_R03C01	batch1b	11.754	10.935	FALSE	FALSE	JacksonHeart	General	methylation_plate_1	C04	X201125190025	R03C01
201125190025_R04C01	batch1b	11.918	11.057	FALSE	FALSE	JacksonHeart	General	methylation_plate_1	D04	X201125190025	R04C01
201125190025_R05C01	batch1b	11.877	10.938	FALSE	FALSE	JacksonHeart	General	methylation_plate_1	E04	X201125190025	R05C01
201125190025_R06C01	batch1b	11.891	10.901	FALSE	FALSE	JacksonHeart	General	methylation_plate_1	F04	X201125190025	R06C01
201125190025_R07C01	batch1b	11.797	10.857	FALSE	FALSE	JacksonHeart	General	methylation_plate_1	G04	X201125190025	R07C01
201125190025_R08C01	batch1b	12.11	11.134	FALSE	FALSE	JacksonHeart	General	methylation_plate_1	H04	X201125190025	R08C01
201096090142_R01C01	batch2a	11.805	10.818	FALSE	FALSE	JacksonHeart	General	methylation_plate_4	A01	X201096090142	R01C01
201096090142_R02C01	batch2a	11.816	10.838	FALSE	FALSE	JacksonHeart	General	methylation_plate_4	B01	X201096090142	R02C01
201096090142_R03C01	batch2a	11.996	10.885	FALSE	FALSE	JacksonHeart	General	methylation_plate_4	C01	X201096090142	R03C01
201096090142_R04C01	batch2a	12.164	10.959	FALSE	TRUE	Goldn	General	methylation_plate_4	D01	X201096090142	R04C01
201096090142_R05C01	batch2a	12.141	10.879	FALSE	FALSE	JacksonHeart	General	methylation_plate_4	E01	X201096090142	R05C01
201096090142_R06C01	batch2a	12.189	10.945	FALSE	FALSE	JacksonHeart	General	methylation_plate_4	F01	X201096090142	R06C01
201096090142_R07C01	batch2a	12.262	10.928	FALSE	FALSE	JacksonHeart	General	methylation_plate_4	G01	X201096090142	R07C01
201096090142_R08C01	batch2a	12.387	11.019	FALSE	FALSE	JacksonHeart	General	methylation_plate_4	H01	X201096090142	R08C01
201096090179_R01C01	batch2a	11.92	10.853	FALSE	FALSE	JacksonHeart	General	methylation_plate_4	A02	X201096090179	R01C01
201096090179_R02C01	batch2a	12.015	10.898	FALSE	FALSE	JacksonHeart	General	methylation_plate_4	B02	X201096090179	R02C01
201096090179_R03C01	batch2a	12.102	10.889	FALSE	FALSE	JacksonHeart	General	methylation_plate_4	C02	X201096090179	R03C01
201096090179_R04C01	batch2a	12.364	11.145	FALSE	TRUE	Goldn	General	methylation_plate_4	D02	X201096090179	R04C01
201096090179_R05C01	batch2a	6.524	7.14	TRUE	TRUE	JacksonHeart	General	methylation_plate_4	E02	X201096090179	R05C01
201096090179_R06C01	batch2a	12.419	11.161	FALSE	FALSE	JacksonHeart	General	methylation_plate_4	F02	X201096090179	R06C01
201096090179_R07C01	batch2a	12.467	11.091	FALSE	FALSE	JacksonHeart	General	methylation_plate_4	G02	X201096090179	R07C01
201096090179_R08C01	batch2a	6.34	7.011	TRUE	TRUE	JacksonHeart	General	methylation_plate_4	H02	X201096090179	R08C01
201096090180_R01C01	batch2a	NA	NA	TRUE	TRUE	JacksonHeart	General	methylation_plate_4	A03	X201096090180	R01C01
201096090180_R02C01	batch2a	NA	NA	TRUE	TRUE	JacksonHeart	General	methylation_plate_4	B03	X201096090180	R02C01
201096090180_R03C01	batch2a	6.34	7.57	TRUE	TRUE	JacksonHeart	General	methylation_plate_4	C03	X201096090180	R03C01
201096090180_R04C01	batch2a	12.352	11.147	FALSE	TRUE	Goldn	General	methylation_plate_4	D03	X201096090180	R04C01
201096090180_R05C01	batch2a	6.358	7.562	TRUE	TRUE	JacksonHeart	General	methylation_plate_4	E03	X201096090180	R05C01
201096090180_R06C01	batch2a	12.28	11.111	FALSE	FALSE	JacksonHeart	General	methylation_plate_4	F03	X201096090180	R06C01
201096090180_R07C01	batch2a	12.452	11.155	FALSE	FALSE	JacksonHeart	General	methylation_plate_4	G03	X201096090180	R07C01
201096090180_R08C01	batch2a	6.392	7.5	TRUE	TRUE	JacksonHeart	General	methylation_plate_4	H03	X201096090180	R08C01
201105900072_R01C01	batch2a	12.011	11.089	FALSE	FALSE	JacksonHeart	General	methylation_plate_4	A10	X201105900072	R01C01
201105900072_R02C01	batch2a	6.304	6.931	TRUE	TRUE	JacksonHeart	General	methylation_plate_4	B10	X201105900072	R02C01
201105900072_R03C01	batch2a	6.285	6.966	TRUE	TRUE	JacksonHeart	General	methylation_plate_4	C10	X201105900072	R03C01
201105900072_R04C01	batch2a	12.379	11.158	FALSE	TRUE	Goldn	General	methylation_plate_4	D10	X201105900072	R04C01
201105900072_R05C01	batch2a	6.304	6.954	TRUE	TRUE	JacksonHeart	General	methylation_plate_4	E10	X201105900072	R05C01
201105900072_R06C01	batch2a	12.215	10.91	FALSE	FALSE	JacksonHeart	General	methylation_plate_4	F10	X201105900072	R06C01
201105900072_R07C01	batch2a	11.967	10.857	FALSE	FALSE	JacksonHeart	General	methylation_plate_4	G10	X201105900072	R07C01
201105900072_R08C01	batch2a	12.247	10.883	FALSE	FALSE	JacksonHeart	General	methylation_plate_4	H10	X201105900072	R08C01
201105900087_R01C01	batch2a	6.285	7.2	TRUE	TRUE	JacksonHeart	General	methylation_plate_4	A11	X201105900087	R01C01
201105900087_R02C01	batch2a	6.358	6.977	TRUE	TRUE	JacksonHeart	General	methylation_plate_4	B11	X201105900087	R02C01
201105900087_R03C01	batch2a	12.197	11.058	FALSE	FALSE	JacksonHeart	General	methylation_plate_4	C11	X201105900087	R03C01
201105900087_R04C01	batch2a	12.106	10.971	FALSE	FALSE	JacksonHeart	Replicate Group	methylation_plate_4	D11	X201105900087	R04C01
201105900087_R05C01	batch2a	12.21	11.018	FALSE	FALSE	JacksonHeart	General	methylation_plate_4	E11	X201105900087	R05C01
201105900087_R06C01	batch2a	12.047	10.908	FALSE	FALSE	JacksonHeart	General	methylation_plate_4	F11	X201105900087	R06C01
201105900087_R07C01	batch2a	12.233	11.137	FALSE	FALSE	JacksonHeart	General	methylation_plate_4	G11	X201105900087	R07C01
201105900087_R08C01	batch2a	12.074	10.819	FALSE	FALSE	JacksonHeart	General	methylation_plate_4	H11	X201105900087	R08C01
201105900099_R01C01	batch2a	11.9	10.92	FALSE	FALSE	JacksonHeart	General	methylation_plate_4	A12	X201105900099	R01C01
201105900099_R02C01	batch2a	11.813	10.638	FALSE	FALSE	JacksonHeart	General	methylation_plate_4	B12	X201105900099	R02C01
201105900099_R03C01	batch2a	12.208	11.028	FALSE	FALSE	JacksonHeart	General	methylation_plate_4	C12	X201105900099	R03C01
201105900099_R04C01	batch2a	11.874	10.827	FALSE	FALSE	JacksonHeart	Replicate Group	methylation_plate_4	D12	X201105900099	R04C01
201105900099_R05C01	batch2a	11.995	10.839	FALSE	FALSE	JacksonHeart	General	methylation_plate_4	E12	X201105900099	R05C01
201105900099_R06C01	batch2a	12.408	11.055	FALSE	FALSE	JacksonHeart	General	methylation_plate_4	F12	X201105900099	R06C01
201105900099_R07C01	batch2a	6.358	6.687	TRUE	TRUE	JacksonHeart	General	methylation_plate_4	G12	X201105900099	R07C01
201105900099_R08C01	batch2a	12.35	11.009	FALSE	FALSE	JacksonHeart	General	methylation_plate_4	H12	X201105900099	R08C01
201105900103_R01C01	batch2a	11.919	10.896	FALSE	FALSE	JacksonHeart	General	methylation_plate_5	A01	X201105900103	R01C01
201105900103_R02C01	batch2a	11.818	10.834	FALSE	FALSE	JacksonHeart	General	methylation_plate_5	B01	X201105900103	R02C01
201105900103_R03C01	batch2a	11.904	10.802	FALSE	FALSE	JacksonHeart	General	methylation_plate_5	C01	X201105900103	R03C01
201105900103_R04C01	batch2a	12.153	10.982	FALSE	FALSE	JacksonHeart	General	methylation_plate_5	D01	X201105900103	R04C01
201105900103_R05C01	batch2a	12.257	11.015	FALSE	TRUE	Goldn	General	methylation_plate_5	E01	X201105900103	R05C01
201105900103_R06C01	batch2a	12.287	11.059	FALSE	FALSE	JacksonHeart	General	methylation_plate_5	F01	X201105900103	R06C01
201105900103_R07C01	batch2a	12.351	11.106	FALSE	FALSE	JacksonHeart	General	methylation_plate_5	G01	X201105900103	R07C01
201105900103_R08C01	batch2a	12.376	11.033	FALSE	FALSE	JacksonHeart	General	methylation_plate_5	H01	X201105900103	R08C01
201105900104_R01C01	batch2a	11.823	10.804	FALSE	FALSE	JacksonHeart	General	methylation_plate_5	A02	X201105900104	R01C01
201105900104_R02C01	batch2a	11.988	10.745	FALSE	FALSE	JacksonHeart	General	methylation_plate_5	B02	X201105900104	R02C01
201105900104_R03C01	batch2a	11.973	10.945	FALSE	FALSE	JacksonHeart	General	methylation_plate_5	C02	X201105900104	R03C01
201105900104_R04C01	batch2a	12.179	11.007	FALSE	FALSE	JacksonHeart	General	methylation_plate_5	D02	X201105900104	R04C01
201105900104_R05C01	batch2a	12.087	10.842	FALSE	TRUE	Goldn	General	methylation_plate_5	E02	X201105900104	R05C01
201105900104_R06C01	batch2a	12.172	10.966	FALSE	FALSE	JacksonHeart	General	methylation_plate_5	F02	X201105900104	R06C01
201105900104_R07C01	batch2a	12.108	10.86	FALSE	FALSE	JacksonHeart	General	methylation_plate_5	G02	X201105900104	R07C01
201105900104_R08C01	batch2a	11.953	10.762	FALSE	FALSE	JacksonHeart	General	methylation_plate_5	H02	X201105900104	R08C01
201105900109_R01C01	batch2a	11.839	10.867	FALSE	FALSE	JacksonHeart	General	methylation_plate_5	A03	X201105900109	R01C01
201105900109_R02C01	batch2a	11.852	10.842	FALSE	FALSE	JacksonHeart	General	methylation_plate_5	B03	X201105900109	R02C01
201105900109_R03C01	batch2a	12.153	10.98	FALSE	FALSE	JacksonHeart	General	methylation_plate_5	C03	X201105900109	R03C01
201105900109_R04C01	batch2a	12.146	11.027	FALSE	FALSE	JacksonHeart	General	methylation_plate_5	D03	X201105900109	R04C01
201105900109_R05C01	batch2a	12.308	11.039	FALSE	TRUE	Goldn	General	methylation_plate_5	E03	X201105900109	R05C01
201105900109_R06C01	batch2a	12.331	11.097	FALSE	FALSE	JacksonHeart	General	methylation_plate_5	F03	X201105900109	R06C01
201105900109_R07C01	batch2a	12.216	11.122	FALSE	FALSE	JacksonHeart	General	methylation_plate_5	G03	X201105900109	R07C01
201105900109_R08C01	batch2a	12.301	11.048	FALSE	FALSE	JacksonHeart	General	methylation_plate_5	H03	X201105900109	R08C01
201105900110_R01C01	batch2a	11.739	10.784	FALSE	FALSE	JacksonHeart	General	methylation_plate_5	A04	X201105900110	R01C01
201105900110_R02C01	batch2a	11.839	10.817	FALSE	FALSE	JacksonHeart	General	methylation_plate_5	B04	X201105900110	R02C01
201105900110_R03C01	batch2a	12.16	11.033	FALSE	FALSE	JacksonHeart	General	methylation_plate_5	C04	X201105900110	R03C01
201105900110_R04C01	batch2a	12.137	11.038	FALSE	FALSE	JacksonHeart	General	methylation_plate_5	D04	X201105900110	R04C01
201105900110_R05C01	batch2a	12.31	11.055	FALSE	TRUE	Goldn	General	methylation_plate_5	E04	X201105900110	R05C01
201105900110_R06C01	batch2a	12.189	10.989	FALSE	FALSE	JacksonHeart	General	methylation_plate_5	F04	X201105900110	R06C01
201105900110_R07C01	batch2a	12.332	11.026	FALSE	FALSE	JacksonHeart	General	methylation_plate_5	G04	X201105900110	R07C01
201105900110_R08C01	batch2a	12.325	11.197	FALSE	FALSE	JacksonHeart	General	methylation_plate_5	H04	X201105900110	R08C01
201105900118_R01C01	batch2a	11.962	11.089	FALSE	FALSE	JacksonHeart	General	methylation_plate_5	A05	X201105900118	R01C01
201105900118_R02C01	batch2a	12.066	11.145	FALSE	FALSE	JacksonHeart	General	methylation_plate_5	B05	X201105900118	R02C01
201105900118_R03C01	batch2a	12.194	11.138	FALSE	FALSE	JacksonHeart	General	methylation_plate_5	C05	X201105900118	R03C01
201105900118_R04C01	batch2a	12.362	11.226	FALSE	FALSE	JacksonHeart	General	methylation_plate_5	D05	X201105900118	R04C01
201105900118_R05C01	batch2a	12.494	11.255	FALSE	TRUE	Goldn	General	methylation_plate_5	E05	X201105900118	R05C01
201105900118_R06C01	batch2a	6.687	7.476	TRUE	TRUE	JacksonHeart	General	methylation_plate_5	F05	X201105900118	R06C01
201105900118_R07C01	batch2a	12.313	11.179	FALSE	FALSE	JacksonHeart	General	methylation_plate_5	G05	X201105900118	R07C01
201105900118_R08C01	batch2a	12.455	11.406	FALSE	FALSE	JacksonHeart	General	methylation_plate_5	H05	X201105900118	R08C01
201105900122_R01C01	batch2a	11.978	11.094	FALSE	FALSE	JacksonHeart	General	methylation_plate_5	A06	X201105900122	R01C01
201105900122_R02C01	batch2a	12.251	11.257	FALSE	FALSE	JacksonHeart	General	methylation_plate_5	B06	X201105900122	R02C01
201105900122_R03C01	batch2a	6.524	6.954	TRUE	TRUE	JacksonHeart	General	methylation_plate_5	C06	X201105900122	R03C01
201105900122_R04C01	batch2a	6.57	7.033	TRUE	TRUE	JacksonHeart	General	methylation_plate_5	D06	X201105900122	R04C01
201105900122_R05C01	batch2a	12.435	11.234	FALSE	TRUE	Goldn	General	methylation_plate_5	E06	X201105900122	R05C01
201105900122_R06C01	batch2a	6.476	6.943	TRUE	TRUE	JacksonHeart	General	methylation_plate_5	F06	X201105900122	R06C01
201105900122_R07C01	batch2a	12.197	11.265	FALSE	FALSE	JacksonHeart	General	methylation_plate_5	G06	X201105900122	R07C01
201105900122_R08C01	batch2a	12.337	11.325	FALSE	FALSE	JacksonHeart	General	methylation_plate_5	H06	X201105900122	R08C01
201105900129_R01C01	batch2b	11.896	11.216	FALSE	FALSE	JacksonHeart	General	methylation_plate_5	A07	X201105900129	R01C01
201105900129_R02C01	batch2b	12.073	11.243	FALSE	FALSE	JacksonHeart	General	methylation_plate_5	B07	X201105900129	R02C01
201105900129_R03C01	batch2b	12.166	11.242	FALSE	FALSE	JacksonHeart	General	methylation_plate_5	C07	X201105900129	R03C01
201105900129_R04C01	batch2b	12.262	11.398	FALSE	FALSE	JacksonHeart	General	methylation_plate_5	D07	X201105900129	R04C01
201105900129_R05C01	batch2b	12.421	11.269	FALSE	TRUE	Goldn	General	methylation_plate_5	E07	X201105900129	R05C01
201105900129_R06C01	batch2b	12.262	11.291	FALSE	FALSE	JacksonHeart	General	methylation_plate_5	F07	X201105900129	R06C01
201105900129_R07C01	batch2b	12.408	11.369	FALSE	FALSE	JacksonHeart	General	methylation_plate_5	G07	X201105900129	R07C01
201105900129_R08C01	batch2b	12.286	11.232	FALSE	FALSE	JacksonHeart	Replicate Group	methylation_plate_5	H07	X201105900129	R08C01
201105900132_R01C01	batch2b	11.818	11.321	FALSE	FALSE	JacksonHeart	Replicate Group	methylation_plate_5	A08	X201105900132	R01C01
201105900132_R02C01	batch2b	11.921	11.225	FALSE	FALSE	JacksonHeart	General	methylation_plate_5	B08	X201105900132	R02C01
201105900132_R03C01	batch2b	12.205	11.208	FALSE	FALSE	JacksonHeart	General	methylation_plate_5	C08	X201105900132	R03C01
201105900132_R04C01	batch2b	11.99	11.072	FALSE	FALSE	JacksonHeart	General	methylation_plate_5	D08	X201105900132	R04C01
201105900132_R05C01	batch2b	12.446	11.334	FALSE	TRUE	Goldn	General	methylation_plate_5	E08	X201105900132	R05C01
201105900132_R06C01	batch2b	12.359	11.367	FALSE	FALSE	JacksonHeart	General	methylation_plate_5	F08	X201105900132	R06C01
201105900132_R07C01	batch2b	12.307	11.441	FALSE	FALSE	JacksonHeart	General	methylation_plate_5	G08	X201105900132	R07C01
201105900132_R08C01	batch2b	12.318	11.384	FALSE	FALSE	JacksonHeart	General	methylation_plate_5	H08	X201105900132	R08C01
201105900145_R01C01	batch2b	11.877	11.036	FALSE	FALSE	JacksonHeart	General	methylation_plate_5	A10	X201105900145	R01C01
201105900145_R02C01	batch2b	12.027	11.135	FALSE	FALSE	JacksonHeart	General	methylation_plate_5	B10	X201105900145	R02C01
201105900145_R03C01	batch2b	12.12	11.067	FALSE	FALSE	JacksonHeart	General	methylation_plate_5	C10	X201105900145	R03C01
201105900145_R04C01	batch2b	12.198	11.182	FALSE	FALSE	JacksonHeart	General	methylation_plate_5	D10	X201105900145	R04C01
201105900145_R05C01	batch2b	12.411	11.351	FALSE	TRUE	Goldn	General	methylation_plate_5	E10	X201105900145	R05C01
201105900145_R06C01	batch2b	12.355	11.301	FALSE	FALSE	JacksonHeart	General	methylation_plate_5	F10	X201105900145	R06C01
201105900145_R07C01	batch2b	12.358	11.331	FALSE	FALSE	JacksonHeart	General	methylation_plate_5	G10	X201105900145	R07C01
201105900145_R08C01	batch2b	12.47	11.377	FALSE	FALSE	JacksonHeart	General	methylation_plate_5	H10	X201105900145	R08C01
201105900156_R01C01	batch2b	12.024	11.103	FALSE	FALSE	JacksonHeart	General	methylation_plate_5	A11	X201105900156	R01C01
201105900156_R02C01	batch2b	12.069	11.274	FALSE	FALSE	JacksonHeart	General	methylation_plate_5	B11	X201105900156	R02C01
201105900156_R03C01	batch2b	12.28	11.3	FALSE	FALSE	JacksonHeart	General	methylation_plate_5	C11	X201105900156	R03C01
201105900156_R04C01	batch2b	11.805	10.935	FALSE	FALSE	JacksonHeart	General	methylation_plate_5	D11	X201105900156	R04C01
201105900156_R05C01	batch2b	12.37	11.295	FALSE	FALSE	JacksonHeart	Replicate Group	methylation_plate_5	E11	X201105900156	R05C01
201105900156_R06C01	batch2b	12.264	11.203	FALSE	FALSE	JacksonHeart	General	methylation_plate_5	F11	X201105900156	R06C01
201105900156_R07C01	batch2b	11.467	10.754	FALSE	FALSE	JacksonHeart	General	methylation_plate_5	G11	X201105900156	R07C01
201105900156_R08C01	batch2b	12.239	11.059	FALSE	FALSE	JacksonHeart	General	methylation_plate_5	H11	X201105900156	R08C01
201105900165_R01C01	batch2b	11.886	11	FALSE	FALSE	JacksonHeart	General	methylation_plate_5	A12	X201105900165	R01C01
201105900165_R02C01	batch2b	12.15	11.14	FALSE	FALSE	JacksonHeart	General	methylation_plate_5	B12	X201105900165	R02C01
201105900165_R03C01	batch2b	12.258	11.141	FALSE	FALSE	JacksonHeart	General	methylation_plate_5	C12	X201105900165	R03C01
201105900165_R04C01	batch2b	12.308	11.247	FALSE	FALSE	JacksonHeart	General	methylation_plate_5	D12	X201105900165	R04C01
201105900165_R05C01	batch2b	12.415	11.308	FALSE	FALSE	JacksonHeart	Replicate Group	methylation_plate_5	E12	X201105900165	R05C01
201105900165_R06C01	batch2b	7.248	7.781	TRUE	TRUE	JacksonHeart	General	methylation_plate_5	F12	X201105900165	R06C01
201105900165_R07C01	batch2b	7.484	8.103	TRUE	TRUE	JacksonHeart	General	methylation_plate_5	G12	X201105900165	R07C01
201105900165_R08C01	batch2b	12.597	11.443	FALSE	FALSE	JacksonHeart	Replicate Group	methylation_plate_5	H12	X201105900165	R08C01
201105980138_R01C01	batch2b	11.836	11.116	FALSE	FALSE	JacksonHeart	General	methylation_plate_5	A09	X201105980138	R01C01
201105980138_R02C01	batch2b	12.014	11.159	FALSE	FALSE	JacksonHeart	General	methylation_plate_5	B09	X201105980138	R02C01
201105980138_R03C01	batch2b	11.952	11.038	FALSE	FALSE	JacksonHeart	General	methylation_plate_5	C09	X201105980138	R03C01
201105980138_R04C01	batch2b	12.113	11.113	FALSE	FALSE	JacksonHeart	General	methylation_plate_5	D09	X201105980138	R04C01
201105980138_R05C01	batch2b	12.298	11.205	FALSE	TRUE	Goldn	General	methylation_plate_5	E09	X201105980138	R05C01
201105980138_R06C01	batch2b	12.157	11.192	FALSE	FALSE	JacksonHeart	General	methylation_plate_5	F09	X201105980138	R06C01
201105980138_R07C01	batch2b	12.164	11.252	FALSE	FALSE	JacksonHeart	General	methylation_plate_5	G09	X201105980138	R07C01
201105980138_R08C01	batch2b	12.193	11.253	FALSE	FALSE	JacksonHeart	General	methylation_plate_5	H09	X201105980138	R08C01
201118840008_R01C01	batch2b	11.841	10.911	FALSE	FALSE	JacksonHeart	General	methylation_plate_4	A04	X201118840008	R01C01
201118840008_R02C01	batch2b	11.996	10.937	FALSE	FALSE	JacksonHeart	General	methylation_plate_4	B04	X201118840008	R02C01
201118840008_R03C01	batch2b	12.027	10.973	FALSE	FALSE	JacksonHeart	General	methylation_plate_4	C04	X201118840008	R03C01
201118840008_R04C01	batch2b	12.077	10.989	FALSE	TRUE	Goldn	General	methylation_plate_4	D04	X201118840008	R04C01
201118840008_R05C01	batch2b	12.123	11.059	FALSE	FALSE	JacksonHeart	General	methylation_plate_4	E04	X201118840008	R05C01
201118840008_R06C01	batch2b	12.206	11.159	FALSE	FALSE	JacksonHeart	General	methylation_plate_4	F04	X201118840008	R06C01
201118840008_R07C01	batch2b	12.286	11.061	FALSE	FALSE	JacksonHeart	General	methylation_plate_4	G04	X201118840008	R07C01
201118840008_R08C01	batch2b	12.474	11.211	FALSE	FALSE	JacksonHeart	General	methylation_plate_4	H04	X201118840008	R08C01
201118840009_R01C01	batch2b	11.75	11.017	FALSE	FALSE	JacksonHeart	General	methylation_plate_4	A05	X201118840009	R01C01
201118840009_R02C01	batch2b	11.959	10.905	FALSE	FALSE	JacksonHeart	General	methylation_plate_4	B05	X201118840009	R02C01
201118840009_R03C01	batch2b	12.035	10.988	FALSE	FALSE	JacksonHeart	General	methylation_plate_4	C05	X201118840009	R03C01
201118840009_R04C01	batch2b	12.167	10.951	FALSE	TRUE	Goldn	General	methylation_plate_4	D05	X201118840009	R04C01
201118840009_R05C01	batch2b	12.046	10.873	FALSE	FALSE	JacksonHeart	General	methylation_plate_4	E05	X201118840009	R05C01
201118840009_R06C01	batch2b	12.279	11.02	FALSE	FALSE	JacksonHeart	General	methylation_plate_4	F05	X201118840009	R06C01
201118840009_R07C01	batch2b	12.341	11.024	FALSE	FALSE	JacksonHeart	Replicate Group	methylation_plate_4	G05	X201118840009	R07C01
201118840009_R08C01	batch2b	12.378	11.022	FALSE	FALSE	JacksonHeart	General	methylation_plate_4	H05	X201118840009	R08C01
201118840011_R01C01	batch2b	11.795	10.857	FALSE	FALSE	JacksonHeart	General	methylation_plate_4	A06	X201118840011	R01C01
201118840011_R02C01	batch2b	11.951	10.919	FALSE	FALSE	JacksonHeart	General	methylation_plate_4	B06	X201118840011	R02C01
201118840011_R03C01	batch2b	11.961	11.037	FALSE	FALSE	JacksonHeart	General	methylation_plate_4	C06	X201118840011	R03C01
201118840011_R04C01	batch2b	12.093	11.002	FALSE	TRUE	Goldn	General	methylation_plate_4	D06	X201118840011	R04C01
201118840011_R05C01	batch2b	11.963	10.893	FALSE	FALSE	JacksonHeart	General	methylation_plate_4	E06	X201118840011	R05C01
201118840011_R06C01	batch2b	12.04	11.001	FALSE	FALSE	JacksonHeart	General	methylation_plate_4	F06	X201118840011	R06C01
201118840011_R07C01	batch2b	12.311	11.04	FALSE	FALSE	JacksonHeart	General	methylation_plate_4	G06	X201118840011	R07C01
201118840011_R08C01	batch2b	12.217	11.107	FALSE	FALSE	JacksonHeart	General	methylation_plate_4	H06	X201118840011	R08C01
201118840022_R01C01	batch2b	11.823	10.856	FALSE	FALSE	JacksonHeart	General	methylation_plate_4	A07	X201118840022	R01C01
201118840022_R02C01	batch2b	11.947	10.881	FALSE	FALSE	JacksonHeart	General	methylation_plate_4	B07	X201118840022	R02C01
201118840022_R03C01	batch2b	11.889	10.843	FALSE	FALSE	JacksonHeart	Replicate Group	methylation_plate_4	C07	X201118840022	R03C01
201118840022_R04C01	batch2b	12.249	11.095	FALSE	TRUE	Goldn	General	methylation_plate_4	D07	X201118840022	R04C01
201118840022_R05C01	batch2b	12.084	11.002	FALSE	FALSE	JacksonHeart	General	methylation_plate_4	E07	X201118840022	R05C01
201118840022_R06C01	batch2b	12.156	11.105	FALSE	FALSE	JacksonHeart	Replicate Group	methylation_plate_4	F07	X201118840022	R06C01
201118840022_R07C01	batch2b	12.04	10.965	FALSE	FALSE	JacksonHeart	General	methylation_plate_4	G07	X201118840022	R07C01
201118840022_R08C01	batch2b	11.974	10.811	FALSE	FALSE	JacksonHeart	General	methylation_plate_4	H07	X201118840022	R08C01
201118840023_R01C01	batch2b	11.674	10.869	FALSE	FALSE	JacksonHeart	General	methylation_plate_4	A08	X201118840023	R01C01
201118840023_R02C01	batch2b	11.905	10.918	FALSE	FALSE	JacksonHeart	General	methylation_plate_4	B08	X201118840023	R02C01
201118840023_R03C01	batch2b	12.138	11.207	FALSE	FALSE	JacksonHeart	General	methylation_plate_4	C08	X201118840023	R03C01
201118840023_R04C01	batch2b	12.183	10.999	FALSE	TRUE	Goldn	General	methylation_plate_4	D08	X201118840023	R04C01
201118840023_R05C01	batch2b	12.212	11.027	FALSE	FALSE	JacksonHeart	General	methylation_plate_4	E08	X201118840023	R05C01
201118840023_R06C01	batch2b	12.104	10.947	FALSE	FALSE	JacksonHeart	General	methylation_plate_4	F08	X201118840023	R06C01
201118840023_R07C01	batch2b	12.111	10.964	FALSE	FALSE	JacksonHeart	General	methylation_plate_4	G08	X201118840023	R07C01
201118840023_R08C01	batch2b	12.211	10.904	FALSE	FALSE	JacksonHeart	General	methylation_plate_4	H08	X201118840023	R08C01
201118840034_R01C01	batch2b	12.033	11.059	FALSE	FALSE	JacksonHeart	General	methylation_plate_4	A09	X201118840034	R01C01
201118840034_R02C01	batch2b	12.008	10.803	FALSE	FALSE	JacksonHeart	General	methylation_plate_4	B09	X201118840034	R02C01
201118840034_R03C01	batch2b	12.095	10.988	FALSE	FALSE	JacksonHeart	General	methylation_plate_4	C09	X201118840034	R03C01
201118840034_R04C01	batch2b	12.328	11.042	FALSE	TRUE	Goldn	General	methylation_plate_4	D09	X201118840034	R04C01
201118840034_R05C01	batch2b	6.285	7.219	TRUE	TRUE	JacksonHeart	General	methylation_plate_4	E09	X201118840034	R05C01
201118840034_R06C01	batch2b	6.229	7.044	TRUE	TRUE	JacksonHeart	General	methylation_plate_4	F09	X201118840034	R06C01
201118840034_R07C01	batch2b	12.076	10.756	FALSE	FALSE	JacksonHeart	General	methylation_plate_4	G09	X201118840034	R07C01
201118840034_R08C01	batch2b	12.315	11.048	FALSE	FALSE	JacksonHeart	General	methylation_plate_4	H09	X201118840034	R08C01
201096090123_R01C01	batch3a	11.836	11.138	FALSE	FALSE	JacksonHeart	General	methylation_plate_7	A06	X201096090123	R01C01
201096090123_R02C01	batch3a	11.892	11.045	FALSE	FALSE	JacksonHeart	General	methylation_plate_7	B06	X201096090123	R02C01
201096090123_R03C01	batch3a	12.084	11.131	FALSE	FALSE	JacksonHeart	General	methylation_plate_7	C06	X201096090123	R03C01
201096090123_R04C01	batch3a	12.11	11.177	FALSE	FALSE	JacksonHeart	General	methylation_plate_7	D06	X201096090123	R04C01
201096090123_R05C01	batch3a	12.248	11.349	FALSE	FALSE	JacksonHeart	General	methylation_plate_7	E06	X201096090123	R05C01
201096090123_R06C01	batch3a	12.345	11.328	FALSE	FALSE	JacksonHeart	General	methylation_plate_7	F06	X201096090123	R06C01
201096090123_R07C01	batch3a	12.304	11.254	FALSE	TRUE	Goldn	General	methylation_plate_7	G06	X201096090123	R07C01
201096090123_R08C01	batch3a	12.373	11.406	FALSE	FALSE	JacksonHeart	General	methylation_plate_7	H06	X201096090123	R08C01
201096090124_R01C01	batch3a	11.776	11.041	FALSE	FALSE	JacksonHeart	General	methylation_plate_7	A07	X201096090124	R01C01
201096090124_R02C01	batch3a	11.93	11.064	FALSE	FALSE	JacksonHeart	General	methylation_plate_7	B07	X201096090124	R02C01
201096090124_R03C01	batch3a	12.12	11.138	FALSE	FALSE	JacksonHeart	General	methylation_plate_7	C07	X201096090124	R03C01
201096090124_R04C01	batch3a	12.073	11.099	FALSE	FALSE	JacksonHeart	General	methylation_plate_7	D07	X201096090124	R04C01
201096090124_R05C01	batch3a	12.138	11.131	FALSE	FALSE	JacksonHeart	General	methylation_plate_7	E07	X201096090124	R05C01
201096090124_R06C01	batch3a	12.305	11.227	FALSE	FALSE	JacksonHeart	General	methylation_plate_7	F07	X201096090124	R06C01
201096090124_R07C01	batch3a	12.489	11.381	FALSE	TRUE	Goldn	General	methylation_plate_7	G07	X201096090124	R07C01
201096090124_R08C01	batch3a	12.333	11.247	FALSE	FALSE	JacksonHeart	General	methylation_plate_7	H07	X201096090124	R08C01
201096090125_R01C01	batch3a	11.851	11.073	FALSE	FALSE	JacksonHeart	General	methylation_plate_7	A08	X201096090125	R01C01
201096090125_R02C01	batch3a	11.92	11.054	FALSE	FALSE	JacksonHeart	General	methylation_plate_7	B08	X201096090125	R02C01
201096090125_R03C01	batch3a	12.051	11.013	FALSE	FALSE	JacksonHeart	General	methylation_plate_7	C08	X201096090125	R03C01
201096090125_R04C01	batch3a	11.987	10.983	FALSE	FALSE	JacksonHeart	General	methylation_plate_7	D08	X201096090125	R04C01
201096090125_R05C01	batch3a	12.339	11.304	FALSE	FALSE	JacksonHeart	General	methylation_plate_7	E08	X201096090125	R05C01
201096090125_R06C01	batch3a	12.198	11.219	FALSE	FALSE	JacksonHeart	General	methylation_plate_7	F08	X201096090125	R06C01
201096090125_R07C01	batch3a	12.21	11.212	FALSE	TRUE	Goldn	General	methylation_plate_7	G08	X201096090125	R07C01
201096090125_R08C01	batch3a	12.441	11.288	FALSE	FALSE	JacksonHeart	General	methylation_plate_7	H08	X201096090125	R08C01
201096090175_R01C01	batch3a	11.749	10.92	FALSE	FALSE	JacksonHeart	General	methylation_plate_7	A11	X201096090175	R01C01
201096090175_R02C01	batch3a	12.075	11.136	FALSE	FALSE	JacksonHeart	General	methylation_plate_7	B11	X201096090175	R02C01
201096090175_R03C01	batch3a	12.035	11.124	FALSE	FALSE	JacksonHeart	General	methylation_plate_7	C11	X201096090175	R03C01
201096090175_R04C01	batch3a	12.169	11.101	FALSE	FALSE	JacksonHeart	General	methylation_plate_7	D11	X201096090175	R04C01
201096090175_R05C01	batch3a	12.126	11.095	FALSE	FALSE	JacksonHeart	General	methylation_plate_7	E11	X201096090175	R05C01
201096090175_R06C01	batch3a	12.15	11.089	FALSE	FALSE	JacksonHeart	General	methylation_plate_7	F11	X201096090175	R06C01
201096090175_R07C01	batch3a	12.134	11.07	FALSE	FALSE	JacksonHeart	Replicate Group	methylation_plate_7	G11	X201096090175	R07C01
201096090175_R08C01	batch3a	12.318	11.297	FALSE	FALSE	JacksonHeart	General	methylation_plate_7	H11	X201096090175	R08C01
201105900051_R01C01	batch3a	11.733	10.667	FALSE	FALSE	JacksonHeart	General	methylation_plate_6	A11	X201105900051	R01C01
201105900051_R02C01	batch3a	11.85	10.747	FALSE	FALSE	JacksonHeart	General	methylation_plate_6	B11	X201105900051	R02C01
201105900051_R03C01	batch3a	12.066	11.056	FALSE	FALSE	JacksonHeart	General	methylation_plate_6	C11	X201105900051	R03C01
201105900051_R04C01	batch3a	12.104	10.972	FALSE	FALSE	JacksonHeart	General	methylation_plate_6	D11	X201105900051	R04C01
201105900051_R05C01	batch3a	12.223	11.051	FALSE	FALSE	JacksonHeart	General	methylation_plate_6	E11	X201105900051	R05C01
201105900051_R06C01	batch3a	12.077	10.875	FALSE	FALSE	JacksonHeart	Replicate Group	methylation_plate_6	F11	X201105900051	R06C01
201105900051_R07C01	batch3a	12.084	10.951	FALSE	FALSE	JacksonHeart	General	methylation_plate_6	G11	X201105900051	R07C01
201105900051_R08C01	batch3a	11.816	10.682	FALSE	FALSE	JacksonHeart	General	methylation_plate_6	H11	X201105900051	R08C01
201105900113_R01C01	batch3a	11.758	10.775	FALSE	FALSE	JacksonHeart	General	methylation_plate_7	A04	X201105900113	R01C01
201105900113_R02C01	batch3a	11.898	10.868	FALSE	FALSE	JacksonHeart	General	methylation_plate_7	B04	X201105900113	R02C01
201105900113_R03C01	batch3a	11.984	10.835	FALSE	FALSE	JacksonHeart	General	methylation_plate_7	C04	X201105900113	R03C01
201105900113_R04C01	batch3a	11.998	10.909	FALSE	FALSE	JacksonHeart	General	methylation_plate_7	D04	X201105900113	R04C01
201105900113_R05C01	batch3a	12.008	10.92	FALSE	FALSE	JacksonHeart	General	methylation_plate_7	E04	X201105900113	R05C01
201105900113_R06C01	batch3a	12.028	10.82	FALSE	FALSE	JacksonHeart	General	methylation_plate_7	F04	X201105900113	R06C01
201105900113_R07C01	batch3a	11.992	10.852	FALSE	TRUE	Goldn	General	methylation_plate_7	G04	X201105900113	R07C01
201105900113_R08C01	batch3a	12.24	11.048	FALSE	FALSE	JacksonHeart	General	methylation_plate_7	H04	X201105900113	R08C01
201105900120_R01C01	batch3a	11.722	10.857	FALSE	FALSE	JacksonHeart	General	methylation_plate_7	A05	X201105900120	R01C01
201105900120_R02C01	batch3a	11.913	11.017	FALSE	FALSE	JacksonHeart	General	methylation_plate_7	B05	X201105900120	R02C01
201105900120_R03C01	batch3a	11.847	10.883	FALSE	FALSE	JacksonHeart	General	methylation_plate_7	C05	X201105900120	R03C01
201105900120_R04C01	batch3a	12.098	11.055	FALSE	FALSE	JacksonHeart	General	methylation_plate_7	D05	X201105900120	R04C01
201105900120_R05C01	batch3a	12.046	11.147	FALSE	FALSE	JacksonHeart	General	methylation_plate_7	E05	X201105900120	R05C01
201105900120_R06C01	batch3a	12.18	11.18	FALSE	FALSE	JacksonHeart	General	methylation_plate_7	F05	X201105900120	R06C01
201105900120_R07C01	batch3a	12.455	11.237	FALSE	TRUE	Goldn	General	methylation_plate_7	G05	X201105900120	R07C01
201105900120_R08C01	batch3a	12.362	11.206	FALSE	FALSE	JacksonHeart	General	methylation_plate_7	H05	X201105900120	R08C01
201105900128_R01C01	batch3a	11.856	11.046	FALSE	FALSE	JacksonHeart	General	methylation_plate_7	A09	X201105900128	R01C01
201105900128_R02C01	batch3a	11.88	10.901	FALSE	FALSE	JacksonHeart	General	methylation_plate_7	B09	X201105900128	R02C01
201105900128_R03C01	batch3a	11.985	10.954	FALSE	FALSE	JacksonHeart	General	methylation_plate_7	C09	X201105900128	R03C01
201105900128_R04C01	batch3a	12.085	11.011	FALSE	FALSE	JacksonHeart	General	methylation_plate_7	D09	X201105900128	R04C01
201105900128_R05C01	batch3a	12.285	11.251	FALSE	FALSE	JacksonHeart	General	methylation_plate_7	E09	X201105900128	R05C01
201105900128_R06C01	batch3a	12.323	11.256	FALSE	FALSE	JacksonHeart	General	methylation_plate_7	F09	X201105900128	R06C01
201105900128_R07C01	batch3a	12.198	11.267	FALSE	TRUE	Goldn	General	methylation_plate_7	G09	X201105900128	R07C01
201105900128_R08C01	batch3a	6.555	7.531	TRUE	TRUE	JacksonHeart	General	methylation_plate_7	H09	X201105900128	R08C01
201105980151_R01C01	batch3a	11.856	11.089	FALSE	FALSE	JacksonHeart	General	methylation_plate_7	A10	X201105980151	R01C01
201105980151_R02C01	batch3a	12.003	11.048	FALSE	FALSE	JacksonHeart	Replicate Group	methylation_plate_7	B10	X201105980151	R02C01
201105980151_R03C01	batch3a	12.017	11.057	FALSE	FALSE	JacksonHeart	General	methylation_plate_7	C10	X201105980151	R03C01
201105980151_R04C01	batch3a	12.161	11.143	FALSE	FALSE	JacksonHeart	General	methylation_plate_7	D10	X201105980151	R04C01
201105980151_R05C01	batch3a	12.152	11.122	FALSE	FALSE	JacksonHeart	General	methylation_plate_7	E10	X201105980151	R05C01
201105980151_R06C01	batch3a	12.244	11.192	FALSE	FALSE	JacksonHeart	General	methylation_plate_7	F10	X201105980151	R06C01
201105980151_R07C01	batch3a	12.242	11.293	FALSE	TRUE	Goldn	General	methylation_plate_7	G10	X201105980151	R07C01
201105980151_R08C01	batch3a	12.418	11.33	FALSE	FALSE	JacksonHeart	General	methylation_plate_7	H10	X201105980151	R08C01
201118840016_R01C01	batch3a	11.692	10.837	FALSE	FALSE	JacksonHeart	General	methylation_plate_6	A03	X201118840016	R01C01
201118840016_R02C01	batch3a	11.9	10.859	FALSE	FALSE	JacksonHeart	Replicate Group	methylation_plate_6	B03	X201118840016	R02C01
201118840016_R03C01	batch3a	12.119	11.085	FALSE	FALSE	JacksonHeart	General	methylation_plate_6	C03	X201118840016	R03C01
201118840016_R04C01	batch3a	12.127	11.07	FALSE	FALSE	JacksonHeart	General	methylation_plate_6	D03	X201118840016	R04C01
201118840016_R05C01	batch3a	12.241	11.232	FALSE	FALSE	JacksonHeart	General	methylation_plate_6	E03	X201118840016	R05C01
201118840016_R06C01	batch3a	12.404	11.133	FALSE	TRUE	Goldn	General	methylation_plate_6	F03	X201118840016	R06C01
201118840016_R07C01	batch3a	11.99	10.938	FALSE	FALSE	JacksonHeart	Replicate Group	methylation_plate_6	G03	X201118840016	R07C01
201118840016_R08C01	batch3a	12.225	11.044	FALSE	FALSE	JacksonHeart	General	methylation_plate_6	H03	X201118840016	R08C01
201118840021_R01C01	batch3a	11.62	10.875	FALSE	FALSE	JacksonHeart	General	methylation_plate_6	A04	X201118840021	R01C01
201118840021_R02C01	batch3a	11.564	10.767	FALSE	FALSE	JacksonHeart	General	methylation_plate_6	B04	X201118840021	R02C01
201118840021_R03C01	batch3a	11.896	10.959	FALSE	FALSE	JacksonHeart	General	methylation_plate_6	C04	X201118840021	R03C01
201118840021_R04C01	batch3a	12.058	10.989	FALSE	FALSE	JacksonHeart	General	methylation_plate_6	D04	X201118840021	R04C01
201118840021_R05C01	batch3a	12.209	11.069	FALSE	FALSE	JacksonHeart	General	methylation_plate_6	E04	X201118840021	R05C01
201118840021_R06C01	batch3a	12.159	10.989	FALSE	TRUE	Goldn	General	methylation_plate_6	F04	X201118840021	R06C01
201118840021_R07C01	batch3a	12.172	10.978	FALSE	FALSE	JacksonHeart	General	methylation_plate_6	G04	X201118840021	R07C01
201118840021_R08C01	batch3a	11.817	10.823	FALSE	FALSE	JacksonHeart	General	methylation_plate_6	H04	X201118840021	R08C01
201118840035_R01C01	batch3a	11.767	10.724	FALSE	FALSE	JacksonHeart	General	methylation_plate_6	A07	X201118840035	R01C01
201118840035_R02C01	batch3a	11.928	10.776	FALSE	FALSE	JacksonHeart	General	methylation_plate_6	B07	X201118840035	R02C01
201118840035_R03C01	batch3a	11.904	11.101	FALSE	FALSE	JacksonHeart	General	methylation_plate_6	C07	X201118840035	R03C01
201118840035_R04C01	batch3a	12.18	11.174	FALSE	FALSE	JacksonHeart	General	methylation_plate_6	D07	X201118840035	R04C01
201118840035_R05C01	batch3a	12.189	10.917	FALSE	FALSE	JacksonHeart	General	methylation_plate_6	E07	X201118840035	R05C01
201118840035_R06C01	batch3a	12.312	11.038	FALSE	TRUE	Goldn	General	methylation_plate_6	F07	X201118840035	R06C01
201118840035_R07C01	batch3a	6.248	6.794	TRUE	TRUE	JacksonHeart	General	methylation_plate_6	G07	X201118840035	R07C01
201118840035_R08C01	batch3a	11.936	10.753	FALSE	FALSE	JacksonHeart	General	methylation_plate_6	H07	X201118840035	R08C01
201118840041_R01C01	batch3b	12.007	11.003	FALSE	FALSE	JacksonHeart	General	methylation_plate_6	A08	X201118840041	R01C01
201118840041_R02C01	batch3b	12.165	11.073	FALSE	FALSE	JacksonHeart	General	methylation_plate_6	B08	X201118840041	R02C01
201118840041_R03C01	batch3b	12.153	11.033	FALSE	FALSE	JacksonHeart	General	methylation_plate_6	C08	X201118840041	R03C01
201118840041_R04C01	batch3b	12.423	11.263	FALSE	FALSE	JacksonHeart	General	methylation_plate_6	D08	X201118840041	R04C01
201118840041_R05C01	batch3b	6.443	7.044	TRUE	TRUE	JacksonHeart	General	methylation_plate_6	E08	X201118840041	R05C01
201118840041_R06C01	batch3b	12.486	11.208	FALSE	TRUE	Goldn	General	methylation_plate_6	F08	X201118840041	R06C01
201118840041_R07C01	batch3b	6.476	7.129	TRUE	TRUE	JacksonHeart	General	methylation_plate_6	G08	X201118840041	R07C01
201118840041_R08C01	batch3b	6.426	6.919	TRUE	TRUE	JacksonHeart	General	methylation_plate_6	H08	X201118840041	R08C01
201118840046_R01C01	batch3b	11.977	11.029	FALSE	FALSE	JacksonHeart	General	methylation_plate_6	A09	X201118840046	R01C01
201118840046_R02C01	batch3b	7.066	7.687	TRUE	TRUE	JacksonHeart	General	methylation_plate_6	B09	X201118840046	R02C01
201118840046_R03C01	batch3b	12.11	11.086	FALSE	FALSE	JacksonHeart	General	methylation_plate_6	C09	X201118840046	R03C01
201118840046_R04C01	batch3b	12.145	11.029	FALSE	FALSE	JacksonHeart	General	methylation_plate_6	D09	X201118840046	R04C01
201118840046_R05C01	batch3b	12.149	11.005	FALSE	FALSE	JacksonHeart	General	methylation_plate_6	E09	X201118840046	R05C01
201118840046_R06C01	batch3b	12.453	11.056	FALSE	TRUE	Goldn	General	methylation_plate_6	F09	X201118840046	R06C01
201118840046_R07C01	batch3b	12.293	11.027	FALSE	FALSE	JacksonHeart	General	methylation_plate_6	G09	X201118840046	R07C01
201118840046_R08C01	batch3b	11.599	10.399	FALSE	FALSE	JacksonHeart	General	methylation_plate_6	H09	X201118840046	R08C01
201118840048_R01C01	batch3b	11.828	10.998	FALSE	FALSE	JacksonHeart	General	methylation_plate_6	A10	X201118840048	R01C01
201118840048_R02C01	batch3b	11.802	10.858	FALSE	FALSE	JacksonHeart	General	methylation_plate_6	B10	X201118840048	R02C01
201118840048_R03C01	batch3b	12.082	10.998	FALSE	FALSE	JacksonHeart	General	methylation_plate_6	C10	X201118840048	R03C01
201118840048_R04C01	batch3b	11.359	10.681	FALSE	FALSE	JacksonHeart	General	methylation_plate_6	D10	X201118840048	R04C01
201118840048_R05C01	batch3b	12.242	11.139	FALSE	FALSE	JacksonHeart	General	methylation_plate_6	E10	X201118840048	R05C01
201118840048_R06C01	batch3b	12.381	11.174	FALSE	TRUE	Goldn	General	methylation_plate_6	F10	X201118840048	R06C01
201118840048_R07C01	batch3b	12.263	11.094	FALSE	FALSE	JacksonHeart	General	methylation_plate_6	G10	X201118840048	R07C01
201118840048_R08C01	batch3b	11.667	10.572	FALSE	FALSE	JacksonHeart	General	methylation_plate_6	H10	X201118840048	R08C01
201118840054_R01C01	batch3b	11.905	10.953	FALSE	FALSE	JacksonHeart	General	methylation_plate_6	A12	X201118840054	R01C01
201118840054_R02C01	batch3b	12.051	10.944	FALSE	FALSE	JacksonHeart	General	methylation_plate_6	B12	X201118840054	R02C01
201118840054_R03C01	batch3b	12.117	11.079	FALSE	FALSE	JacksonHeart	General	methylation_plate_6	C12	X201118840054	R03C01
201118840054_R04C01	batch3b	12.089	10.96	FALSE	FALSE	JacksonHeart	Replicate Group	methylation_plate_6	D12	X201118840054	R04C01
201118840054_R05C01	batch3b	6.585	7.34	TRUE	TRUE	JacksonHeart	General	methylation_plate_6	E12	X201118840054	R05C01
201118840054_R06C01	batch3b	12.205	10.97	FALSE	FALSE	JacksonHeart	Replicate Group	methylation_plate_6	F12	X201118840054	R06C01
201118840054_R07C01	batch3b	12.173	10.984	FALSE	FALSE	JacksonHeart	General	methylation_plate_6	G12	X201118840054	R07C01
201118840054_R08C01	batch3b	11.653	10.465	FALSE	FALSE	JacksonHeart	General	methylation_plate_6	H12	X201118840054	R08C01
201125090059_R01C01	batch3b	11.865	11.227	FALSE	FALSE	JacksonHeart	General	methylation_plate_7	A01	X201125090059	R01C01
201125090059_R02C01	batch3b	11.982	11.366	FALSE	FALSE	JacksonHeart	General	methylation_plate_7	B01	X201125090059	R02C01
201125090059_R03C01	batch3b	12.012	11.274	FALSE	FALSE	JacksonHeart	General	methylation_plate_7	C01	X201125090059	R03C01
201125090059_R04C01	batch3b	12.165	11.307	FALSE	FALSE	JacksonHeart	General	methylation_plate_7	D01	X201125090059	R04C01
201125090059_R05C01	batch3b	12.175	11.159	FALSE	FALSE	JacksonHeart	General	methylation_plate_7	E01	X201125090059	R05C01
201125090059_R06C01	batch3b	12.317	11.164	FALSE	FALSE	JacksonHeart	General	methylation_plate_7	F01	X201125090059	R06C01
201125090059_R07C01	batch3b	12.03	11.051	FALSE	TRUE	Goldn	General	methylation_plate_7	G01	X201125090059	R07C01
201125090059_R08C01	batch3b	12.316	11.118	FALSE	FALSE	JacksonHeart	General	methylation_plate_7	H01	X201125090059	R08C01
201125090182_R01C01	batch3b	11.865	10.954	FALSE	FALSE	JacksonHeart	General	methylation_plate_7	A12	X201125090182	R01C01
201125090182_R02C01	batch3b	11.917	10.956	FALSE	FALSE	JacksonHeart	General	methylation_plate_7	B12	X201125090182	R02C01
201125090182_R03C01	batch3b	11.973	11.093	FALSE	FALSE	JacksonHeart	Replicate Group	methylation_plate_7	C12	X201125090182	R03C01
201125090182_R04C01	batch3b	12.08	11.001	FALSE	FALSE	JacksonHeart	General	methylation_plate_7	D12	X201125090182	R04C01
201125090182_R05C01	batch3b	12.152	10.989	FALSE	FALSE	JacksonHeart	General	methylation_plate_7	E12	X201125090182	R05C01
201125090182_R06C01	batch3b	12.248	11.132	FALSE	FALSE	JacksonHeart	General	methylation_plate_7	F12	X201125090182	R06C01
201125090182_R07C01	batch3b	12.305	11.151	FALSE	FALSE	JacksonHeart	Replicate Group	methylation_plate_7	G12	X201125090182	R07C01
201125090182_R08C01	batch3b	12.373	11.311	FALSE	FALSE	JacksonHeart	General	methylation_plate_7	H12	X201125090182	R08C01
201125190010_R01C01	batch3b	11.656	10.716	FALSE	FALSE	JacksonHeart	General	methylation_plate_6	A02	X201125190010	R01C01
201125190010_R02C01	batch3b	11.818	10.767	FALSE	FALSE	JacksonHeart	General	methylation_plate_6	B02	X201125190010	R02C01
201125190010_R03C01	batch3b	12.023	10.942	FALSE	FALSE	JacksonHeart	General	methylation_plate_6	C02	X201125190010	R03C01
201125190010_R04C01	batch3b	12.067	11.063	FALSE	FALSE	JacksonHeart	Replicate Group	methylation_plate_6	D02	X201125190010	R04C01
201125190010_R05C01	batch3b	12.164	10.955	FALSE	FALSE	JacksonHeart	General	methylation_plate_6	E02	X201125190010	R05C01
201125190010_R06C01	batch3b	12.294	11.02	FALSE	TRUE	Goldn	General	methylation_plate_6	F02	X201125190010	R06C01
201125190010_R07C01	batch3b	12.019	10.921	FALSE	FALSE	JacksonHeart	General	methylation_plate_6	G02	X201125190010	R07C01
201125190010_R08C01	batch3b	11.851	10.819	FALSE	FALSE	JacksonHeart	General	methylation_plate_6	H02	X201125190010	R08C01
201125190024_R01C01	batch3b	11.679	10.631	FALSE	FALSE	JacksonHeart	General	methylation_plate_6	A05	X201125190024	R01C01
201125190024_R02C01	batch3b	11.966	11.001	FALSE	FALSE	JacksonHeart	Replicate Group	methylation_plate_6	B05	X201125190024	R02C01
201125190024_R03C01	batch3b	11.978	10.929	FALSE	FALSE	JacksonHeart	General	methylation_plate_6	C05	X201125190024	R03C01
201125190024_R04C01	batch3b	12.006	10.942	FALSE	FALSE	JacksonHeart	General	methylation_plate_6	D05	X201125190024	R04C01
201125190024_R05C01	batch3b	12.074	10.91	FALSE	FALSE	JacksonHeart	Replicate Group	methylation_plate_6	E05	X201125190024	R05C01
201125190024_R06C01	batch3b	12.281	10.956	FALSE	TRUE	Goldn	General	methylation_plate_6	F05	X201125190024	R06C01
201125190024_R07C01	batch3b	12.124	11.055	FALSE	FALSE	JacksonHeart	General	methylation_plate_6	G05	X201125190024	R07C01
201125190024_R08C01	batch3b	12.149	11.011	FALSE	FALSE	JacksonHeart	General	methylation_plate_6	H05	X201125190024	R08C01
201125190061_R01C01	batch3b	11.856	10.909	FALSE	FALSE	JacksonHeart	Replicate Group	methylation_plate_7	A02	X201125190061	R01C01
201125190061_R02C01	batch3b	11.941	10.992	FALSE	FALSE	JacksonHeart	General	methylation_plate_7	B02	X201125190061	R02C01
201125190061_R03C01	batch3b	11.984	10.938	FALSE	FALSE	JacksonHeart	General	methylation_plate_7	C02	X201125190061	R03C01
201125190061_R04C01	batch3b	12.137	11.049	FALSE	FALSE	JacksonHeart	General	methylation_plate_7	D02	X201125190061	R04C01
201125190061_R05C01	batch3b	12.139	11.042	FALSE	FALSE	JacksonHeart	General	methylation_plate_7	E02	X201125190061	R05C01
201125190061_R06C01	batch3b	12.211	10.987	FALSE	FALSE	JacksonHeart	General	methylation_plate_7	F02	X201125190061	R06C01
201125190061_R07C01	batch3b	12.191	10.971	FALSE	TRUE	Goldn	General	methylation_plate_7	G02	X201125190061	R07C01
201125190061_R08C01	batch3b	12.437	10.991	FALSE	FALSE	JacksonHeart	General	methylation_plate_7	H02	X201125190061	R08C01
201125190073_R01C01	batch3b	11.809	11.037	FALSE	FALSE	JacksonHeart	General	methylation_plate_7	A03	X201125190073	R01C01
201125190073_R02C01	batch3b	12.036	11.15	FALSE	FALSE	JacksonHeart	General	methylation_plate_7	B03	X201125190073	R02C01
201125190073_R03C01	batch3b	11.953	10.945	FALSE	FALSE	JacksonHeart	General	methylation_plate_7	C03	X201125190073	R03C01
201125190073_R04C01	batch3b	11.999	10.949	FALSE	FALSE	JacksonHeart	General	methylation_plate_7	D03	X201125190073	R04C01
201125190073_R05C01	batch3b	12.099	11.014	FALSE	FALSE	JacksonHeart	General	methylation_plate_7	E03	X201125190073	R05C01
201125190073_R06C01	batch3b	12.127	10.982	FALSE	FALSE	JacksonHeart	General	methylation_plate_7	F03	X201125190073	R06C01
201125190073_R07C01	batch3b	12.368	11.195	FALSE	TRUE	Goldn	General	methylation_plate_7	G03	X201125190073	R07C01
201125190073_R08C01	batch3b	12.404	11.152	FALSE	FALSE	JacksonHeart	General	methylation_plate_7	H03	X201125190073	R08C01
201125400007_R01C01	batch3b	11.993	10.943	FALSE	FALSE	JacksonHeart	General	methylation_plate_6	A01	X201125400007	R01C01
201125400007_R02C01	batch3b	11.918	10.911	FALSE	FALSE	JacksonHeart	General	methylation_plate_6	B01	X201125400007	R02C01
201125400007_R03C01	batch3b	12.183	10.928	FALSE	FALSE	JacksonHeart	General	methylation_plate_6	C01	X201125400007	R03C01
201125400007_R04C01	batch3b	12.235	11.08	FALSE	FALSE	JacksonHeart	General	methylation_plate_6	D01	X201125400007	R04C01
201125400007_R05C01	batch3b	6.375	7.066	TRUE	TRUE	JacksonHeart	General	methylation_plate_6	E01	X201125400007	R05C01
201125400007_R06C01	batch3b	12.261	11.075	FALSE	TRUE	Goldn	General	methylation_plate_6	F01	X201125400007	R06C01
201125400007_R07C01	batch3b	6.476	7.066	TRUE	TRUE	JacksonHeart	General	methylation_plate_6	G01	X201125400007	R07C01
201125400007_R08C01	batch3b	12.281	11.067	FALSE	FALSE	JacksonHeart	General	methylation_plate_6	H01	X201125400007	R08C01
201125400029_R01C01	batch3b	11.694	10.706	FALSE	FALSE	JacksonHeart	General	methylation_plate_6	A06	X201125400029	R01C01
201125400029_R02C01	batch3b	11.961	10.849	FALSE	FALSE	JacksonHeart	General	methylation_plate_6	B06	X201125400029	R02C01
201125400029_R03C01	batch3b	11.888	10.832	FALSE	FALSE	JacksonHeart	General	methylation_plate_6	C06	X201125400029	R03C01
201125400029_R04C01	batch3b	12.137	10.949	FALSE	FALSE	JacksonHeart	General	methylation_plate_6	D06	X201125400029	R04C01
201125400029_R05C01	batch3b	12.051	10.97	FALSE	FALSE	JacksonHeart	General	methylation_plate_6	E06	X201125400029	R05C01
201125400029_R06C01	batch3b	12.11	10.899	FALSE	TRUE	Goldn	General	methylation_plate_6	F06	X201125400029	R06C01
201125400029_R07C01	batch3b	12.107	10.911	FALSE	FALSE	JacksonHeart	General	methylation_plate_6	G06	X201125400029	R07C01
201125400029_R08C01	batch3b	12.174	10.997	FALSE	FALSE	JacksonHeart	General	methylation_plate_6	H06	X201125400029	R08C01
201105900002_R01C01	batch4a	11.544	10.592	FALSE	FALSE	JacksonHeart	General	methylation_plate_3	A01	X201105900002	R01C01
201105900002_R02C01	batch4a	11.913	10.821	FALSE	FALSE	JacksonHeart	General	methylation_plate_3	B01	X201105900002	R02C01
201105900002_R03C01	batch4a	12.097	10.827	FALSE	TRUE	Goldn	General	methylation_plate_3	C01	X201105900002	R03C01
201105900002_R04C01	batch4a	11.796	10.63	FALSE	FALSE	JacksonHeart	General	methylation_plate_3	D01	X201105900002	R04C01
201105900002_R05C01	batch4a	12.064	10.829	FALSE	FALSE	JacksonHeart	General	methylation_plate_3	E01	X201105900002	R05C01
201105900002_R06C01	batch4a	12.196	10.865	FALSE	FALSE	JacksonHeart	General	methylation_plate_3	F01	X201105900002	R06C01
201105900002_R07C01	batch4a	12.318	10.807	FALSE	FALSE	JacksonHeart	General	methylation_plate_3	G01	X201105900002	R07C01
201105900002_R08C01	batch4a	12.069	10.883	FALSE	FALSE	JacksonHeart	General	methylation_plate_3	H01	X201105900002	R08C01
201105900013_R01C01	batch4a	11.593	10.79	FALSE	FALSE	JacksonHeart	General	methylation_plate_3	A03	X201105900013	R01C01
201105900013_R02C01	batch4a	11.88	10.86	FALSE	FALSE	JacksonHeart	General	methylation_plate_3	B03	X201105900013	R02C01
201105900013_R03C01	batch4a	12.114	10.956	FALSE	TRUE	Goldn	General	methylation_plate_3	C03	X201105900013	R03C01
201105900013_R04C01	batch4a	11.931	10.917	FALSE	FALSE	JacksonHeart	Replicate Group	methylation_plate_3	D03	X201105900013	R04C01
201105900013_R05C01	batch4a	12.265	11.161	FALSE	FALSE	JacksonHeart	General	methylation_plate_3	E03	X201105900013	R05C01
201105900013_R06C01	batch4a	12.252	11.081	FALSE	FALSE	JacksonHeart	General	methylation_plate_3	F03	X201105900013	R06C01
201105900013_R07C01	batch4a	12.211	10.927	FALSE	FALSE	JacksonHeart	General	methylation_plate_21	G03	X201105900013	R07C01
201105900013_R08C01	batch4a	12.392	10.931	FALSE	FALSE	JacksonHeart	Replicate Group	methylation_plate_3	H03	X201105900013	R08C01
201105900029_R01C01	batch4a	11.755	10.781	FALSE	FALSE	JacksonHeart	General	methylation_plate_3	A10	X201105900029	R01C01
201105900029_R02C01	batch4a	11.87	10.836	FALSE	FALSE	JacksonHeart	General	methylation_plate_3	B10	X201105900029	R02C01
201105900029_R03C01	batch4a	12.003	10.962	FALSE	TRUE	Goldn	General	methylation_plate_3	C10	X201105900029	R03C01
201105900029_R04C01	batch4a	12.104	11.047	FALSE	FALSE	JacksonHeart	General	methylation_plate_3	D10	X201105900029	R04C01
201105900029_R05C01	batch4a	12.194	11.189	FALSE	FALSE	JacksonHeart	General	methylation_plate_3	E10	X201105900029	R05C01
201105900029_R06C01	batch4a	12.148	11.14	FALSE	FALSE	JacksonHeart	General	methylation_plate_3	F10	X201105900029	R06C01
201105900029_R07C01	batch4a	12.386	11.24	FALSE	FALSE	JacksonHeart	General	methylation_plate_3	G10	X201105900029	R07C01
201105900029_R08C01	batch4a	12.318	11.154	FALSE	FALSE	JacksonHeart	General	methylation_plate_21	H10	X201105900029	R08C01
201105900060_R01C01	batch4a	11.677	10.964	FALSE	FALSE	JacksonHeart	General	methylation_plate_8	A03	X201105900060	R01C01
201105900060_R02C01	batch4a	12.102	11.2	FALSE	FALSE	JacksonHeart	General	methylation_plate_8	B03	X201105900060	R02C01
201105900060_R03C01	batch4a	12.255	11.275	FALSE	FALSE	JacksonHeart	General	methylation_plate_8	C03	X201105900060	R03C01
201105900060_R04C01	batch4a	12.151	11.133	FALSE	FALSE	JacksonHeart	General	methylation_plate_8	D03	X201105900060	R04C01
201105900060_R05C01	batch4a	12.119	11.217	FALSE	FALSE	JacksonHeart	General	methylation_plate_21	E03	X201105900060	R05C01
201105900060_R06C01	batch4a	12.323	11.247	FALSE	FALSE	JacksonHeart	General	methylation_plate_8	F03	X201105900060	R06C01
201105900060_R07C01	batch4a	11.952	11.022	FALSE	FALSE	JacksonHeart	General	methylation_plate_8	G03	X201105900060	R07C01
201105900060_R08C01	batch4a	12.53	11.424	FALSE	TRUE	Goldn	General	methylation_plate_8	H03	X201105900060	R08C01
201105900071_R01C01	batch4a	11.814	11.001	FALSE	FALSE	JacksonHeart	General	methylation_plate_8	A04	X201105900071	R01C01
201105900071_R02C01	batch4a	12.061	11.256	FALSE	FALSE	JacksonHeart	General	methylation_plate_8	B04	X201105900071	R02C01
201105900071_R03C01	batch4a	12.17	11.278	FALSE	FALSE	JacksonHeart	General	methylation_plate_8	C04	X201105900071	R03C01
201105900071_R04C01	batch4a	12.39	11.299	FALSE	FALSE	JacksonHeart	General	methylation_plate_8	D04	X201105900071	R04C01
201105900071_R05C01	batch4a	12.395	11.322	FALSE	FALSE	JacksonHeart	General	methylation_plate_8	E04	X201105900071	R05C01
201105900071_R06C01	batch4a	12.325	11.353	FALSE	FALSE	JacksonHeart	General	methylation_plate_8	F04	X201105900071	R06C01
201105900071_R07C01	batch4a	12.31	11.187	FALSE	FALSE	JacksonHeart	General	methylation_plate_8	G04	X201105900071	R07C01
201105900071_R08C01	batch4a	12.445	11.249	FALSE	TRUE	Goldn	General	methylation_plate_8	H04	X201105900071	R08C01
201105900079_R01C01	batch4a	11.747	10.793	FALSE	FALSE	JacksonHeart	General	methylation_plate_8	A05	X201105900079	R01C01
201105900079_R02C01	batch4a	11.948	10.913	FALSE	FALSE	JacksonHeart	General	methylation_plate_8	B05	X201105900079	R02C01
201105900079_R03C01	batch4a	12.051	10.886	FALSE	FALSE	JacksonHeart	General	methylation_plate_8	C05	X201105900079	R03C01
201105900079_R04C01	batch4a	12.04	10.833	FALSE	FALSE	JacksonHeart	General	methylation_plate_8	D05	X201105900079	R04C01
201105900079_R05C01	batch4a	12.31	10.962	FALSE	FALSE	JacksonHeart	General	methylation_plate_8	E05	X201105900079	R05C01
201105900079_R06C01	batch4a	12.118	10.75	FALSE	FALSE	JacksonHeart	General	methylation_plate_8	F05	X201105900079	R06C01
201105900079_R07C01	batch4a	12.137	10.88	FALSE	FALSE	JacksonHeart	General	methylation_plate_8	G05	X201105900079	R07C01
201105900079_R08C01	batch4a	12.119	10.905	FALSE	TRUE	Goldn	General	methylation_plate_8	H05	X201105900079	R08C01
201105900116_R01C01	batch4a	11.653	10.721	FALSE	FALSE	JacksonHeart	General	methylation_plate_8	A08	X201105900116	R01C01
201105900116_R02C01	batch4a	11.916	10.958	FALSE	FALSE	JacksonHeart	General	methylation_plate_8	B08	X201105900116	R02C01
201105900116_R03C01	batch4a	11.989	10.864	FALSE	FALSE	JacksonHeart	General	methylation_plate_8	C08	X201105900116	R03C01
201105900116_R04C01	batch4a	11.933	10.969	FALSE	FALSE	JacksonHeart	General	methylation_plate_8	D08	X201105900116	R04C01
201105900116_R05C01	batch4a	12.144	11.055	FALSE	FALSE	JacksonHeart	General	methylation_plate_8	E08	X201105900116	R05C01
201105900116_R06C01	batch4a	12.171	10.994	FALSE	FALSE	JacksonHeart	General	methylation_plate_8	F08	X201105900116	R06C01
201105900116_R07C01	batch4a	12.192	10.972	FALSE	FALSE	JacksonHeart	General	methylation_plate_8	G08	X201105900116	R07C01
201105900116_R08C01	batch4a	11.918	10.904	FALSE	TRUE	Goldn	General	methylation_plate_8	H08	X201105900116	R08C01
201105900147_R01C01	batch4a	11.757	10.874	FALSE	FALSE	JacksonHeart	General	methylation_plate_8	A10	X201105900147	R01C01
201105900147_R02C01	batch4a	11.913	10.931	FALSE	FALSE	JacksonHeart	General	methylation_plate_8	B10	X201105900147	R02C01
201105900147_R03C01	batch4a	12.125	10.979	FALSE	FALSE	JacksonHeart	General	methylation_plate_8	C10	X201105900147	R03C01
201105900147_R04C01	batch4a	12.048	10.914	FALSE	FALSE	JacksonHeart	General	methylation_plate_8	D10	X201105900147	R04C01
201105900147_R05C01	batch4a	12.145	10.918	FALSE	FALSE	JacksonHeart	General	methylation_plate_8	E10	X201105900147	R05C01
201105900147_R06C01	batch4a	11.82	10.646	FALSE	FALSE	JacksonHeart	General	methylation_plate_21	F10	X201105900147	R06C01
201105900147_R07C01	batch4a	12.151	10.844	FALSE	FALSE	JacksonHeart	General	methylation_plate_8	G10	X201105900147	R07C01
201105900147_R08C01	batch4a	12.227	10.898	FALSE	TRUE	Goldn	General	methylation_plate_8	H10	X201105900147	R08C01
201105900158_R01C01	batch4a	11.747	10.819	FALSE	FALSE	JacksonHeart	General	methylation_plate_8	A11	X201105900158	R01C01
201105900158_R02C01	batch4a	11.948	10.974	FALSE	FALSE	JacksonHeart	General	methylation_plate_8	B11	X201105900158	R02C01
201105900158_R03C01	batch4a	11.888	10.987	FALSE	FALSE	JacksonHeart	General	methylation_plate_21	C11	X201105900158	R03C01
201105900158_R04C01	batch4a	12.133	11.095	FALSE	FALSE	JacksonHeart	General	methylation_plate_8	D11	X201105900158	R04C01
201105900158_R05C01	batch4a	12.261	11.118	FALSE	FALSE	JacksonHeart	General	methylation_plate_8	E11	X201105900158	R05C01
201105900158_R06C01	batch4a	12.152	11.027	FALSE	FALSE	JacksonHeart	General	methylation_plate_8	F11	X201105900158	R06C01
201105900158_R07C01	batch4a	12.153	10.971	FALSE	FALSE	JacksonHeart	General	methylation_plate_8	G11	X201105900158	R07C01
201105900158_R08C01	batch4a	12.274	10.925	FALSE	FALSE	JacksonHeart	General	methylation_plate_21	H11	X201105900158	R08C01
201105980033_R01C01	batch4a	11.774	10.929	FALSE	FALSE	JacksonHeart	General	methylation_plate_3	A12	X201105980033	R01C01
201105980033_R02C01	batch4a	11.824	10.906	FALSE	FALSE	JacksonHeart	General	methylation_plate_3	B12	X201105980033	R02C01
201105980033_R03C01	batch4a	11.989	10.973	FALSE	FALSE	JacksonHeart	Replicate Group	methylation_plate_3	C12	X201105980033	R03C01
201105980033_R04C01	batch4a	12.012	11.164	FALSE	FALSE	JacksonHeart	General	methylation_plate_3	D12	X201105980033	R04C01
201105980033_R05C01	batch4a	12.169	11.241	FALSE	FALSE	JacksonHeart	General	methylation_plate_3	E12	X201105980033	R05C01
201105980033_R06C01	batch4a	12.207	11.155	FALSE	FALSE	JacksonHeart	General	methylation_plate_3	F12	X201105980033	R06C01
201105980033_R07C01	batch4a	12.221	11.151	FALSE	FALSE	JacksonHeart	General	methylation_plate_3	G12	X201105980033	R07C01
201105980033_R08C01	batch4a	12.209	11.202	FALSE	FALSE	JacksonHeart	General	methylation_plate_3	H12	X201105980033	R08C01
201118840018_R01C01	batch4a	11.656	10.782	FALSE	FALSE	JacksonHeart	General	methylation_plate_3	A05	X201118840018	R01C01
201118840018_R02C01	batch4a	11.872	10.821	FALSE	FALSE	JacksonHeart	General	methylation_plate_3	B05	X201118840018	R02C01
201118840018_R03C01	batch4a	12.058	10.941	FALSE	TRUE	Goldn	General	methylation_plate_3	C05	X201118840018	R03C01
201118840018_R04C01	batch4a	12.013	10.931	FALSE	FALSE	JacksonHeart	General	methylation_plate_21	D05	X201118840018	R04C01
201118840018_R05C01	batch4a	12.165	11.03	FALSE	FALSE	JacksonHeart	General	methylation_plate_3	E05	X201118840018	R05C01
201118840018_R06C01	batch4a	11.948	10.86	FALSE	FALSE	JacksonHeart	General	methylation_plate_3	F05	X201118840018	R06C01
201118840018_R07C01	batch4a	12.193	10.977	FALSE	FALSE	JacksonHeart	General	methylation_plate_3	G05	X201118840018	R07C01
201118840018_R08C01	batch4a	12.146	11.02	FALSE	FALSE	JacksonHeart	General	methylation_plate_3	H05	X201118840018	R08C01
201118840019_R01C01	batch4a	11.746	10.859	FALSE	FALSE	JacksonHeart	General	methylation_plate_3	A06	X201118840019	R01C01
201118840019_R02C01	batch4a	11.867	10.845	FALSE	FALSE	JacksonHeart	General	methylation_plate_3	B06	X201118840019	R02C01
201118840019_R03C01	batch4a	12.044	11.022	FALSE	TRUE	Goldn	General	methylation_plate_3	C06	X201118840019	R03C01
201118840019_R04C01	batch4a	11.987	10.94	FALSE	FALSE	JacksonHeart	General	methylation_plate_3	D06	X201118840019	R04C01
201118840019_R05C01	batch4a	12.157	11.101	FALSE	FALSE	JacksonHeart	General	methylation_plate_3	E06	X201118840019	R05C01
201118840019_R06C01	batch4a	12.153	11.006	FALSE	FALSE	JacksonHeart	General	methylation_plate_3	F06	X201118840019	R06C01
201118840019_R07C01	batch4a	12.056	10.902	FALSE	FALSE	JacksonHeart	Replicate Group	methylation_plate_3	G06	X201118840019	R07C01
201118840019_R08C01	batch4a	12.293	11.176	FALSE	FALSE	JacksonHeart	General	methylation_plate_3	H06	X201118840019	R08C01
201118840020_R01C01	batch4b	11.792	11.044	FALSE	FALSE	JacksonHeart	General	methylation_plate_3	A07	X201118840020	R01C01
201118840020_R02C01	batch4b	11.961	11.073	FALSE	FALSE	JacksonHeart	General	methylation_plate_3	B07	X201118840020	R02C01
201118840020_R03C01	batch4b	12.146	11.109	FALSE	TRUE	Goldn	General	methylation_plate_3	C07	X201118840020	R03C01
201118840020_R04C01	batch4b	11.986	10.949	FALSE	FALSE	JacksonHeart	General	methylation_plate_3	D07	X201118840020	R04C01
201118840020_R05C01	batch4b	12.185	11.174	FALSE	FALSE	JacksonHeart	General	methylation_plate_3	E07	X201118840020	R05C01
201118840020_R06C01	batch4b	12.237	11.158	FALSE	FALSE	JacksonHeart	General	methylation_plate_3	F07	X201118840020	R06C01
201118840020_R07C01	batch4b	12.304	11.21	FALSE	FALSE	JacksonHeart	General	methylation_plate_3	G07	X201118840020	R07C01
201118840020_R08C01	batch4b	12.343	11.061	FALSE	FALSE	JacksonHeart	General	methylation_plate_3	H07	X201118840020	R08C01
201118840030_R01C01	batch4b	11.729	10.993	FALSE	FALSE	JacksonHeart	General	methylation_plate_3	A11	X201118840030	R01C01
201118840030_R02C01	batch4b	11.918	10.955	FALSE	FALSE	JacksonHeart	General	methylation_plate_3	B11	X201118840030	R02C01
201118840030_R03C01	batch4b	11.73	10.956	FALSE	FALSE	JacksonHeart	Replicate Group	methylation_plate_3	C11	X201118840030	R03C01
201118840030_R04C01	batch4b	12.122	11.253	FALSE	FALSE	JacksonHeart	General	methylation_plate_21	D11	X201118840030	R04C01
201118840030_R05C01	batch4b	12.165	11.053	FALSE	FALSE	JacksonHeart	General	methylation_plate_3	E11	X201118840030	R05C01
201118840030_R06C01	batch4b	12.257	11.237	FALSE	FALSE	JacksonHeart	General	methylation_plate_3	F11	X201118840030	R06C01
201118840030_R07C01	batch4b	12.378	11.202	FALSE	FALSE	JacksonHeart	General	methylation_plate_3	G11	X201118840030	R07C01
201118840030_R08C01	batch4b	12.614	11.461	FALSE	FALSE	JacksonHeart	General	methylation_plate_3	H11	X201118840030	R08C01
201118840037_R01C01	batch4b	11.86	11.112	FALSE	FALSE	JacksonHeart	General	methylation_plate_8	A01	X201118840037	R01C01
201118840037_R02C01	batch4b	12.014	10.981	FALSE	FALSE	JacksonHeart	General	methylation_plate_8	B01	X201118840037	R02C01
201118840037_R03C01	batch4b	12.157	11.251	FALSE	FALSE	JacksonHeart	General	methylation_plate_8	C01	X201118840037	R03C01
201118840037_R04C01	batch4b	12.36	11.339	FALSE	FALSE	JacksonHeart	General	methylation_plate_8	D01	X201118840037	R04C01
201118840037_R05C01	batch4b	12.404	11.334	FALSE	FALSE	JacksonHeart	General	methylation_plate_8	E01	X201118840037	R05C01
201118840037_R06C01	batch4b	12.609	11.36	FALSE	FALSE	JacksonHeart	Replicate Group	methylation_plate_8	F01	X201118840037	R06C01
201118840037_R07C01	batch4b	12.561	11.309	FALSE	FALSE	JacksonHeart	General	methylation_plate_8	G01	X201118840037	R07C01
201118840037_R08C01	batch4b	12.421	11.209	FALSE	TRUE	Goldn	General	methylation_plate_8	H01	X201118840037	R08C01
201118840042_R01C01	batch4b	12.03	11.181	FALSE	FALSE	JacksonHeart	General	methylation_plate_8	A02	X201118840042	R01C01
201118840042_R02C01	batch4b	12.217	11.19	FALSE	FALSE	JacksonHeart	General	methylation_plate_8	B02	X201118840042	R02C01
201118840042_R03C01	batch4b	12.212	11.181	FALSE	FALSE	JacksonHeart	General	methylation_plate_8	C02	X201118840042	R03C01
201118840042_R04C01	batch4b	12.138	11.192	FALSE	FALSE	JacksonHeart	General	methylation_plate_8	D02	X201118840042	R04C01
201118840042_R05C01	batch4b	12.3	11.166	FALSE	FALSE	JacksonHeart	General	methylation_plate_8	E02	X201118840042	R05C01
201118840042_R06C01	batch4b	12.301	11.271	FALSE	FALSE	JacksonHeart	General	methylation_plate_8	F02	X201118840042	R06C01
201118840042_R07C01	batch4b	12.324	11.259	FALSE	FALSE	JacksonHeart	General	methylation_plate_8	G02	X201118840042	R07C01
201118840042_R08C01	batch4b	12.397	11.211	FALSE	TRUE	Goldn	General	methylation_plate_8	H02	X201118840042	R08C01
201125090013_R01C01	batch4b	11.691	10.757	FALSE	FALSE	JacksonHeart	General	methylation_plate_3	A02	X201125090013	R01C01
201125090013_R02C01	batch4b	11.778	10.769	FALSE	FALSE	JacksonHeart	General	methylation_plate_3	B02	X201125090013	R02C01
201125090013_R03C01	batch4b	12.027	10.921	FALSE	TRUE	Goldn	General	methylation_plate_3	C02	X201125090013	R03C01
201125090013_R04C01	batch4b	11.493	10.828	FALSE	FALSE	JacksonHeart	General	methylation_plate_3	D02	X201125090013	R04C01
201125090013_R05C01	batch4b	12.037	11.088	FALSE	FALSE	JacksonHeart	General	methylation_plate_3	E02	X201125090013	R05C01
201125090013_R06C01	batch4b	11.99	11.025	FALSE	FALSE	JacksonHeart	General	methylation_plate_21	F02	X201125090013	R06C01
201125090013_R07C01	batch4b	12.062	10.977	FALSE	FALSE	JacksonHeart	General	methylation_plate_3	G02	X201125090013	R07C01
201125090013_R08C01	batch4b	11.988	10.918	FALSE	FALSE	JacksonHeart	General	methylation_plate_3	H02	X201125090013	R08C01
201125090179_R01C01	batch4b	11.118	10.444	FALSE	FALSE	JacksonHeart	General	methylation_plate_8	A12	X201125090179	R01C01
201125090179_R02C01	batch4b	11.92	11.061	FALSE	FALSE	JacksonHeart	General	methylation_plate_8	B12	X201125090179	R02C01
201125090179_R03C01	batch4b	11.859	10.87	FALSE	FALSE	JacksonHeart	General	methylation_plate_8	C12	X201125090179	R03C01
201125090179_R04C01	batch4b	11.844	10.798	FALSE	FALSE	JacksonHeart	General	methylation_plate_8	D12	X201125090179	R04C01
201125090179_R05C01	batch4b	12.056	10.945	FALSE	FALSE	JacksonHeart	General	methylation_plate_21	E12	X201125090179	R05C01
201125090179_R06C01	batch4b	12.208	10.923	FALSE	FALSE	JacksonHeart	General	methylation_plate_8	F12	X201125090179	R06C01
201125090179_R07C01	batch4b	12.152	11.013	FALSE	FALSE	JacksonHeart	General	methylation_plate_8	G12	X201125090179	R07C01
201125090179_R08C01	batch4b	12.094	11.012	FALSE	FALSE	JacksonHeart	Replicate Group	methylation_plate_8	H12	X201125090179	R08C01
201125190023_R01C01	batch4b	11.699	10.841	FALSE	FALSE	JacksonHeart	General	methylation_plate_3	A08	X201125190023	R01C01
201125190023_R02C01	batch4b	11.724	10.844	FALSE	FALSE	JacksonHeart	General	methylation_plate_3	B08	X201125190023	R02C01
201125190023_R03C01	batch4b	12.255	11.069	FALSE	TRUE	Goldn	General	methylation_plate_3	C08	X201125190023	R03C01
201125190023_R04C01	batch4b	12.142	11.032	FALSE	FALSE	JacksonHeart	General	methylation_plate_3	D08	X201125190023	R04C01
201125190023_R05C01	batch4b	11.957	11.024	FALSE	FALSE	JacksonHeart	General	methylation_plate_3	E08	X201125190023	R05C01
201125190023_R06C01	batch4b	12.037	11.118	FALSE	FALSE	JacksonHeart	General	methylation_plate_3	F08	X201125190023	R06C01
201125190023_R07C01	batch4b	12.05	11.015	FALSE	FALSE	JacksonHeart	General	methylation_plate_3	G08	X201125190023	R07C01
201125190023_R08C01	batch4b	12.181	11.186	FALSE	FALSE	JacksonHeart	General	methylation_plate_3	H08	X201125190023	R08C01
201125190027_R01C01	batch4b	11.622	10.813	FALSE	FALSE	JacksonHeart	General	methylation_plate_3	A09	X201125190027	R01C01
201125190027_R02C01	batch4b	11.815	10.794	FALSE	FALSE	JacksonHeart	General	methylation_plate_3	B09	X201125190027	R02C01
201125190027_R03C01	batch4b	12.155	10.993	FALSE	TRUE	Goldn	General	methylation_plate_3	C09	X201125190027	R03C01
201125190027_R04C01	batch4b	12.106	10.945	FALSE	FALSE	JacksonHeart	Replicate Group	methylation_plate_3	D09	X201125190027	R04C01
201125190027_R05C01	batch4b	12.252	11.025	FALSE	FALSE	JacksonHeart	General	methylation_plate_3	E09	X201125190027	R05C01
201125190027_R06C01	batch4b	12.16	11.04	FALSE	FALSE	JacksonHeart	General	methylation_plate_21	F09	X201125190027	R06C01
201125190027_R07C01	batch4b	12.17	10.893	FALSE	FALSE	JacksonHeart	General	methylation_plate_3	G09	X201125190027	R07C01
201125190027_R08C01	batch4b	12.098	10.982	FALSE	FALSE	JacksonHeart	General	methylation_plate_3	H09	X201125190027	R08C01
201125190105_R01C01	batch4b	11.759	10.878	FALSE	FALSE	JacksonHeart	General	methylation_plate_8	A07	X201125190105	R01C01
201125190105_R02C01	batch4b	11.904	10.892	FALSE	FALSE	JacksonHeart	General	methylation_plate_21	B07	X201125190105	R02C01
201125190105_R03C01	batch4b	12.138	10.984	FALSE	FALSE	JacksonHeart	General	methylation_plate_8	C07	X201125190105	R03C01
201125190105_R04C01	batch4b	11.858	10.817	FALSE	FALSE	JacksonHeart	General	methylation_plate_21	D07	X201125190105	R04C01
201125190105_R05C01	batch4b	12.177	11.081	FALSE	FALSE	JacksonHeart	General	methylation_plate_21	E07	X201125190105	R05C01
201125190105_R06C01	batch4b	12.219	11.151	FALSE	FALSE	JacksonHeart	General	methylation_plate_8	F07	X201125190105	R06C01
201125190105_R07C01	batch4b	12.263	11.003	FALSE	FALSE	JacksonHeart	General	methylation_plate_8	G07	X201125190105	R07C01
201125190105_R08C01	batch4b	12.387	11.203	FALSE	TRUE	Goldn	General	methylation_plate_8	H07	X201125190105	R08C01
201125400017_R01C01	batch4b	11.694	10.86	FALSE	FALSE	JacksonHeart	General	methylation_plate_21	A04	X201125400017	R01C01
201125400017_R02C01	batch4b	11.666	10.844	FALSE	FALSE	JacksonHeart	General	methylation_plate_3	B04	X201125400017	R02C01
201125400017_R03C01	batch4b	11.832	10.913	FALSE	FALSE	JacksonHeart	General	methylation_plate_21	C04	X201125400017	R03C01
201125400017_R04C01	batch4b	12.095	11.03	FALSE	FALSE	JacksonHeart	General	methylation_plate_21	D04	X201125400017	R04C01
201125400017_R05C01	batch4b	12.008	11.059	FALSE	FALSE	JacksonHeart	General	methylation_plate_3	E04	X201125400017	R05C01
201125400017_R06C01	batch4b	11.879	11.101	FALSE	FALSE	JacksonHeart	General	methylation_plate_3	F04	X201125400017	R06C01
201125400017_R07C01	batch4b	12.099	10.991	FALSE	FALSE	JacksonHeart	General	methylation_plate_3	G04	X201125400017	R07C01
201125400017_R08C01	batch4b	12.109	10.919	FALSE	FALSE	JacksonHeart	General	methylation_plate_21	H04	X201125400017	R08C01
201125400134_R01C01	batch4b	11.724	10.752	FALSE	FALSE	JacksonHeart	General	methylation_plate_8	A09	X201125400134	R01C01
201125400134_R02C01	batch4b	11.795	10.751	FALSE	FALSE	JacksonHeart	General	methylation_plate_8	B09	X201125400134	R02C01
201125400134_R03C01	batch4b	12.028	10.972	FALSE	FALSE	JacksonHeart	General	methylation_plate_8	C09	X201125400134	R03C01
201125400134_R04C01	batch4b	12.043	10.821	FALSE	FALSE	JacksonHeart	General	methylation_plate_8	D09	X201125400134	R04C01
201125400134_R05C01	batch4b	12.105	11.005	FALSE	FALSE	JacksonHeart	General	methylation_plate_8	E09	X201125400134	R05C01
201125400134_R06C01	batch4b	12.027	10.764	FALSE	FALSE	JacksonHeart	General	methylation_plate_8	F09	X201125400134	R06C01
201125400134_R07C01	batch4b	12.141	10.91	FALSE	FALSE	JacksonHeart	General	methylation_plate_8	G09	X201125400134	R07C01
201125400134_R08C01	batch4b	12.048	10.798	FALSE	TRUE	Goldn	General	methylation_plate_8	H09	X201125400134	R08C01
201134840094_R01C01	batch4b	11.73	10.737	FALSE	FALSE	JacksonHeart	General	methylation_plate_8	A06	X201134840094	R01C01
201134840094_R02C01	batch4b	11.894	10.829	FALSE	FALSE	JacksonHeart	General	methylation_plate_8	B06	X201134840094	R02C01
201134840094_R03C01	batch4b	11.987	11.094	FALSE	FALSE	JacksonHeart	General	methylation_plate_8	C06	X201134840094	R03C01
201134840094_R04C01	batch4b	12.14	10.844	FALSE	FALSE	JacksonHeart	General	methylation_plate_8	D06	X201134840094	R04C01
201134840094_R05C01	batch4b	12.072	10.926	FALSE	FALSE	JacksonHeart	General	methylation_plate_8	E06	X201134840094	R05C01
201134840094_R06C01	batch4b	12.18	10.904	FALSE	FALSE	JacksonHeart	General	methylation_plate_8	F06	X201134840094	R06C01
201134840094_R07C01	batch4b	12.318	11.018	FALSE	FALSE	JacksonHeart	General	methylation_plate_8	G06	X201134840094	R07C01
201134840094_R08C01	batch4b	12.23	10.866	FALSE	TRUE	Goldn	General	methylation_plate_8	H06	X201134840094	R08C01
201096090129_R01C01	batch5a	11.48	10.747	FALSE	FALSE	JacksonHeart	General	methylation_plate_10	A02	X201096090129	R01C01
201096090129_R02C01	batch5a	11.967	11.001	FALSE	TRUE	Goldn	General	methylation_plate_10	B02	X201096090129	R02C01
201096090129_R03C01	batch5a	12.095	11.054	FALSE	FALSE	JacksonHeart	General	methylation_plate_10	C02	X201096090129	R03C01
201096090129_R04C01	batch5a	12.288	11.151	FALSE	FALSE	JacksonHeart	General	methylation_plate_10	D02	X201096090129	R04C01
201096090129_R05C01	batch5a	12.187	11.131	FALSE	FALSE	JacksonHeart	General	methylation_plate_10	E02	X201096090129	R05C01
201096090129_R06C01	batch5a	12.262	11.157	FALSE	FALSE	JacksonHeart	General	methylation_plate_10	F02	X201096090129	R06C01
201096090129_R07C01	batch5a	12.284	11.12	FALSE	FALSE	JacksonHeart	General	methylation_plate_10	G02	X201096090129	R07C01
201096090129_R08C01	batch5a	12.331	11.237	FALSE	FALSE	JacksonHeart	General	methylation_plate_10	H02	X201096090129	R08C01
201096090143_R01C01	batch5a	11.417	10.613	FALSE	FALSE	JacksonHeart	General	methylation_plate_10	A09	X201096090143	R01C01
201096090143_R02C01	batch5a	11.791	10.76	FALSE	TRUE	Goldn	General	methylation_plate_10	B09	X201096090143	R02C01
201096090143_R03C01	batch5a	11.8	10.713	FALSE	FALSE	JacksonHeart	General	methylation_plate_10	C09	X201096090143	R03C01
201096090143_R04C01	batch5a	11.904	10.724	FALSE	FALSE	JacksonHeart	General	methylation_plate_10	D09	X201096090143	R04C01
201096090143_R05C01	batch5a	12.038	10.736	FALSE	FALSE	JacksonHeart	General	methylation_plate_10	E09	X201096090143	R05C01
201096090143_R06C01	batch5a	11.981	11.005	FALSE	FALSE	JacksonHeart	General	methylation_plate_10	F09	X201096090143	R06C01
201096090143_R07C01	batch5a	12.121	10.875	FALSE	FALSE	JacksonHeart	General	methylation_plate_10	G09	X201096090143	R07C01
201096090143_R08C01	batch5a	12.085	11.008	FALSE	FALSE	JacksonHeart	General	methylation_plate_10	H09	X201096090143	R08C01
201096090187_R01C01	batch5a	11.508	10.727	FALSE	FALSE	JacksonHeart	General	methylation_plate_10	A11	X201096090187	R01C01
201096090187_R02C01	batch5a	11.758	10.744	FALSE	TRUE	Goldn	General	methylation_plate_10	B11	X201096090187	R02C01
201096090187_R03C01	batch5a	11.701	10.705	FALSE	FALSE	JacksonHeart	Replicate Group	methylation_plate_10	C11	X201096090187	R03C01
201096090187_R04C01	batch5a	11.99	10.8	FALSE	FALSE	JacksonHeart	General	methylation_plate_10	D11	X201096090187	R04C01
201096090187_R05C01	batch5a	12.064	10.727	FALSE	FALSE	JacksonHeart	General	methylation_plate_10	E11	X201096090187	R05C01
201096090187_R06C01	batch5a	12.207	10.863	FALSE	FALSE	JacksonHeart	General	methylation_plate_10	F11	X201096090187	R06C01
201096090187_R07C01	batch5a	12.147	10.92	FALSE	FALSE	JacksonHeart	General	methylation_plate_10	G11	X201096090187	R07C01
201096090187_R08C01	batch5a	12.058	10.915	FALSE	FALSE	JacksonHeart	General	methylation_plate_10	H11	X201096090187	R08C01
201105900007_R01C01	batch5a	11.431	10.7	FALSE	FALSE	JacksonHeart	Replicate Group	methylation_plate_9	A01	X201105900007	R01C01
201105900007_R02C01	batch5a	11.662	10.659	FALSE	FALSE	JacksonHeart	General	methylation_plate_9	B01	X201105900007	R02C01
201105900007_R03C01	batch5a	11.739	10.831	FALSE	FALSE	JacksonHeart	General	methylation_plate_9	C01	X201105900007	R03C01
201105900007_R04C01	batch5a	11.996	10.896	FALSE	FALSE	JacksonHeart	General	methylation_plate_9	D01	X201105900007	R04C01
201105900007_R05C01	batch5a	12.045	10.987	FALSE	FALSE	JacksonHeart	General	methylation_plate_9	E01	X201105900007	R05C01
201105900007_R06C01	batch5a	11.941	10.785	FALSE	FALSE	JacksonHeart	General	methylation_plate_21	F01	X201105900007	R06C01
201105900007_R07C01	batch5a	11.893	11.027	FALSE	FALSE	JacksonHeart	General	methylation_plate_9	G01	X201105900007	R07C01
201105900007_R08C01	batch5a	11.887	10.86	FALSE	FALSE	JacksonHeart	General	methylation_plate_21	H01	X201105900007	R08C01
201105900033_R01C01	batch5a	11.413	10.647	FALSE	TRUE	Goldn	General	methylation_plate_9	A06	X201105900033	R01C01
201105900033_R02C01	batch5a	11.664	10.777	FALSE	FALSE	JacksonHeart	General	methylation_plate_9	B06	X201105900033	R02C01
201105900033_R03C01	batch5a	11.829	10.79	FALSE	FALSE	JacksonHeart	General	methylation_plate_9	C06	X201105900033	R03C01
201105900033_R04C01	batch5a	11.931	10.766	FALSE	FALSE	JacksonHeart	General	methylation_plate_9	D06	X201105900033	R04C01
201105900033_R05C01	batch5a	11.778	10.719	FALSE	FALSE	JacksonHeart	General	methylation_plate_9	E06	X201105900033	R05C01
201105900033_R06C01	batch5a	11.961	10.819	FALSE	FALSE	JacksonHeart	General	methylation_plate_9	F06	X201105900033	R06C01
201105900033_R07C01	batch5a	11.859	10.913	FALSE	FALSE	JacksonHeart	General	methylation_plate_9	G06	X201105900033	R07C01
201105900033_R08C01	batch5a	12.052	10.947	FALSE	FALSE	JacksonHeart	General	methylation_plate_9	H06	X201105900033	R08C01
201105900034_R01C01	batch5a	11.665	10.74	FALSE	TRUE	Goldn	General	methylation_plate_9	A07	X201105900034	R01C01
201105900034_R02C01	batch5a	11.728	10.844	FALSE	FALSE	JacksonHeart	General	methylation_plate_9	B07	X201105900034	R02C01
201105900034_R03C01	batch5a	11.781	10.812	FALSE	FALSE	JacksonHeart	General	methylation_plate_9	C07	X201105900034	R03C01
201105900034_R04C01	batch5a	11.897	11.009	FALSE	FALSE	JacksonHeart	General	methylation_plate_9	D07	X201105900034	R04C01
201105900034_R05C01	batch5a	11.858	10.871	FALSE	FALSE	JacksonHeart	General	methylation_plate_9	E07	X201105900034	R05C01
201105900034_R06C01	batch5a	11.87	10.855	FALSE	FALSE	JacksonHeart	Replicate Group	methylation_plate_9	F07	X201105900034	R06C01
201105900034_R07C01	batch5a	11.96	10.998	FALSE	FALSE	JacksonHeart	General	methylation_plate_9	G07	X201105900034	R07C01
201105900034_R08C01	batch5a	11.944	10.935	FALSE	FALSE	JacksonHeart	General	methylation_plate_9	H07	X201105900034	R08C01
201105900084_R01C01	batch5a	11.605	10.884	FALSE	TRUE	Goldn	General	methylation_plate_9	A10	X201105900084	R01C01
201105900084_R02C01	batch5a	11.597	10.785	FALSE	FALSE	JacksonHeart	General	methylation_plate_9	B10	X201105900084	R02C01
201105900084_R03C01	batch5a	11.681	10.925	FALSE	FALSE	JacksonHeart	General	methylation_plate_21	C10	X201105900084	R03C01
201105900084_R04C01	batch5a	11.92	10.959	FALSE	FALSE	JacksonHeart	General	methylation_plate_9	D10	X201105900084	R04C01
201105900084_R05C01	batch5a	11.863	10.917	FALSE	FALSE	JacksonHeart	General	methylation_plate_9	E10	X201105900084	R05C01
201105900084_R06C01	batch5a	11.847	10.972	FALSE	FALSE	JacksonHeart	General	methylation_plate_21	F10	X201105900084	R06C01
201105900084_R07C01	batch5a	12.225	11.085	FALSE	FALSE	JacksonHeart	General	methylation_plate_9	G10	X201105900084	R07C01
201105900084_R08C01	batch5a	12.064	11.005	FALSE	FALSE	JacksonHeart	General	methylation_plate_21	H10	X201105900084	R08C01
201105900093_R01C01	batch5a	11.61	10.735	FALSE	TRUE	Goldn	General	methylation_plate_9	A11	X201105900093	R01C01
201105900093_R02C01	batch5a	11.741	10.779	FALSE	FALSE	JacksonHeart	General	methylation_plate_21	B11	X201105900093	R02C01
201105900093_R03C01	batch5a	11.944	10.876	FALSE	FALSE	JacksonHeart	General	methylation_plate_9	C11	X201105900093	R03C01
201105900093_R04C01	batch5a	12	10.902	FALSE	FALSE	JacksonHeart	General	methylation_plate_9	D11	X201105900093	R04C01
201105900093_R05C01	batch5a	11.831	10.711	FALSE	FALSE	JacksonHeart	General	methylation_plate_21	E11	X201105900093	R05C01
201105900093_R06C01	batch5a	12.219	11.04	FALSE	FALSE	JacksonHeart	General	methylation_plate_9	F11	X201105900093	R06C01
201105900093_R07C01	batch5a	12.219	10.969	FALSE	FALSE	JacksonHeart	General	methylation_plate_9	G11	X201105900093	R07C01
201105900093_R08C01	batch5a	12.209	10.98	FALSE	FALSE	JacksonHeart	General	methylation_plate_9	H11	X201105900093	R08C01
201105900121_R01C01	batch5a	10.896	10.079	FALSE	FALSE	JacksonHeart	General	methylation_plate_10	A01	X201105900121	R01C01
201105900121_R02C01	batch5a	11.777	10.814	FALSE	FALSE	JacksonHeart	General	methylation_plate_21	B01	X201105900121	R02C01
201105900121_R03C01	batch5a	11.892	10.916	FALSE	FALSE	JacksonHeart	General	methylation_plate_10	C01	X201105900121	R03C01
201105900121_R04C01	batch5a	12.15	11.056	FALSE	FALSE	JacksonHeart	General	methylation_plate_10	D01	X201105900121	R04C01
201105900121_R05C01	batch5a	12.186	11.032	FALSE	FALSE	JacksonHeart	General	methylation_plate_10	E01	X201105900121	R05C01
201105900121_R06C01	batch5a	12.114	11.064	FALSE	FALSE	JacksonHeart	General	methylation_plate_10	F01	X201105900121	R06C01
201105900121_R07C01	batch5a	12.349	11.215	FALSE	FALSE	JacksonHeart	General	methylation_plate_10	G01	X201105900121	R07C01
201105900121_R08C01	batch5a	11.766	10.852	FALSE	FALSE	JacksonHeart	General	methylation_plate_10	H01	X201105900121	R08C01
201105900130_R01C01	batch5a	11.591	10.831	FALSE	FALSE	JacksonHeart	General	methylation_plate_10	A03	X201105900130	R01C01
201105900130_R02C01	batch5a	11.828	10.956	FALSE	TRUE	Goldn	General	methylation_plate_10	B03	X201105900130	R02C01
201105900130_R03C01	batch5a	12.018	11.082	FALSE	FALSE	JacksonHeart	General	methylation_plate_10	C03	X201105900130	R03C01
201105900130_R04C01	batch5a	12.303	11.177	FALSE	FALSE	JacksonHeart	General	methylation_plate_10	D03	X201105900130	R04C01
201105900130_R05C01	batch5a	12.138	11.179	FALSE	FALSE	JacksonHeart	General	methylation_plate_10	E03	X201105900130	R05C01
201105900130_R06C01	batch5a	12.227	11.046	FALSE	FALSE	JacksonHeart	General	methylation_plate_10	F03	X201105900130	R06C01
201105900130_R07C01	batch5a	12.245	11.176	FALSE	FALSE	JacksonHeart	General	methylation_plate_10	G03	X201105900130	R07C01
201105900130_R08C01	batch5a	12.405	11.28	FALSE	FALSE	JacksonHeart	General	methylation_plate_10	H03	X201105900130	R08C01
201105900142_R01C01	batch5a	11.436	10.506	FALSE	FALSE	JacksonHeart	Replicate Group	methylation_plate_10	A07	X201105900142	R01C01
201105900142_R02C01	batch5a	11.702	10.623	FALSE	TRUE	Goldn	General	methylation_plate_10	B07	X201105900142	R02C01
201105900142_R03C01	batch5a	11.975	10.703	FALSE	FALSE	JacksonHeart	General	methylation_plate_10	C07	X201105900142	R03C01
201105900142_R04C01	batch5a	11.959	10.856	FALSE	FALSE	JacksonHeart	General	methylation_plate_10	D07	X201105900142	R04C01
201105900142_R05C01	batch5a	12.224	11.002	FALSE	FALSE	JacksonHeart	General	methylation_plate_10	E07	X201105900142	R05C01
201105900142_R06C01	batch5a	12.13	11.077	FALSE	FALSE	JacksonHeart	Replicate Group	methylation_plate_10	F07	X201105900142	R06C01
201105900142_R07C01	batch5a	12.073	10.999	FALSE	FALSE	JacksonHeart	General	methylation_plate_10	G07	X201105900142	R07C01
201105900142_R08C01	batch5a	12.148	11.035	FALSE	FALSE	JacksonHeart	General	methylation_plate_10	H07	X201105900142	R08C01
201105900143_R01C01	batch5a	11.66	10.693	FALSE	FALSE	JacksonHeart	General	methylation_plate_10	A08	X201105900143	R01C01
201105900143_R02C01	batch5a	11.928	10.888	FALSE	TRUE	Goldn	General	methylation_plate_10	B08	X201105900143	R02C01
201105900143_R03C01	batch5a	11.954	10.8	FALSE	FALSE	JacksonHeart	General	methylation_plate_10	C08	X201105900143	R03C01
201105900143_R04C01	batch5a	12.06	10.811	FALSE	FALSE	JacksonHeart	General	methylation_plate_10	D08	X201105900143	R04C01
201105900143_R05C01	batch5a	12.216	11.03	FALSE	FALSE	JacksonHeart	General	methylation_plate_10	E08	X201105900143	R05C01
201105900143_R06C01	batch5a	12.24	10.977	FALSE	FALSE	JacksonHeart	General	methylation_plate_10	F08	X201105900143	R06C01
201105900143_R07C01	batch5a	12.144	11.02	FALSE	FALSE	JacksonHeart	General	methylation_plate_10	G08	X201105900143	R07C01
201105900143_R08C01	batch5a	12.099	10.976	FALSE	FALSE	JacksonHeart	General	methylation_plate_10	H08	X201105900143	R08C01
201118840093_R01C01	batch5b	11.517	10.648	FALSE	FALSE	JacksonHeart	Replicate Group	methylation_plate_9	A12	X201118840093	R01C01
201118840093_R02C01	batch5b	11.582	10.645	FALSE	FALSE	JacksonHeart	General	methylation_plate_9	B12	X201118840093	R02C01
201118840093_R03C01	batch5b	11.857	10.883	FALSE	FALSE	JacksonHeart	General	methylation_plate_9	C12	X201118840093	R03C01
201118840093_R04C01	batch5b	11.948	10.909	FALSE	FALSE	JacksonHeart	General	methylation_plate_9	D12	X201118840093	R04C01
201118840093_R05C01	batch5b	12.239	10.947	FALSE	FALSE	JacksonHeart	General	methylation_plate_9	E12	X201118840093	R05C01
201118840093_R06C01	batch5b	11.884	10.79	FALSE	FALSE	JacksonHeart	General	methylation_plate_9	F12	X201118840093	R06C01
201118840093_R07C01	batch5b	12.149	10.921	FALSE	FALSE	JacksonHeart	General	methylation_plate_9	G12	X201118840093	R07C01
201118840093_R08C01	batch5b	12.148	10.924	FALSE	FALSE	JacksonHeart	General	methylation_plate_9	H12	X201118840093	R08C01
201125090015_R01C01	batch5b	11.424	10.598	FALSE	TRUE	Goldn	General	methylation_plate_9	A02	X201125090015	R01C01
201125090015_R02C01	batch5b	11.634	10.698	FALSE	FALSE	JacksonHeart	General	methylation_plate_21	B02	X201125090015	R02C01
201125090015_R03C01	batch5b	11.937	10.805	FALSE	FALSE	JacksonHeart	General	methylation_plate_9	C02	X201125090015	R03C01
201125090015_R04C01	batch5b	11.908	10.87	FALSE	FALSE	JacksonHeart	General	methylation_plate_9	D02	X201125090015	R04C01
201125090015_R05C01	batch5b	12.024	10.902	FALSE	FALSE	JacksonHeart	Replicate Group	methylation_plate_9	E02	X201125090015	R05C01
201125090015_R06C01	batch5b	11.895	10.919	FALSE	FALSE	JacksonHeart	General	methylation_plate_9	F02	X201125090015	R06C01
201125090015_R07C01	batch5b	12.007	11.001	FALSE	FALSE	JacksonHeart	General	methylation_plate_9	G02	X201125090015	R07C01
201125090015_R08C01	batch5b	11.88	10.753	FALSE	FALSE	JacksonHeart	Replicate Group	methylation_plate_9	H02	X201125090015	R08C01
201125090025_R01C01	batch5b	11.391	10.467	FALSE	TRUE	Goldn	General	methylation_plate_9	A04	X201125090025	R01C01
201125090025_R02C01	batch5b	11.687	10.702	FALSE	FALSE	JacksonHeart	General	methylation_plate_9	B04	X201125090025	R02C01
201125090025_R03C01	batch5b	11.718	10.724	FALSE	FALSE	JacksonHeart	General	methylation_plate_9	C04	X201125090025	R03C01
201125090025_R04C01	batch5b	11.931	10.945	FALSE	FALSE	JacksonHeart	General	methylation_plate_9	D04	X201125090025	R04C01
201125090025_R05C01	batch5b	12.001	10.981	FALSE	FALSE	JacksonHeart	General	methylation_plate_9	E04	X201125090025	R05C01
201125090025_R06C01	batch5b	11.917	10.936	FALSE	FALSE	JacksonHeart	General	methylation_plate_9	F04	X201125090025	R06C01
201125090025_R07C01	batch5b	12.044	10.834	FALSE	FALSE	JacksonHeart	General	methylation_plate_9	G04	X201125090025	R07C01
201125090025_R08C01	batch5b	12.17	10.953	FALSE	FALSE	JacksonHeart	General	methylation_plate_9	H04	X201125090025	R08C01
201125090027_R01C01	batch5b	11.485	10.815	FALSE	TRUE	Goldn	General	methylation_plate_9	A05	X201125090027	R01C01
201125090027_R02C01	batch5b	11.786	11.029	FALSE	FALSE	JacksonHeart	General	methylation_plate_9	B05	X201125090027	R02C01
201125090027_R03C01	batch5b	11.93	10.915	FALSE	FALSE	JacksonHeart	General	methylation_plate_9	C05	X201125090027	R03C01
201125090027_R04C01	batch5b	11.87	10.912	FALSE	FALSE	JacksonHeart	General	methylation_plate_9	D05	X201125090027	R04C01
201125090027_R05C01	batch5b	11.823	10.911	FALSE	FALSE	JacksonHeart	General	methylation_plate_9	E05	X201125090027	R05C01
201125090027_R06C01	batch5b	11.817	10.834	FALSE	FALSE	JacksonHeart	General	methylation_plate_9	F05	X201125090027	R06C01
201125090027_R07C01	batch5b	12.015	11.038	FALSE	FALSE	JacksonHeart	General	methylation_plate_9	G05	X201125090027	R07C01
201125090027_R08C01	batch5b	11.809	10.964	FALSE	FALSE	JacksonHeart	General	methylation_plate_9	H05	X201125090027	R08C01
201125090060_R01C01	batch5b	11.52	10.815	FALSE	TRUE	Goldn	General	methylation_plate_9	A09	X201125090060	R01C01
201125090060_R02C01	batch5b	11.707	10.907	FALSE	FALSE	JacksonHeart	General	methylation_plate_21	B09	X201125090060	R02C01
201125090060_R03C01	batch5b	12.028	11.051	FALSE	FALSE	JacksonHeart	General	methylation_plate_9	C09	X201125090060	R03C01
201125090060_R04C01	batch5b	11.882	10.961	FALSE	FALSE	JacksonHeart	General	methylation_plate_9	D09	X201125090060	R04C01
201125090060_R05C01	batch5b	12.056	11.063	FALSE	FALSE	JacksonHeart	General	methylation_plate_9	E09	X201125090060	R05C01
201125090060_R06C01	batch5b	12.074	11.081	FALSE	FALSE	JacksonHeart	General	methylation_plate_9	F09	X201125090060	R06C01
201125090060_R07C01	batch5b	12.074	10.976	FALSE	FALSE	JacksonHeart	General	methylation_plate_9	G09	X201125090060	R07C01
201125090060_R08C01	batch5b	12.002	11.007	FALSE	FALSE	JacksonHeart	General	methylation_plate_9	H09	X201125090060	R08C01
201125090180_R01C01	batch5b	11.524	10.661	FALSE	FALSE	JacksonHeart	General	methylation_plate_10	A10	X201125090180	R01C01
201125090180_R02C01	batch5b	11.811	10.702	FALSE	TRUE	Goldn	General	methylation_plate_10	B10	X201125090180	R02C01
201125090180_R03C01	batch5b	11.882	10.837	FALSE	FALSE	JacksonHeart	General	methylation_plate_10	C10	X201125090180	R03C01
201125090180_R04C01	batch5b	11.856	10.783	FALSE	FALSE	JacksonHeart	General	methylation_plate_10	D10	X201125090180	R04C01
201125090180_R05C01	batch5b	12.158	10.98	FALSE	FALSE	JacksonHeart	General	methylation_plate_10	E10	X201125090180	R05C01
201125090180_R06C01	batch5b	12.06	10.943	FALSE	FALSE	JacksonHeart	General	methylation_plate_10	F10	X201125090180	R06C01
201125090180_R07C01	batch5b	12.259	10.974	FALSE	FALSE	JacksonHeart	General	methylation_plate_10	G10	X201125090180	R07C01
201125090180_R08C01	batch5b	12.198	11.097	FALSE	FALSE	JacksonHeart	General	methylation_plate_10	H10	X201125090180	R08C01
201125090193_R01C01	batch5b	11.187	10.496	FALSE	FALSE	JacksonHeart	General	methylation_plate_10	A12	X201125090193	R01C01
201125090193_R02C01	batch5b	11.69	10.642	FALSE	FALSE	JacksonHeart	Replicate Group	methylation_plate_21	B12	X201125090193	R02C01
201125090193_R03C01	batch5b	11.739	10.745	FALSE	FALSE	JacksonHeart	General	methylation_plate_10	C12	X201125090193	R03C01
201125090193_R04C01	batch5b	11.838	10.647	FALSE	FALSE	JacksonHeart	General	methylation_plate_10	D12	X201125090193	R04C01
201125090193_R05C01	batch5b	11.969	10.804	FALSE	FALSE	JacksonHeart	General	methylation_plate_10	E12	X201125090193	R05C01
201125090193_R06C01	batch5b	12.035	10.656	FALSE	FALSE	JacksonHeart	General	methylation_plate_10	F12	X201125090193	R06C01
201125090193_R07C01	batch5b	12.185	10.94	FALSE	FALSE	JacksonHeart	General	methylation_plate_10	G12	X201125090193	R07C01
201125090193_R08C01	batch5b	11.544	10.689	FALSE	FALSE	JacksonHeart	General	methylation_plate_10	H12	X201125090193	R08C01
201125190016_R01C01	batch5b	11.686	10.52	FALSE	TRUE	Goldn	General	methylation_plate_9	A03	X201125190016	R01C01
201125190016_R02C01	batch5b	11.599	10.545	FALSE	FALSE	JacksonHeart	General	methylation_plate_21	B03	X201125190016	R02C01
201125190016_R03C01	batch5b	11.755	10.563	FALSE	FALSE	JacksonHeart	General	methylation_plate_21	C03	X201125190016	R03C01
201125190016_R04C01	batch5b	11.838	10.659	FALSE	FALSE	JacksonHeart	General	methylation_plate_21	D03	X201125190016	R04C01
201125190016_R05C01	batch5b	11.987	10.739	FALSE	FALSE	JacksonHeart	General	methylation_plate_9	E03	X201125190016	R05C01
201125190016_R06C01	batch5b	11.893	10.768	FALSE	FALSE	JacksonHeart	General	methylation_plate_9	F03	X201125190016	R06C01
201125190016_R07C01	batch5b	12.136	10.856	FALSE	FALSE	JacksonHeart	Replicate Group	methylation_plate_9	G03	X201125190016	R07C01
201125190016_R08C01	batch5b	12.141	10.987	FALSE	FALSE	JacksonHeart	General	methylation_plate_9	H03	X201125190016	R08C01
201125190043_R01C01	batch5b	11.422	10.533	FALSE	TRUE	Goldn	General	methylation_plate_9	A08	X201125190043	R01C01
201125190043_R02C01	batch5b	11.72	10.656	FALSE	FALSE	JacksonHeart	Replicate Group	methylation_plate_9	B08	X201125190043	R02C01
201125190043_R03C01	batch5b	11.786	10.728	FALSE	FALSE	JacksonHeart	General	methylation_plate_9	C08	X201125190043	R03C01
201125190043_R04C01	batch5b	11.891	10.85	FALSE	FALSE	JacksonHeart	General	methylation_plate_9	D08	X201125190043	R04C01
201125190043_R05C01	batch5b	11.781	10.86	FALSE	FALSE	JacksonHeart	General	methylation_plate_9	E08	X201125190043	R05C01
201125190043_R06C01	batch5b	11.9	10.823	FALSE	FALSE	JacksonHeart	General	methylation_plate_9	F08	X201125190043	R06C01
201125190043_R07C01	batch5b	12.069	10.958	FALSE	FALSE	JacksonHeart	General	methylation_plate_9	G08	X201125190043	R07C01
201125190043_R08C01	batch5b	11.927	10.906	FALSE	FALSE	JacksonHeart	General	methylation_plate_9	H08	X201125190043	R08C01
201125190132_R01C01	batch5b	11.414	10.499	FALSE	FALSE	JacksonHeart	General	methylation_plate_10	A04	X201125190132	R01C01
201125190132_R02C01	batch5b	11.703	10.65	FALSE	TRUE	Goldn	General	methylation_plate_10	B04	X201125190132	R02C01
201125190132_R03C01	batch5b	11.834	10.63	FALSE	FALSE	JacksonHeart	General	methylation_plate_10	C04	X201125190132	R03C01
201125190132_R04C01	batch5b	11.881	10.681	FALSE	FALSE	JacksonHeart	General	methylation_plate_10	D04	X201125190132	R04C01
201125190132_R05C01	batch5b	12.205	11.013	FALSE	FALSE	JacksonHeart	General	methylation_plate_10	E04	X201125190132	R05C01
201125190132_R06C01	batch5b	12.218	11.112	FALSE	FALSE	JacksonHeart	General	methylation_plate_10	F04	X201125190132	R06C01
201125190132_R07C01	batch5b	12.15	11.039	FALSE	FALSE	JacksonHeart	General	methylation_plate_21	G04	X201125190132	R07C01
201125190132_R08C01	batch5b	12.208	11.072	FALSE	FALSE	JacksonHeart	General	methylation_plate_21	H04	X201125190132	R08C01
201125400133_R01C01	batch5b	11.584	10.579	FALSE	FALSE	JacksonHeart	General	methylation_plate_10	A05	X201125400133	R01C01
201125400133_R02C01	batch5b	11.902	10.706	FALSE	TRUE	Goldn	General	methylation_plate_10	B05	X201125400133	R02C01
201125400133_R03C01	batch5b	11.707	10.573	FALSE	FALSE	JacksonHeart	General	methylation_plate_21	C05	X201125400133	R03C01
201125400133_R04C01	batch5b	11.897	10.707	FALSE	FALSE	JacksonHeart	General	methylation_plate_21	D05	X201125400133	R04C01
201125400133_R05C01	batch5b	12.095	10.785	FALSE	FALSE	JacksonHeart	General	methylation_plate_10	E05	X201125400133	R05C01
201125400133_R06C01	batch5b	12.18	11.004	FALSE	FALSE	JacksonHeart	General	methylation_plate_10	F05	X201125400133	R06C01
201125400133_R07C01	batch5b	12.275	10.936	FALSE	FALSE	JacksonHeart	General	methylation_plate_10	G05	X201125400133	R07C01
201125400133_R08C01	batch5b	6.687	7.524	TRUE	TRUE	JacksonHeart	General	methylation_plate_10	H05	X201125400133	R08C01
201125400135_R01C01	batch5b	11.431	10.515	FALSE	FALSE	JacksonHeart	General	methylation_plate_10	A06	X201125400135	R01C01
201125400135_R02C01	batch5b	11.877	10.647	FALSE	TRUE	Goldn	General	methylation_plate_10	B06	X201125400135	R02C01
201125400135_R03C01	batch5b	11.718	10.605	FALSE	FALSE	JacksonHeart	General	methylation_plate_21	C06	X201125400135	R03C01
201125400135_R04C01	batch5b	11.931	10.786	FALSE	FALSE	JacksonHeart	General	methylation_plate_10	D06	X201125400135	R04C01
201125400135_R05C01	batch5b	12.222	11.005	FALSE	FALSE	JacksonHeart	General	methylation_plate_10	E06	X201125400135	R05C01
201125400135_R06C01	batch5b	12.161	11.082	FALSE	FALSE	JacksonHeart	General	methylation_plate_10	F06	X201125400135	R06C01
201125400135_R07C01	batch5b	12.298	11.069	FALSE	FALSE	JacksonHeart	General	methylation_plate_10	G06	X201125400135	R07C01
201125400135_R08C01	batch5b	12.284	11.184	FALSE	FALSE	JacksonHeart	General	methylation_plate_10	H06	X201125400135	R08C01
201105900052_R01C01	batch6a	11.677	10.849	FALSE	FALSE	JacksonHeart	General	methylation_plate_11	A08	X201105900052	R01C01
201105900052_R02C01	batch6a	11.951	11.018	FALSE	FALSE	JacksonHeart	General	methylation_plate_11	B08	X201105900052	R02C01
201105900052_R03C01	batch6a	11.877	10.966	FALSE	TRUE	Goldn	General	methylation_plate_11	C08	X201105900052	R03C01
201105900052_R04C01	batch6a	11.972	11.089	FALSE	FALSE	JacksonHeart	General	methylation_plate_11	D08	X201105900052	R04C01
201105900052_R05C01	batch6a	11.916	11.006	FALSE	FALSE	JacksonHeart	General	methylation_plate_11	E08	X201105900052	R05C01
201105900052_R06C01	batch6a	12.001	11.109	FALSE	FALSE	JacksonHeart	General	methylation_plate_11	F08	X201105900052	R06C01
201105900052_R07C01	batch6a	12.344	11.339	FALSE	FALSE	JacksonHeart	General	methylation_plate_11	G08	X201105900052	R07C01
201105900052_R08C01	batch6a	12.377	11.363	FALSE	FALSE	JacksonHeart	General	methylation_plate_11	H08	X201105900052	R08C01
201105900070_R01C01	batch6a	11.434	10.685	FALSE	FALSE	JacksonHeart	General	methylation_plate_11	A11	X201105900070	R01C01
201105900070_R02C01	batch6a	11.668	10.659	FALSE	FALSE	JacksonHeart	General	methylation_plate_11	B11	X201105900070	R02C01
201105900070_R03C01	batch6a	11.698	10.616	FALSE	TRUE	Goldn	General	methylation_plate_11	C11	X201105900070	R03C01
201105900070_R04C01	batch6a	11.803	10.715	FALSE	FALSE	JacksonHeart	General	methylation_plate_11	D11	X201105900070	R04C01
201105900070_R05C01	batch6a	11.894	10.806	FALSE	FALSE	JacksonHeart	General	methylation_plate_11	E11	X201105900070	R05C01
201105900070_R06C01	batch6a	12.075	10.98	FALSE	FALSE	JacksonHeart	General	methylation_plate_11	F11	X201105900070	R06C01
201105900070_R07C01	batch6a	12.058	11.099	FALSE	FALSE	JacksonHeart	General	methylation_plate_11	G11	X201105900070	R07C01
201105900070_R08C01	batch6a	12.232	11.332	FALSE	FALSE	JacksonHeart	General	methylation_plate_11	H11	X201105900070	R08C01
201105980035_R01C01	batch6a	11.734	10.842	FALSE	FALSE	JacksonHeart	General	methylation_plate_11	A05	X201105980035	R01C01
201105980035_R02C01	batch6a	11.72	10.944	FALSE	FALSE	JacksonHeart	General	methylation_plate_11	B05	X201105980035	R02C01
201105980035_R03C01	batch6a	11.833	10.886	FALSE	TRUE	Goldn	General	methylation_plate_11	C05	X201105980035	R03C01
201105980035_R04C01	batch6a	11.937	10.984	FALSE	FALSE	JacksonHeart	General	methylation_plate_11	D05	X201105980035	R04C01
201105980035_R05C01	batch6a	11.821	10.847	FALSE	FALSE	JacksonHeart	General	methylation_plate_11	E05	X201105980035	R05C01
201105980035_R06C01	batch6a	12.099	11.031	FALSE	FALSE	JacksonHeart	General	methylation_plate_11	F05	X201105980035	R06C01
201105980035_R07C01	batch6a	12.148	11.022	FALSE	FALSE	JacksonHeart	General	methylation_plate_11	G05	X201105980035	R07C01
201105980035_R08C01	batch6a	12.312	11.323	FALSE	FALSE	JacksonHeart	General	methylation_plate_11	H05	X201105980035	R08C01
201105980051_R01C01	batch6a	11.605	10.948	FALSE	FALSE	JacksonHeart	General	methylation_plate_11	A07	X201105980051	R01C01
201105980051_R02C01	batch6a	11.468	10.826	FALSE	FALSE	JacksonHeart	General	methylation_plate_11	B07	X201105980051	R02C01
201105980051_R03C01	batch6a	11.801	10.872	FALSE	TRUE	Goldn	General	methylation_plate_11	C07	X201105980051	R03C01
201105980051_R04C01	batch6a	12.005	10.994	FALSE	FALSE	JacksonHeart	General	methylation_plate_11	D07	X201105980051	R04C01
201105980051_R05C01	batch6a	12.068	10.987	FALSE	FALSE	JacksonHeart	General	methylation_plate_11	E07	X201105980051	R05C01
201105980051_R06C01	batch6a	12.197	11.105	FALSE	FALSE	JacksonHeart	General	methylation_plate_11	F07	X201105980051	R06C01
201105980051_R07C01	batch6a	12.116	11.188	FALSE	FALSE	JacksonHeart	General	methylation_plate_11	G07	X201105980051	R07C01
201105980051_R08C01	batch6a	12.257	11.153	FALSE	FALSE	JacksonHeart	General	methylation_plate_11	H07	X201105980051	R08C01
201105980052_R01C01	batch6a	11.588	10.81	FALSE	FALSE	JacksonHeart	General	methylation_plate_11	A10	X201105980052	R01C01
201105980052_R02C01	batch6a	11.868	11.101	FALSE	FALSE	JacksonHeart	General	methylation_plate_11	B10	X201105980052	R02C01
201105980052_R03C01	batch6a	11.903	10.977	FALSE	TRUE	Goldn	General	methylation_plate_11	C10	X201105980052	R03C01
201105980052_R04C01	batch6a	11.946	10.885	FALSE	FALSE	JacksonHeart	General	methylation_plate_11	D10	X201105980052	R04C01
201105980052_R05C01	batch6a	12.04	11.006	FALSE	FALSE	JacksonHeart	General	methylation_plate_11	E10	X201105980052	R05C01
201105980052_R06C01	batch6a	12.089	11.187	FALSE	FALSE	JacksonHeart	General	methylation_plate_11	F10	X201105980052	R06C01
201105980052_R07C01	batch6a	12.176	11.233	FALSE	FALSE	JacksonHeart	General	methylation_plate_11	G10	X201105980052	R07C01
201105980052_R08C01	batch6a	12.17	11.172	FALSE	FALSE	JacksonHeart	Replicate Group	methylation_plate_11	H10	X201105980052	R08C01
201105980077_R01C01	batch6a	11.203	10.146	FALSE	FALSE	JacksonHeart	General	methylation_plate_12	A01	X201105980077	R01C01
201105980077_R02C01	batch6a	11.495	10.331	FALSE	FALSE	JacksonHeart	General	methylation_plate_12	B01	X201105980077	R02C01
201105980077_R03C01	batch6a	11.517	10.481	FALSE	FALSE	JacksonHeart	General	methylation_plate_12	C01	X201105980077	R03C01
201105980077_R04C01	batch6a	11.475	10.361	FALSE	FALSE	JacksonHeart	Replicate Group	methylation_plate_12	D01	X201105980077	R04C01
201105980077_R05C01	batch6a	11.671	10.576	FALSE	FALSE	JacksonHeart	General	methylation_plate_12	E01	X201105980077	R05C01
201105980077_R06C01	batch6a	11.948	10.856	FALSE	FALSE	JacksonHeart	Replicate Group	methylation_plate_12	F01	X201105980077	R06C01
201105980077_R07C01	batch6a	11.899	10.794	FALSE	FALSE	JacksonHeart	General	methylation_plate_12	G01	X201105980077	R07C01
201105980077_R08C01	batch6a	11.626	10.585	FALSE	FALSE	JacksonHeart	General	methylation_plate_12	H01	X201105980077	R08C01
201105980079_R01C01	batch6a	11.205	10.254	FALSE	FALSE	JacksonHeart	General	methylation_plate_12	A02	X201105980079	R01C01
201105980079_R02C01	batch6a	11.515	10.402	FALSE	FALSE	JacksonHeart	General	methylation_plate_12	B02	X201105980079	R02C01
201105980079_R03C01	batch6a	11.727	10.506	FALSE	FALSE	JacksonHeart	General	methylation_plate_12	C02	X201105980079	R03C01
201105980079_R04C01	batch6a	11.53	10.5	FALSE	TRUE	Goldn	General	methylation_plate_12	D02	X201105980079	R04C01
201105980079_R05C01	batch6a	11.973	10.803	FALSE	FALSE	JacksonHeart	General	methylation_plate_12	E02	X201105980079	R05C01
201105980079_R06C01	batch6a	12.024	10.971	FALSE	FALSE	JacksonHeart	General	methylation_plate_12	F02	X201105980079	R06C01
201105980079_R07C01	batch6a	11.826	10.858	FALSE	FALSE	JacksonHeart	General	methylation_plate_12	G02	X201105980079	R07C01
201105980079_R08C01	batch6a	11.719	10.698	FALSE	FALSE	JacksonHeart	General	methylation_plate_12	H02	X201105980079	R08C01
201105980085_R01C01	batch6a	11.231	10.617	FALSE	FALSE	JacksonHeart	General	methylation_plate_12	A03	X201105980085	R01C01
201105980085_R02C01	batch6a	11.744	10.975	FALSE	FALSE	JacksonHeart	General	methylation_plate_12	B03	X201105980085	R02C01
201105980085_R03C01	batch6a	11.838	10.974	FALSE	FALSE	JacksonHeart	General	methylation_plate_12	C03	X201105980085	R03C01
201105980085_R04C01	batch6a	11.958	10.96	FALSE	TRUE	Goldn	General	methylation_plate_12	D03	X201105980085	R04C01
201105980085_R05C01	batch6a	12.004	10.979	FALSE	FALSE	JacksonHeart	General	methylation_plate_12	E03	X201105980085	R05C01
201105980085_R06C01	batch6a	12.003	11.011	FALSE	FALSE	JacksonHeart	General	methylation_plate_12	F03	X201105980085	R06C01
201105980085_R07C01	batch6a	11.912	10.914	FALSE	FALSE	JacksonHeart	General	methylation_plate_12	G03	X201105980085	R07C01
201105980085_R08C01	batch6a	11.999	10.95	FALSE	FALSE	JacksonHeart	General	methylation_plate_12	H03	X201105980085	R08C01
201105980088_R01C01	batch6a	11.505	10.701	FALSE	FALSE	JacksonHeart	General	methylation_plate_12	A04	X201105980088	R01C01
201105980088_R02C01	batch6a	11.652	10.712	FALSE	FALSE	JacksonHeart	General	methylation_plate_12	B04	X201105980088	R02C01
201105980088_R03C01	batch6a	12.004	10.959	FALSE	FALSE	JacksonHeart	General	methylation_plate_12	C04	X201105980088	R03C01
201105980088_R04C01	batch6a	11.804	10.798	FALSE	TRUE	Goldn	General	methylation_plate_12	D04	X201105980088	R04C01
201105980088_R05C01	batch6a	12.212	11.127	FALSE	FALSE	JacksonHeart	General	methylation_plate_12	E04	X201105980088	R05C01
201105980088_R06C01	batch6a	12.181	11.2	FALSE	FALSE	JacksonHeart	General	methylation_plate_12	F04	X201105980088	R06C01
201105980088_R07C01	batch6a	12.204	11.113	FALSE	FALSE	JacksonHeart	General	methylation_plate_12	G04	X201105980088	R07C01
201105980088_R08C01	batch6a	12.222	11.126	FALSE	FALSE	JacksonHeart	General	methylation_plate_12	H04	X201105980088	R08C01
201105980091_R01C01	batch6a	11.42	10.637	FALSE	FALSE	JacksonHeart	General	methylation_plate_12	A05	X201105980091	R01C01
201105980091_R02C01	batch6a	11.847	11.059	FALSE	FALSE	JacksonHeart	General	methylation_plate_12	B05	X201105980091	R02C01
201105980091_R03C01	batch6a	11.95	11.024	FALSE	FALSE	JacksonHeart	General	methylation_plate_12	C05	X201105980091	R03C01
201105980091_R04C01	batch6a	11.87	10.909	FALSE	TRUE	Goldn	General	methylation_plate_12	D05	X201105980091	R04C01
201105980091_R05C01	batch6a	12.226	11.077	FALSE	FALSE	JacksonHeart	General	methylation_plate_12	E05	X201105980091	R05C01
201105980091_R06C01	batch6a	12.261	11.192	FALSE	FALSE	JacksonHeart	General	methylation_plate_12	F05	X201105980091	R06C01
201105980091_R07C01	batch6a	12.149	11.152	FALSE	FALSE	JacksonHeart	General	methylation_plate_12	G05	X201105980091	R07C01
201105980091_R08C01	batch6a	12.141	11.219	FALSE	FALSE	JacksonHeart	General	methylation_plate_12	H05	X201105980091	R08C01
201105980112_R01C01	batch6a	11.81	11.355	FALSE	FALSE	JacksonHeart	General	methylation_plate_12	A08	X201105980112	R01C01
201105980112_R02C01	batch6a	11.885	11.342	FALSE	FALSE	JacksonHeart	Replicate Group	methylation_plate_12	B08	X201105980112	R02C01
201105980112_R03C01	batch6a	12.019	11.361	FALSE	FALSE	JacksonHeart	General	methylation_plate_12	C08	X201105980112	R03C01
201105980112_R04C01	batch6a	11.673	11.202	FALSE	TRUE	Goldn	General	methylation_plate_12	D08	X201105980112	R04C01
201105980112_R05C01	batch6a	12.137	11.401	FALSE	FALSE	JacksonHeart	General	methylation_plate_12	E08	X201105980112	R05C01
201105980112_R06C01	batch6a	12.035	11.307	FALSE	FALSE	JacksonHeart	General	methylation_plate_12	F08	X201105980112	R06C01
201105980112_R07C01	batch6a	12.127	11.296	FALSE	FALSE	JacksonHeart	General	methylation_plate_12	G08	X201105980112	R07C01
201105980112_R08C01	batch6a	12.093	11.197	FALSE	FALSE	JacksonHeart	General	methylation_plate_12	H08	X201105980112	R08C01
201105980118_R01C01	batch6a	11.48	10.92	FALSE	FALSE	JacksonHeart	General	methylation_plate_12	A09	X201105980118	R01C01
201105980118_R02C01	batch6a	11.738	11.035	FALSE	FALSE	JacksonHeart	General	methylation_plate_12	B09	X201105980118	R02C01
201105980118_R03C01	batch6a	11.866	11.065	FALSE	FALSE	JacksonHeart	General	methylation_plate_12	C09	X201105980118	R03C01
201105980118_R04C01	batch6a	11.773	10.966	FALSE	TRUE	Goldn	General	methylation_plate_12	D09	X201105980118	R04C01
201105980118_R05C01	batch6a	12.171	11.284	FALSE	FALSE	JacksonHeart	General	methylation_plate_12	E09	X201105980118	R05C01
201105980118_R06C01	batch6a	12.022	11.172	FALSE	FALSE	JacksonHeart	General	methylation_plate_12	F09	X201105980118	R06C01
201105980118_R07C01	batch6a	12.173	11.17	FALSE	FALSE	JacksonHeart	General	methylation_plate_12	G09	X201105980118	R07C01
201105980118_R08C01	batch6a	11.98	11.081	FALSE	FALSE	JacksonHeart	General	methylation_plate_12	H09	X201105980118	R08C01
201105980119_R01C01	batch6b	11.504	10.963	FALSE	FALSE	JacksonHeart	Replicate Group	methylation_plate_12	A10	X201105980119	R01C01
201105980119_R02C01	batch6b	11.671	10.972	FALSE	FALSE	JacksonHeart	General	methylation_plate_12	B10	X201105980119	R02C01
201105980119_R03C01	batch6b	11.97	11.237	FALSE	FALSE	JacksonHeart	General	methylation_plate_12	C10	X201105980119	R03C01
201105980119_R04C01	batch6b	11.961	11.079	FALSE	TRUE	Goldn	General	methylation_plate_12	D10	X201105980119	R04C01
201105980119_R05C01	batch6b	12.139	11.159	FALSE	FALSE	JacksonHeart	General	methylation_plate_12	E10	X201105980119	R05C01
201105980119_R06C01	batch6b	11.845	11.107	FALSE	FALSE	JacksonHeart	General	methylation_plate_12	F10	X201105980119	R06C01
201105980119_R07C01	batch6b	12.075	11.17	FALSE	FALSE	JacksonHeart	General	methylation_plate_12	G10	X201105980119	R07C01
201105980119_R08C01	batch6b	11.987	11.11	FALSE	FALSE	JacksonHeart	General	methylation_plate_12	H10	X201105980119	R08C01
201105980120_R01C01	batch6b	11.496	10.985	FALSE	FALSE	JacksonHeart	General	methylation_plate_12	A11	X201105980120	R01C01
201105980120_R02C01	batch6b	11.704	11.063	FALSE	FALSE	JacksonHeart	General	methylation_plate_12	B11	X201105980120	R02C01
201105980120_R03C01	batch6b	12.013	11.221	FALSE	FALSE	JacksonHeart	General	methylation_plate_12	C11	X201105980120	R03C01
201105980120_R04C01	batch6b	12.152	11.129	FALSE	TRUE	Goldn	General	methylation_plate_12	D11	X201105980120	R04C01
201105980120_R05C01	batch6b	12.201	11.303	FALSE	FALSE	JacksonHeart	Replicate Group	methylation_plate_12	E11	X201105980120	R05C01
201105980120_R06C01	batch6b	12.127	11.221	FALSE	FALSE	JacksonHeart	General	methylation_plate_12	F11	X201105980120	R06C01
201105980120_R07C01	batch6b	12.117	11.312	FALSE	FALSE	JacksonHeart	General	methylation_plate_12	G11	X201105980120	R07C01
201105980120_R08C01	batch6b	12.14	11.273	FALSE	FALSE	JacksonHeart	General	methylation_plate_12	H11	X201105980120	R08C01
201118840014_R01C01	batch6b	11.486	10.59	FALSE	FALSE	JacksonHeart	General	methylation_plate_11	A01	X201118840014	R01C01
201118840014_R02C01	batch6b	11.642	10.577	FALSE	FALSE	JacksonHeart	General	methylation_plate_11	B01	X201118840014	R02C01
201118840014_R03C01	batch6b	11.852	10.775	FALSE	FALSE	JacksonHeart	General	methylation_plate_21	C01	X201118840014	R03C01
201118840014_R04C01	batch6b	11.62	10.641	FALSE	FALSE	JacksonHeart	General	methylation_plate_11	D01	X201118840014	R04C01
201118840014_R05C01	batch6b	11.618	10.873	FALSE	FALSE	JacksonHeart	General	methylation_plate_11	E01	X201118840014	R05C01
201118840014_R06C01	batch6b	11.611	10.679	FALSE	FALSE	JacksonHeart	General	methylation_plate_11	F01	X201118840014	R06C01
201118840014_R07C01	batch6b	11.617	10.693	FALSE	FALSE	JacksonHeart	General	methylation_plate_11	G01	X201118840014	R07C01
201118840014_R08C01	batch6b	12.041	10.797	FALSE	FALSE	JacksonHeart	General	methylation_plate_11	H01	X201118840014	R08C01
201118840017_R01C01	batch6b	11.112	10.434	FALSE	FALSE	JacksonHeart	General	methylation_plate_11	A02	X201118840017	R01C01
201118840017_R02C01	batch6b	11.584	10.695	FALSE	FALSE	JacksonHeart	General	methylation_plate_11	B02	X201118840017	R02C01
201118840017_R03C01	batch6b	11.969	11.024	FALSE	TRUE	Goldn	General	methylation_plate_11	C02	X201118840017	R03C01
201118840017_R04C01	batch6b	11.892	10.88	FALSE	FALSE	JacksonHeart	General	methylation_plate_11	D02	X201118840017	R04C01
201118840017_R05C01	batch6b	11.997	10.913	FALSE	FALSE	JacksonHeart	General	methylation_plate_11	E02	X201118840017	R05C01
201118840017_R06C01	batch6b	12.354	11.11	FALSE	FALSE	JacksonHeart	General	methylation_plate_11	F02	X201118840017	R06C01
201118840017_R07C01	batch6b	11.613	10.749	FALSE	FALSE	JacksonHeart	General	methylation_plate_11	G02	X201118840017	R07C01
201118840017_R08C01	batch6b	11.762	10.758	FALSE	FALSE	JacksonHeart	General	methylation_plate_11	H02	X201118840017	R08C01
201118840029_R01C01	batch6b	11.513	10.693	FALSE	FALSE	JacksonHeart	General	methylation_plate_11	A03	X201118840029	R01C01
201118840029_R02C01	batch6b	11.779	10.863	FALSE	FALSE	JacksonHeart	General	methylation_plate_11	B03	X201118840029	R02C01
201118840029_R03C01	batch6b	11.67	10.605	FALSE	TRUE	Goldn	General	methylation_plate_11	C03	X201118840029	R03C01
201118840029_R04C01	batch6b	11.825	10.626	FALSE	FALSE	JacksonHeart	General	methylation_plate_11	D03	X201118840029	R04C01
201118840029_R05C01	batch6b	11.734	10.723	FALSE	FALSE	JacksonHeart	General	methylation_plate_11	E03	X201118840029	R05C01
201118840029_R06C01	batch6b	12.08	10.863	FALSE	FALSE	JacksonHeart	General	methylation_plate_11	F03	X201118840029	R06C01
201118840029_R07C01	batch6b	11.805	10.685	FALSE	FALSE	JacksonHeart	General	methylation_plate_11	G03	X201118840029	R07C01
201118840029_R08C01	batch6b	11.794	10.664	FALSE	FALSE	JacksonHeart	General	methylation_plate_11	H03	X201118840029	R08C01
201118840033_R01C01	batch6b	11.532	10.584	FALSE	FALSE	JacksonHeart	General	methylation_plate_11	A04	X201118840033	R01C01
201118840033_R02C01	batch6b	11.772	10.799	FALSE	FALSE	JacksonHeart	General	methylation_plate_11	B04	X201118840033	R02C01
201118840033_R03C01	batch6b	11.893	10.812	FALSE	TRUE	Goldn	General	methylation_plate_11	C04	X201118840033	R03C01
201118840033_R04C01	batch6b	11.813	10.78	FALSE	FALSE	JacksonHeart	General	methylation_plate_11	D04	X201118840033	R04C01
201118840033_R05C01	batch6b	11.941	10.817	FALSE	FALSE	JacksonHeart	General	methylation_plate_11	E04	X201118840033	R05C01
201118840033_R06C01	batch6b	11.981	10.925	FALSE	FALSE	JacksonHeart	General	methylation_plate_11	F04	X201118840033	R06C01
201118840033_R07C01	batch6b	12.046	10.977	FALSE	FALSE	JacksonHeart	General	methylation_plate_11	G04	X201118840033	R07C01
201118840033_R08C01	batch6b	12.022	10.798	FALSE	FALSE	JacksonHeart	General	methylation_plate_11	H04	X201118840033	R08C01
201118840049_R01C01	batch6b	11.247	10.249	FALSE	FALSE	JacksonHeart	General	methylation_plate_11	A06	X201118840049	R01C01
201118840049_R02C01	batch6b	11.573	10.486	FALSE	FALSE	JacksonHeart	General	methylation_plate_11	B06	X201118840049	R02C01
201118840049_R03C01	batch6b	11.691	10.649	FALSE	TRUE	Goldn	General	methylation_plate_11	C06	X201118840049	R03C01
201118840049_R04C01	batch6b	11.586	10.436	FALSE	FALSE	JacksonHeart	General	methylation_plate_11	D06	X201118840049	R04C01
201118840049_R05C01	batch6b	11.527	10.449	FALSE	FALSE	JacksonHeart	General	methylation_plate_11	E06	X201118840049	R05C01
201118840049_R06C01	batch6b	11.874	10.721	FALSE	FALSE	JacksonHeart	General	methylation_plate_11	F06	X201118840049	R06C01
201118840049_R07C01	batch6b	12.042	10.776	FALSE	FALSE	JacksonHeart	General	methylation_plate_11	G06	X201118840049	R07C01
201118840049_R08C01	batch6b	12.111	10.951	FALSE	FALSE	JacksonHeart	General	methylation_plate_11	H06	X201118840049	R08C01
201118840052_R01C01	batch6b	11.853	10.995	FALSE	FALSE	JacksonHeart	General	methylation_plate_11	A09	X201118840052	R01C01
201118840052_R02C01	batch6b	12.079	11.117	FALSE	FALSE	JacksonHeart	General	methylation_plate_11	B09	X201118840052	R02C01
201118840052_R03C01	batch6b	11.796	10.93	FALSE	TRUE	Goldn	General	methylation_plate_11	C09	X201118840052	R03C01
201118840052_R04C01	batch6b	12.006	11.008	FALSE	FALSE	JacksonHeart	General	methylation_plate_11	D09	X201118840052	R04C01
201118840052_R05C01	batch6b	12.194	11.287	FALSE	FALSE	JacksonHeart	General	methylation_plate_11	E09	X201118840052	R05C01
201118840052_R06C01	batch6b	12.268	11.225	FALSE	FALSE	JacksonHeart	General	methylation_plate_11	F09	X201118840052	R06C01
201118840052_R07C01	batch6b	12.321	11.257	FALSE	FALSE	JacksonHeart	General	methylation_plate_11	G09	X201118840052	R07C01
201118840052_R08C01	batch6b	12.452	11.399	FALSE	FALSE	JacksonHeart	General	methylation_plate_11	H09	X201118840052	R08C01
201118840077_R01C01	batch6b	11.479	10.664	FALSE	FALSE	JacksonHeart	General	methylation_plate_11	A12	X201118840077	R01C01
201118840077_R02C01	batch6b	11.6	10.844	FALSE	FALSE	JacksonHeart	General	methylation_plate_11	B12	X201118840077	R02C01
201118840077_R03C01	batch6b	11.845	10.849	FALSE	FALSE	JacksonHeart	General	methylation_plate_11	C12	X201118840077	R03C01
201118840077_R04C01	batch6b	11.921	10.925	FALSE	FALSE	JacksonHeart	General	methylation_plate_11	D12	X201118840077	R04C01
201118840077_R05C01	batch6b	11.998	10.883	FALSE	FALSE	JacksonHeart	General	methylation_plate_11	E12	X201118840077	R05C01
201118840077_R06C01	batch6b	12.025	11.097	FALSE	FALSE	JacksonHeart	General	methylation_plate_11	F12	X201118840077	R06C01
201118840077_R07C01	batch6b	12.108	11.065	FALSE	FALSE	JacksonHeart	General	methylation_plate_11	G12	X201118840077	R07C01
201118840077_R08C01	batch6b	11.819	11.127	FALSE	FALSE	JacksonHeart	General	methylation_plate_11	H12	X201118840077	R08C01
201118840098_R01C01	batch6b	11.504	10.79	FALSE	FALSE	JacksonHeart	General	methylation_plate_12	A06	X201118840098	R01C01
201118840098_R02C01	batch6b	11.718	10.888	FALSE	FALSE	JacksonHeart	General	methylation_plate_12	B06	X201118840098	R02C01
201118840098_R03C01	batch6b	11.994	11.117	FALSE	FALSE	JacksonHeart	General	methylation_plate_12	C06	X201118840098	R03C01
201118840098_R04C01	batch6b	11.867	10.978	FALSE	TRUE	Goldn	General	methylation_plate_12	D06	X201118840098	R04C01
201118840098_R05C01	batch6b	12.151	11.058	FALSE	FALSE	JacksonHeart	General	methylation_plate_12	E06	X201118840098	R05C01
201118840098_R06C01	batch6b	12.144	11.181	FALSE	FALSE	JacksonHeart	General	methylation_plate_12	F06	X201118840098	R06C01
201118840098_R07C01	batch6b	12.096	11.04	FALSE	FALSE	JacksonHeart	General	methylation_plate_12	G06	X201118840098	R07C01
201118840098_R08C01	batch6b	11.859	10.894	FALSE	FALSE	JacksonHeart	General	methylation_plate_12	H06	X201118840098	R08C01
201118840102_R01C01	batch6b	11.588	10.827	FALSE	FALSE	JacksonHeart	General	methylation_plate_12	A07	X201118840102	R01C01
201118840102_R02C01	batch6b	11.792	10.849	FALSE	FALSE	JacksonHeart	General	methylation_plate_12	B07	X201118840102	R02C01
201118840102_R03C01	batch6b	11.989	11.103	FALSE	FALSE	JacksonHeart	General	methylation_plate_12	C07	X201118840102	R03C01
201118840102_R04C01	batch6b	11.87	10.989	FALSE	TRUE	Goldn	General	methylation_plate_12	D07	X201118840102	R04C01
201118840102_R05C01	batch6b	12.012	11.109	FALSE	FALSE	JacksonHeart	General	methylation_plate_12	E07	X201118840102	R05C01
201118840102_R06C01	batch6b	12.15	11.104	FALSE	FALSE	JacksonHeart	General	methylation_plate_12	F07	X201118840102	R06C01
201118840102_R07C01	batch6b	12.066	11.254	FALSE	FALSE	JacksonHeart	General	methylation_plate_12	G07	X201118840102	R07C01
201118840102_R08C01	batch6b	12.098	11.185	FALSE	FALSE	JacksonHeart	General	methylation_plate_12	H07	X201118840102	R08C01
201118840150_R01C01	batch6b	11.635	10.984	FALSE	FALSE	JacksonHeart	General	methylation_plate_12	A12	X201118840150	R01C01
201118840150_R02C01	batch6b	11.859	11.091	FALSE	FALSE	JacksonHeart	General	methylation_plate_12	B12	X201118840150	R02C01
201118840150_R03C01	batch6b	11.899	11.056	FALSE	FALSE	JacksonHeart	Replicate Group	methylation_plate_12	C12	X201118840150	R03C01
201118840150_R04C01	batch6b	12.009	11.161	FALSE	FALSE	JacksonHeart	Replicate Group	methylation_plate_12	D12	X201118840150	R04C01
201118840150_R05C01	batch6b	12.011	11.147	FALSE	FALSE	JacksonHeart	General	methylation_plate_12	E12	X201118840150	R05C01
201118840150_R06C01	batch6b	12.117	11.189	FALSE	FALSE	JacksonHeart	General	methylation_plate_12	F12	X201118840150	R06C01
201118840150_R07C01	batch6b	12.302	11.276	FALSE	FALSE	JacksonHeart	General	methylation_plate_12	G12	X201118840150	R07C01
201118840150_R08C01	batch6b	12.052	11.201	FALSE	FALSE	JacksonHeart	General	methylation_plate_12	H12	X201118840150	R08C01
201105900090_R01C01	batch7a	11.322	10.688	FALSE	FALSE	JacksonHeart	General	methylation_plate_14	A01	X201105900090	R01C01
201105900090_R02C01	batch7a	11.918	11.08	FALSE	FALSE	JacksonHeart	General	methylation_plate_14	B01	X201105900090	R02C01
201105900090_R03C01	batch7a	12.084	11.166	FALSE	FALSE	JacksonHeart	General	methylation_plate_14	C01	X201105900090	R03C01
201105900090_R04C01	batch7a	12.184	11.134	FALSE	FALSE	JacksonHeart	General	methylation_plate_14	D01	X201105900090	R04C01
201105900090_R05C01	batch7a	12.087	11.155	FALSE	FALSE	JacksonHeart	General	methylation_plate_14	E01	X201105900090	R05C01
201105900090_R06C01	batch7a	12.365	11.217	FALSE	FALSE	JacksonHeart	Replicate Group	methylation_plate_14	F01	X201105900090	R06C01
201105900090_R07C01	batch7a	12.305	11.263	FALSE	FALSE	JacksonHeart	General	methylation_plate_14	G01	X201105900090	R07C01
201105900090_R08C01	batch7a	11.905	11.177	FALSE	FALSE	JacksonHeart	General	methylation_plate_14	H01	X201105900090	R08C01
201105900136_R01C01	batch7a	11.365	10.585	FALSE	FALSE	JacksonHeart	General	methylation_plate_14	A10	X201105900136	R01C01
201105900136_R02C01	batch7a	11.59	10.817	FALSE	FALSE	JacksonHeart	General	methylation_plate_14	B10	X201105900136	R02C01
201105900136_R03C01	batch7a	11.811	10.969	FALSE	FALSE	JacksonHeart	General	methylation_plate_14	C10	X201105900136	R03C01
201105900136_R04C01	batch7a	11.743	10.937	FALSE	FALSE	JacksonHeart	General	methylation_plate_14	D10	X201105900136	R04C01
201105900136_R05C01	batch7a	11.924	10.952	FALSE	FALSE	JacksonHeart	General	methylation_plate_14	E10	X201105900136	R05C01
201105900136_R06C01	batch7a	12.009	11.008	FALSE	TRUE	Goldn	General	methylation_plate_14	F10	X201105900136	R06C01
201105900136_R07C01	batch7a	11.863	10.991	FALSE	FALSE	JacksonHeart	General	methylation_plate_14	G10	X201105900136	R07C01
201105900136_R08C01	batch7a	11.753	10.947	FALSE	FALSE	JacksonHeart	General	methylation_plate_14	H10	X201105900136	R08C01
201105900138_R01C01	batch7a	11.248	10.523	FALSE	FALSE	JacksonHeart	Replicate Group	methylation_plate_14	A11	X201105900138	R01C01
201105900138_R02C01	batch7a	11.414	10.606	FALSE	FALSE	JacksonHeart	General	methylation_plate_14	B11	X201105900138	R02C01
201105900138_R03C01	batch7a	11.57	10.762	FALSE	FALSE	JacksonHeart	General	methylation_plate_14	C11	X201105900138	R03C01
201105900138_R04C01	batch7a	11.565	10.724	FALSE	FALSE	JacksonHeart	General	methylation_plate_14	D11	X201105900138	R04C01
201105900138_R05C01	batch7a	11.777	10.805	FALSE	FALSE	JacksonHeart	General	methylation_plate_14	E11	X201105900138	R05C01
201105900138_R06C01	batch7a	12.048	11.022	FALSE	TRUE	Goldn	General	methylation_plate_14	F11	X201105900138	R06C01
201105900138_R07C01	batch7a	12.009	11.103	FALSE	FALSE	JacksonHeart	General	methylation_plate_14	G11	X201105900138	R07C01
201105900138_R08C01	batch7a	11.674	11.055	FALSE	FALSE	JacksonHeart	General	methylation_plate_14	H11	X201105900138	R08C01
201105980029_R01C01	batch7a	11.559	10.668	FALSE	FALSE	JacksonHeart	General	methylation_plate_13	A04	X201105980029	R01C01
201105980029_R02C01	batch7a	11.711	10.873	FALSE	FALSE	JacksonHeart	General	methylation_plate_13	B04	X201105980029	R02C01
201105980029_R03C01	batch7a	11.741	10.749	FALSE	FALSE	JacksonHeart	General	methylation_plate_13	C04	X201105980029	R03C01
201105980029_R04C01	batch7a	11.84	10.86	FALSE	FALSE	JacksonHeart	General	methylation_plate_13	D04	X201105980029	R04C01
201105980029_R05C01	batch7a	12.016	11.002	FALSE	TRUE	Goldn	General	methylation_plate_13	E04	X201105980029	R05C01
201105980029_R06C01	batch7a	12.093	11.165	FALSE	FALSE	JacksonHeart	General	methylation_plate_13	F04	X201105980029	R06C01
201105980029_R07C01	batch7a	12.125	11.109	FALSE	FALSE	JacksonHeart	General	methylation_plate_13	G04	X201105980029	R07C01
201105980029_R08C01	batch7a	12.052	11.213	FALSE	FALSE	JacksonHeart	General	methylation_plate_13	H04	X201105980029	R08C01
201105980036_R01C01	batch7a	11.648	11.018	FALSE	FALSE	JacksonHeart	Replicate Group	methylation_plate_13	A06	X201105980036	R01C01
201105980036_R02C01	batch7a	11.94	11.075	FALSE	FALSE	JacksonHeart	General	methylation_plate_13	B06	X201105980036	R02C01
201105980036_R03C01	batch7a	11.928	11	FALSE	FALSE	JacksonHeart	General	methylation_plate_13	C06	X201105980036	R03C01
201105980036_R04C01	batch7a	12	11.166	FALSE	FALSE	JacksonHeart	General	methylation_plate_13	D06	X201105980036	R04C01
201105980036_R05C01	batch7a	11.842	11.102	FALSE	TRUE	Goldn	General	methylation_plate_13	E06	X201105980036	R05C01
201105980036_R06C01	batch7a	12.055	11.226	FALSE	FALSE	JacksonHeart	General	methylation_plate_13	F06	X201105980036	R06C01
201105980036_R07C01	batch7a	12.162	11.321	FALSE	FALSE	JacksonHeart	General	methylation_plate_13	G06	X201105980036	R07C01
201105980036_R08C01	batch7a	12.172	11.204	FALSE	FALSE	JacksonHeart	General	methylation_plate_13	H06	X201105980036	R08C01
201105980087_R01C01	batch7a	11.643	10.864	FALSE	FALSE	JacksonHeart	General	methylation_plate_13	A11	X201105980087	R01C01
201105980087_R02C01	batch7a	11.943	11.018	FALSE	FALSE	JacksonHeart	General	methylation_plate_13	B11	X201105980087	R02C01
201105980087_R03C01	batch7a	12.182	11.04	FALSE	FALSE	JacksonHeart	General	methylation_plate_13	C11	X201105980087	R03C01
201105980087_R04C01	batch7a	12.243	11.118	FALSE	FALSE	JacksonHeart	General	methylation_plate_13	D11	X201105980087	R04C01
201105980087_R05C01	batch7a	11.994	11.11	FALSE	TRUE	Goldn	General	methylation_plate_13	E11	X201105980087	R05C01
201105980087_R06C01	batch7a	12.095	11.157	FALSE	FALSE	JacksonHeart	General	methylation_plate_13	F11	X201105980087	R06C01
201105980087_R07C01	batch7a	12.192	11.136	FALSE	FALSE	JacksonHeart	General	methylation_plate_13	G11	X201105980087	R07C01
201105980087_R08C01	batch7a	12.244	11.258	FALSE	FALSE	JacksonHeart	General	methylation_plate_13	H11	X201105980087	R08C01
201105980101_R01C01	batch7a	11.524	10.73	FALSE	FALSE	JacksonHeart	General	methylation_plate_14	A02	X201105980101	R01C01
201105980101_R02C01	batch7a	12.059	11.208	FALSE	FALSE	JacksonHeart	General	methylation_plate_14	B02	X201105980101	R02C01
201105980101_R03C01	batch7a	11.932	11.09	FALSE	FALSE	JacksonHeart	General	methylation_plate_14	C02	X201105980101	R03C01
201105980101_R04C01	batch7a	12.128	11.061	FALSE	FALSE	JacksonHeart	General	methylation_plate_14	D02	X201105980101	R04C01
201105980101_R05C01	batch7a	12.051	11.118	FALSE	FALSE	JacksonHeart	General	methylation_plate_14	E02	X201105980101	R05C01
201105980101_R06C01	batch7a	11.894	11.024	FALSE	TRUE	Goldn	General	methylation_plate_14	F02	X201105980101	R06C01
201105980101_R07C01	batch7a	12.194	11.207	FALSE	FALSE	JacksonHeart	General	methylation_plate_14	G02	X201105980101	R07C01
201105980101_R08C01	batch7a	12.139	11.157	FALSE	FALSE	JacksonHeart	General	methylation_plate_14	H02	X201105980101	R08C01
201105980114_R01C01	batch7a	11.631	10.83	FALSE	FALSE	JacksonHeart	General	methylation_plate_14	A03	X201105980114	R01C01
201105980114_R02C01	batch7a	11.934	11.081	FALSE	FALSE	JacksonHeart	General	methylation_plate_14	B03	X201105980114	R02C01
201105980114_R03C01	batch7a	12.103	11.161	FALSE	FALSE	JacksonHeart	General	methylation_plate_14	C03	X201105980114	R03C01
201105980114_R04C01	batch7a	11.937	11.101	FALSE	FALSE	JacksonHeart	General	methylation_plate_14	D03	X201105980114	R04C01
201105980114_R05C01	batch7a	12.111	11.19	FALSE	FALSE	JacksonHeart	General	methylation_plate_14	E03	X201105980114	R05C01
201105980114_R06C01	batch7a	12.092	11.185	FALSE	TRUE	Goldn	General	methylation_plate_14	F03	X201105980114	R06C01
201105980114_R07C01	batch7a	12.234	11.339	FALSE	FALSE	JacksonHeart	General	methylation_plate_14	G03	X201105980114	R07C01
201105980114_R08C01	batch7a	12.237	11.246	FALSE	FALSE	JacksonHeart	General	methylation_plate_14	H03	X201105980114	R08C01
201105980117_R01C01	batch7a	11.672	10.961	FALSE	FALSE	JacksonHeart	General	methylation_plate_14	A04	X201105980117	R01C01
201105980117_R02C01	batch7a	11.924	11.064	FALSE	FALSE	JacksonHeart	General	methylation_plate_14	B04	X201105980117	R02C01
201105980117_R03C01	batch7a	12.285	11.34	FALSE	FALSE	JacksonHeart	General	methylation_plate_14	C04	X201105980117	R03C01
201105980117_R04C01	batch7a	12.166	11.308	FALSE	FALSE	JacksonHeart	General	methylation_plate_14	D04	X201105980117	R04C01
201105980117_R05C01	batch7a	12.118	11.224	FALSE	FALSE	JacksonHeart	Replicate Group	methylation_plate_14	E04	X201105980117	R05C01
201105980117_R06C01	batch7a	12.25	11.393	FALSE	TRUE	Goldn	General	methylation_plate_14	F04	X201105980117	R06C01
201105980117_R07C01	batch7a	12.251	11.304	FALSE	FALSE	JacksonHeart	General	methylation_plate_14	G04	X201105980117	R07C01
201105980117_R08C01	batch7a	12.24	11.31	FALSE	FALSE	JacksonHeart	General	methylation_plate_14	H04	X201105980117	R08C01
201105980121_R01C01	batch7a	11.524	10.943	FALSE	FALSE	JacksonHeart	General	methylation_plate_14	A07	X201105980121	R01C01
201105980121_R02C01	batch7a	11.709	10.953	FALSE	FALSE	JacksonHeart	Replicate Group	methylation_plate_14	B07	X201105980121	R02C01
201105980121_R03C01	batch7a	11.949	11.023	FALSE	FALSE	JacksonHeart	General	methylation_plate_14	C07	X201105980121	R03C01
201105980121_R04C01	batch7a	11.698	11.047	FALSE	FALSE	JacksonHeart	General	methylation_plate_14	D07	X201105980121	R04C01
201105980121_R05C01	batch7a	11.843	11.154	FALSE	FALSE	JacksonHeart	General	methylation_plate_14	E07	X201105980121	R05C01
201105980121_R06C01	batch7a	12.082	11.188	FALSE	TRUE	Goldn	General	methylation_plate_14	F07	X201105980121	R06C01
201105980121_R07C01	batch7a	12.096	11.2	FALSE	FALSE	JacksonHeart	General	methylation_plate_14	G07	X201105980121	R07C01
201105980121_R08C01	batch7a	12.026	11.122	FALSE	FALSE	JacksonHeart	General	methylation_plate_14	H07	X201105980121	R08C01
201105980122_R01C01	batch7a	11.441	10.944	FALSE	FALSE	JacksonHeart	Replicate Group	methylation_plate_14	A08	X201105980122	R01C01
201105980122_R02C01	batch7a	11.9	11.293	FALSE	FALSE	JacksonHeart	General	methylation_plate_14	B08	X201105980122	R02C01
201105980122_R03C01	batch7a	11.78	11.25	FALSE	FALSE	JacksonHeart	General	methylation_plate_14	C08	X201105980122	R03C01
201105980122_R04C01	batch7a	11.811	11.228	FALSE	FALSE	JacksonHeart	General	methylation_plate_14	D08	X201105980122	R04C01
201105980122_R05C01	batch7a	11.981	11.327	FALSE	FALSE	JacksonHeart	General	methylation_plate_14	E08	X201105980122	R05C01
201105980122_R06C01	batch7a	12.026	11.241	FALSE	TRUE	Goldn	General	methylation_plate_14	F08	X201105980122	R06C01
201105980122_R07C01	batch7a	12.115	11.292	FALSE	FALSE	JacksonHeart	General	methylation_plate_14	G08	X201105980122	R07C01
201105980122_R08C01	batch7a	12.138	11.313	FALSE	FALSE	JacksonHeart	General	methylation_plate_14	H08	X201105980122	R08C01
201105980141_R01C01	batch7a	10.954	10.559	FALSE	FALSE	JacksonHeart	General	methylation_plate_14	A12	X201105980141	R01C01
201105980141_R02C01	batch7a	11.345	10.77	FALSE	FALSE	JacksonHeart	General	methylation_plate_14	B12	X201105980141	R02C01
201105980141_R03C01	batch7a	11.442	10.809	FALSE	FALSE	JacksonHeart	General	methylation_plate_14	C12	X201105980141	R03C01
201105980141_R04C01	batch7a	11.693	10.952	FALSE	FALSE	JacksonHeart	General	methylation_plate_14	D12	X201105980141	R04C01
201105980141_R05C01	batch7a	11.647	10.93	FALSE	FALSE	JacksonHeart	General	methylation_plate_14	E12	X201105980141	R05C01
201105980141_R06C01	batch7a	11.576	10.952	FALSE	FALSE	JacksonHeart	Replicate Group	methylation_plate_14	F12	X201105980141	R06C01
201105980141_R07C01	batch7a	11.846	11.089	FALSE	FALSE	JacksonHeart	General	methylation_plate_14	G12	X201105980141	R07C01
201105980141_R08C01	batch7a	11.706	10.988	FALSE	FALSE	JacksonHeart	General	methylation_plate_14	H12	X201105980141	R08C01
201125090120_R01C01	batch7b	11.413	10.518	FALSE	FALSE	JacksonHeart	General	methylation_plate_14	A06	X201125090120	R01C01
201125090120_R02C01	batch7b	11.769	10.942	FALSE	FALSE	JacksonHeart	General	methylation_plate_14	B06	X201125090120	R02C01
201125090120_R03C01	batch7b	11.814	10.981	FALSE	FALSE	JacksonHeart	General	methylation_plate_14	C06	X201125090120	R03C01
201125090120_R04C01	batch7b	11.973	11.1	FALSE	FALSE	JacksonHeart	Replicate Group	methylation_plate_14	D06	X201125090120	R04C01
201125090120_R05C01	batch7b	11.887	10.987	FALSE	FALSE	JacksonHeart	General	methylation_plate_14	E06	X201125090120	R05C01
201125090120_R06C01	batch7b	12.088	11.043	FALSE	TRUE	Goldn	General	methylation_plate_14	F06	X201125090120	R06C01
201125090120_R07C01	batch7b	11.921	11.066	FALSE	FALSE	JacksonHeart	General	methylation_plate_14	G06	X201125090120	R07C01
201125090120_R08C01	batch7b	12.09	11.232	FALSE	FALSE	JacksonHeart	General	methylation_plate_14	H06	X201125090120	R08C01
201125190028_R01C01	batch7b	11.576	10.797	FALSE	FALSE	JacksonHeart	General	methylation_plate_13	A03	X201125190028	R01C01
201125190028_R02C01	batch7b	11.764	10.863	FALSE	FALSE	JacksonHeart	General	methylation_plate_13	B03	X201125190028	R02C01
201125190028_R03C01	batch7b	11.725	10.828	FALSE	FALSE	JacksonHeart	General	methylation_plate_13	C03	X201125190028	R03C01
201125190028_R04C01	batch7b	11.999	11.02	FALSE	FALSE	JacksonHeart	General	methylation_plate_13	D03	X201125190028	R04C01
201125190028_R05C01	batch7b	12.083	11.051	FALSE	TRUE	Goldn	General	methylation_plate_13	E03	X201125190028	R05C01
201125190028_R06C01	batch7b	12.075	11.057	FALSE	FALSE	JacksonHeart	General	methylation_plate_13	F03	X201125190028	R06C01
201125190028_R07C01	batch7b	12.155	11.046	FALSE	FALSE	JacksonHeart	General	methylation_plate_13	G03	X201125190028	R07C01
201125190028_R08C01	batch7b	12.028	11.03	FALSE	FALSE	JacksonHeart	General	methylation_plate_13	H03	X201125190028	R08C01
201125190029_R01C01	batch7b	11.539	10.874	FALSE	FALSE	JacksonHeart	General	methylation_plate_13	A05	X201125190029	R01C01
201125190029_R02C01	batch7b	11.65	10.931	FALSE	FALSE	JacksonHeart	General	methylation_plate_13	B05	X201125190029	R02C01
201125190029_R03C01	batch7b	11.451	10.523	FALSE	FALSE	JacksonHeart	General	methylation_plate_13	C05	X201125190029	R03C01
201125190029_R04C01	batch7b	12.101	11.185	FALSE	FALSE	JacksonHeart	General	methylation_plate_13	D05	X201125190029	R04C01
201125190029_R05C01	batch7b	11.897	11.187	FALSE	TRUE	Goldn	General	methylation_plate_13	E05	X201125190029	R05C01
201125190029_R06C01	batch7b	12.149	11.257	FALSE	FALSE	JacksonHeart	General	methylation_plate_13	F05	X201125190029	R06C01
201125190029_R07C01	batch7b	12.226	11.197	FALSE	FALSE	JacksonHeart	General	methylation_plate_13	G05	X201125190029	R07C01
201125190029_R08C01	batch7b	12.049	11.024	FALSE	FALSE	JacksonHeart	General	methylation_plate_13	H05	X201125190029	R08C01
201125190067_R01C01	batch7b	11.656	10.964	FALSE	FALSE	JacksonHeart	General	methylation_plate_13	A07	X201125190067	R01C01
201125190067_R02C01	batch7b	11.812	11.018	FALSE	FALSE	JacksonHeart	General	methylation_plate_13	B07	X201125190067	R02C01
201125190067_R03C01	batch7b	11.885	11.063	FALSE	FALSE	JacksonHeart	General	methylation_plate_13	C07	X201125190067	R03C01
201125190067_R04C01	batch7b	12.046	11.153	FALSE	FALSE	JacksonHeart	General	methylation_plate_13	D07	X201125190067	R04C01
201125190067_R05C01	batch7b	12.054	11.17	FALSE	TRUE	Goldn	General	methylation_plate_13	E07	X201125190067	R05C01
201125190067_R06C01	batch7b	12.207	11.307	FALSE	FALSE	JacksonHeart	General	methylation_plate_13	F07	X201125190067	R06C01
201125190067_R07C01	batch7b	12.341	11.312	FALSE	FALSE	JacksonHeart	General	methylation_plate_13	G07	X201125190067	R07C01
201125190067_R08C01	batch7b	12.198	11.159	FALSE	FALSE	JacksonHeart	General	methylation_plate_13	H07	X201125190067	R08C01
201125190069_R01C01	batch7b	11.319	10.806	FALSE	FALSE	JacksonHeart	General	methylation_plate_13	A09	X201125190069	R01C01
201125190069_R02C01	batch7b	11.81	10.884	FALSE	FALSE	JacksonHeart	General	methylation_plate_13	B09	X201125190069	R02C01
201125190069_R03C01	batch7b	12.137	11.208	FALSE	FALSE	JacksonHeart	General	methylation_plate_13	C09	X201125190069	R03C01
201125190069_R04C01	batch7b	11.978	11.105	FALSE	FALSE	JacksonHeart	General	methylation_plate_13	D09	X201125190069	R04C01
201125190069_R05C01	batch7b	12.118	11.315	FALSE	TRUE	Goldn	General	methylation_plate_13	E09	X201125190069	R05C01
201125190069_R06C01	batch7b	12.329	11.295	FALSE	FALSE	JacksonHeart	General	methylation_plate_13	F09	X201125190069	R06C01
201125190069_R07C01	batch7b	12.365	11.417	FALSE	FALSE	JacksonHeart	General	methylation_plate_13	G09	X201125190069	R07C01
201125190069_R08C01	batch7b	12.322	11.518	FALSE	FALSE	JacksonHeart	General	methylation_plate_13	H09	X201125190069	R08C01
201125190074_R01C01	batch7b	11.575	10.864	FALSE	FALSE	JacksonHeart	General	methylation_plate_13	A10	X201125190074	R01C01
201125190074_R02C01	batch7b	11.616	10.953	FALSE	FALSE	JacksonHeart	General	methylation_plate_13	B10	X201125190074	R02C01
201125190074_R03C01	batch7b	11.342	10.731	FALSE	FALSE	JacksonHeart	General	methylation_plate_13	C10	X201125190074	R03C01
201125190074_R04C01	batch7b	12.158	11.12	FALSE	FALSE	JacksonHeart	General	methylation_plate_13	D10	X201125190074	R04C01
201125190074_R05C01	batch7b	12.19	11.141	FALSE	TRUE	Goldn	General	methylation_plate_13	E10	X201125190074	R05C01
201125190074_R06C01	batch7b	12.176	11.163	FALSE	FALSE	JacksonHeart	General	methylation_plate_13	F10	X201125190074	R06C01
201125190074_R07C01	batch7b	12.167	11.12	FALSE	FALSE	JacksonHeart	General	methylation_plate_13	G10	X201125190074	R07C01
201125190074_R08C01	batch7b	11.774	10.948	FALSE	FALSE	JacksonHeart	General	methylation_plate_13	H10	X201125190074	R08C01
201125190123_R01C01	batch7b	11.033	10.434	FALSE	FALSE	JacksonHeart	General	methylation_plate_14	A09	X201125190123	R01C01
201125190123_R02C01	batch7b	11.532	10.742	FALSE	FALSE	JacksonHeart	General	methylation_plate_14	B09	X201125190123	R02C01
201125190123_R03C01	batch7b	11.468	10.709	FALSE	FALSE	JacksonHeart	Replicate Group	methylation_plate_14	C09	X201125190123	R03C01
201125190123_R04C01	batch7b	11.829	10.85	FALSE	FALSE	JacksonHeart	General	methylation_plate_14	D09	X201125190123	R04C01
201125190123_R05C01	batch7b	11.725	10.811	FALSE	FALSE	JacksonHeart	Replicate Group	methylation_plate_14	E09	X201125190123	R05C01
201125190123_R06C01	batch7b	11.952	10.986	FALSE	TRUE	Goldn	General	methylation_plate_14	F09	X201125190123	R06C01
201125190123_R07C01	batch7b	11.843	10.842	FALSE	FALSE	JacksonHeart	General	methylation_plate_14	G09	X201125190123	R07C01
201125190123_R08C01	batch7b	11.783	10.726	FALSE	FALSE	JacksonHeart	Replicate Group	methylation_plate_14	H09	X201125190123	R08C01
201125400004_R01C01	batch7b	10.793	10.307	FALSE	FALSE	JacksonHeart	Replicate Group	methylation_plate_13	A01	X201125400004	R01C01
201125400004_R02C01	batch7b	11.528	10.743	FALSE	FALSE	JacksonHeart	General	methylation_plate_13	B01	X201125400004	R02C01
201125400004_R03C01	batch7b	11.885	10.882	FALSE	FALSE	JacksonHeart	General	methylation_plate_13	C01	X201125400004	R03C01
201125400004_R04C01	batch7b	11.874	10.928	FALSE	FALSE	JacksonHeart	Replicate Group	methylation_plate_13	D01	X201125400004	R04C01
201125400004_R05C01	batch7b	11.873	10.863	FALSE	FALSE	JacksonHeart	Replicate Group	methylation_plate_13	E01	X201125400004	R05C01
201125400004_R06C01	batch7b	12.048	11.067	FALSE	FALSE	JacksonHeart	General	methylation_plate_13	F01	X201125400004	R06C01
201125400004_R07C01	batch7b	11.748	10.914	FALSE	FALSE	JacksonHeart	General	methylation_plate_13	G01	X201125400004	R07C01
201125400004_R08C01	batch7b	11.719	10.998	FALSE	FALSE	JacksonHeart	General	methylation_plate_13	H01	X201125400004	R08C01
201125400008_R01C01	batch7b	11.337	10.648	FALSE	FALSE	JacksonHeart	General	methylation_plate_13	A02	X201125400008	R01C01
201125400008_R02C01	batch7b	11.741	10.836	FALSE	FALSE	JacksonHeart	General	methylation_plate_13	B02	X201125400008	R02C01
201125400008_R03C01	batch7b	11.88	10.849	FALSE	FALSE	JacksonHeart	General	methylation_plate_13	C02	X201125400008	R03C01
201125400008_R04C01	batch7b	11.959	11.001	FALSE	FALSE	JacksonHeart	General	methylation_plate_13	D02	X201125400008	R04C01
201125400008_R05C01	batch7b	11.942	10.969	FALSE	TRUE	Goldn	General	methylation_plate_13	E02	X201125400008	R05C01
201125400008_R06C01	batch7b	12.016	11.179	FALSE	FALSE	JacksonHeart	General	methylation_plate_13	F02	X201125400008	R06C01
201125400008_R07C01	batch7b	11.908	11.09	FALSE	FALSE	JacksonHeart	General	methylation_plate_13	G02	X201125400008	R07C01
201125400008_R08C01	batch7b	12.151	11.297	FALSE	FALSE	JacksonHeart	General	methylation_plate_13	H02	X201125400008	R08C01
201125400069_R01C01	batch7b	11.657	10.868	FALSE	FALSE	JacksonHeart	General	methylation_plate_13	A08	X201125400069	R01C01
201125400069_R02C01	batch7b	11.63	10.941	FALSE	FALSE	JacksonHeart	General	methylation_plate_13	B08	X201125400069	R02C01
201125400069_R03C01	batch7b	11.943	10.964	FALSE	FALSE	JacksonHeart	General	methylation_plate_13	C08	X201125400069	R03C01
201125400069_R04C01	batch7b	12.021	11.165	FALSE	FALSE	JacksonHeart	General	methylation_plate_13	D08	X201125400069	R04C01
201125400069_R05C01	batch7b	11.862	11.025	FALSE	TRUE	Goldn	General	methylation_plate_13	E08	X201125400069	R05C01
201125400069_R06C01	batch7b	12.054	11.167	FALSE	FALSE	JacksonHeart	General	methylation_plate_13	F08	X201125400069	R06C01
201125400069_R07C01	batch7b	12.149	11.166	FALSE	FALSE	JacksonHeart	General	methylation_plate_13	G08	X201125400069	R07C01
201125400069_R08C01	batch7b	12.046	11.148	FALSE	FALSE	JacksonHeart	General	methylation_plate_13	H08	X201125400069	R08C01
201125400090_R01C01	batch7b	11.35	10.757	FALSE	FALSE	JacksonHeart	General	methylation_plate_13	A12	X201125400090	R01C01
201125400090_R02C01	batch7b	11.867	11.126	FALSE	FALSE	JacksonHeart	General	methylation_plate_13	B12	X201125400090	R02C01
201125400090_R03C01	batch7b	11.935	11.112	FALSE	FALSE	JacksonHeart	General	methylation_plate_13	C12	X201125400090	R03C01
201125400090_R04C01	batch7b	12.079	11.277	FALSE	FALSE	JacksonHeart	General	methylation_plate_13	D12	X201125400090	R04C01
201125400090_R05C01	batch7b	12.217	11.253	FALSE	FALSE	JacksonHeart	Replicate Group	methylation_plate_13	E12	X201125400090	R05C01
201125400090_R06C01	batch7b	12.021	11.09	FALSE	FALSE	JacksonHeart	General	methylation_plate_13	F12	X201125400090	R06C01
201125400090_R07C01	batch7b	11.965	11.203	FALSE	FALSE	JacksonHeart	General	methylation_plate_13	G12	X201125400090	R07C01
201125400090_R08C01	batch7b	12.211	11.415	FALSE	FALSE	JacksonHeart	Replicate Group	methylation_plate_13	H12	X201125400090	R08C01
201125400119_R01C01	batch7b	11.449	10.679	FALSE	FALSE	JacksonHeart	General	methylation_plate_14	A05	X201125400119	R01C01
201125400119_R02C01	batch7b	11.732	11	FALSE	FALSE	JacksonHeart	General	methylation_plate_14	B05	X201125400119	R02C01
201125400119_R03C01	batch7b	11.617	10.867	FALSE	FALSE	JacksonHeart	General	methylation_plate_14	C05	X201125400119	R03C01
201125400119_R04C01	batch7b	11.846	10.961	FALSE	FALSE	JacksonHeart	General	methylation_plate_14	D05	X201125400119	R04C01
201125400119_R05C01	batch7b	11.935	11.037	FALSE	FALSE	JacksonHeart	General	methylation_plate_14	E05	X201125400119	R05C01
201125400119_R06C01	batch7b	12.011	11.118	FALSE	TRUE	Goldn	General	methylation_plate_14	F05	X201125400119	R06C01
201125400119_R07C01	batch7b	12.137	11.105	FALSE	FALSE	JacksonHeart	General	methylation_plate_14	G05	X201125400119	R07C01
201125400119_R08C01	batch7b	12.114	11.136	FALSE	FALSE	JacksonHeart	General	methylation_plate_14	H05	X201125400119	R08C01
201105980004_R01C01	batch8a	11.308	10.42	FALSE	FALSE	JacksonHeart	General	methylation_plate_15	A01	X201105980004	R01C01
201105980004_R02C01	batch8a	11.63	10.572	FALSE	FALSE	JacksonHeart	General	methylation_plate_15	B01	X201105980004	R02C01
201105980004_R03C01	batch8a	11.455	10.442	FALSE	FALSE	JacksonHeart	General	methylation_plate_15	C01	X201105980004	R03C01
201105980004_R04C01	batch8a	11.628	10.592	FALSE	FALSE	JacksonHeart	General	methylation_plate_15	D01	X201105980004	R04C01
201105980004_R05C01	batch8a	11.528	10.575	FALSE	FALSE	JacksonHeart	General	methylation_plate_15	E01	X201105980004	R05C01
201105980004_R06C01	batch8a	11.693	10.578	FALSE	FALSE	JacksonHeart	General	methylation_plate_15	F01	X201105980004	R06C01
201105980004_R07C01	batch8a	11.731	10.652	FALSE	FALSE	JacksonHeart	Replicate Group	methylation_plate_15	G01	X201105980004	R07C01
201105980004_R08C01	batch8a	11.582	10.545	FALSE	FALSE	JacksonHeart	General	methylation_plate_15	H01	X201105980004	R08C01
201105980020_R01C01	batch8a	11.656	10.485	FALSE	FALSE	JacksonHeart	General	methylation_plate_15	A04	X201105980020	R01C01
201105980020_R02C01	batch8a	12.026	10.776	FALSE	FALSE	JacksonHeart	General	methylation_plate_15	B04	X201105980020	R02C01
201105980020_R03C01	batch8a	11.967	10.863	FALSE	FALSE	JacksonHeart	General	methylation_plate_15	C04	X201105980020	R03C01
201105980020_R04C01	batch8a	11.93	10.794	FALSE	FALSE	JacksonHeart	General	methylation_plate_15	D04	X201105980020	R04C01
201105980020_R05C01	batch8a	12.019	10.907	FALSE	FALSE	JacksonHeart	General	methylation_plate_15	E04	X201105980020	R05C01
201105980020_R06C01	batch8a	11.702	10.722	FALSE	FALSE	JacksonHeart	General	methylation_plate_15	F04	X201105980020	R06C01
201105980020_R07C01	batch8a	11.863	10.843	FALSE	TRUE	Goldn	General	methylation_plate_15	G04	X201105980020	R07C01
201105980020_R08C01	batch8a	12.029	10.912	FALSE	FALSE	JacksonHeart	General	methylation_plate_15	H04	X201105980020	R08C01
201105980045_R01C01	batch8a	11.477	10.637	FALSE	FALSE	JacksonHeart	General	methylation_plate_15	A08	X201105980045	R01C01
201105980045_R02C01	batch8a	11.796	10.841	FALSE	FALSE	JacksonHeart	General	methylation_plate_15	B08	X201105980045	R02C01
201105980045_R03C01	batch8a	11.941	10.821	FALSE	FALSE	JacksonHeart	General	methylation_plate_15	C08	X201105980045	R03C01
201105980045_R04C01	batch8a	11.875	10.802	FALSE	FALSE	JacksonHeart	General	methylation_plate_15	D08	X201105980045	R04C01
201105980045_R05C01	batch8a	11.769	10.776	FALSE	FALSE	JacksonHeart	General	methylation_plate_15	E08	X201105980045	R05C01
201105980045_R06C01	batch8a	11.777	10.886	FALSE	FALSE	JacksonHeart	General	methylation_plate_15	F08	X201105980045	R06C01
201105980045_R07C01	batch8a	12.08	11.027	FALSE	TRUE	Goldn	General	methylation_plate_15	G08	X201105980045	R07C01
201105980045_R08C01	batch8a	11.832	10.946	FALSE	FALSE	JacksonHeart	General	methylation_plate_15	H08	X201105980045	R08C01
201105980047_R01C01	batch8a	11.241	10.463	FALSE	FALSE	JacksonHeart	General	methylation_plate_15	A09	X201105980047	R01C01
201105980047_R02C01	batch8a	11.734	10.755	FALSE	FALSE	JacksonHeart	General	methylation_plate_15	B09	X201105980047	R02C01
201105980047_R03C01	batch8a	11.858	10.753	FALSE	FALSE	JacksonHeart	General	methylation_plate_15	C09	X201105980047	R03C01
201105980047_R04C01	batch8a	11.907	10.625	FALSE	FALSE	JacksonHeart	General	methylation_plate_15	D09	X201105980047	R04C01
201105980047_R05C01	batch8a	11.84	10.759	FALSE	FALSE	JacksonHeart	General	methylation_plate_15	E09	X201105980047	R05C01
201105980047_R06C01	batch8a	11.908	10.841	FALSE	FALSE	JacksonHeart	General	methylation_plate_15	F09	X201105980047	R06C01
201105980047_R07C01	batch8a	12.021	10.714	FALSE	TRUE	Goldn	General	methylation_plate_15	G09	X201105980047	R07C01
201105980047_R08C01	batch8a	11.836	10.852	FALSE	FALSE	JacksonHeart	General	methylation_plate_15	H09	X201105980047	R08C01
201105980053_R01C01	batch8a	11.691	10.749	FALSE	FALSE	JacksonHeart	General	methylation_plate_15	A10	X201105980053	R01C01
201105980053_R02C01	batch8a	11.747	10.756	FALSE	FALSE	JacksonHeart	General	methylation_plate_15	B10	X201105980053	R02C01
201105980053_R03C01	batch8a	12.105	10.873	FALSE	FALSE	JacksonHeart	General	methylation_plate_15	C10	X201105980053	R03C01
201105980053_R04C01	batch8a	12.109	10.984	FALSE	FALSE	JacksonHeart	General	methylation_plate_15	D10	X201105980053	R04C01
201105980053_R05C01	batch8a	11.911	10.934	FALSE	FALSE	JacksonHeart	General	methylation_plate_15	E10	X201105980053	R05C01
201105980053_R06C01	batch8a	11.916	10.871	FALSE	FALSE	JacksonHeart	General	methylation_plate_15	F10	X201105980053	R06C01
201105980053_R07C01	batch8a	12.277	11.087	FALSE	TRUE	Goldn	General	methylation_plate_15	G10	X201105980053	R07C01
201105980053_R08C01	batch8a	12.178	11.185	FALSE	FALSE	JacksonHeart	General	methylation_plate_15	H10	X201105980053	R08C01
201105980058_R01C01	batch8a	10.849	10.314	FALSE	FALSE	JacksonHeart	General	methylation_plate_15	A11	X201105980058	R01C01
201105980058_R02C01	batch8a	11.772	10.845	FALSE	FALSE	JacksonHeart	General	methylation_plate_15	B11	X201105980058	R02C01
201105980058_R03C01	batch8a	12.07	10.88	FALSE	FALSE	JacksonHeart	General	methylation_plate_15	C11	X201105980058	R03C01
201105980058_R04C01	batch8a	11.926	10.869	FALSE	FALSE	JacksonHeart	General	methylation_plate_15	D11	X201105980058	R04C01
201105980058_R05C01	batch8a	11.989	10.971	FALSE	FALSE	JacksonHeart	General	methylation_plate_15	E11	X201105980058	R05C01
201105980058_R06C01	batch8a	12.102	11.009	FALSE	FALSE	JacksonHeart	General	methylation_plate_15	F11	X201105980058	R06C01
201105980058_R07C01	batch8a	12.2	11.057	FALSE	TRUE	Goldn	General	methylation_plate_15	G11	X201105980058	R07C01
201105980058_R08C01	batch8a	12.137	11.133	FALSE	FALSE	JacksonHeart	General	methylation_plate_15	H11	X201105980058	R08C01
201105980059_R01C01	batch8a	11.571	10.603	FALSE	FALSE	JacksonHeart	General	methylation_plate_15	A12	X201105980059	R01C01
201105980059_R02C01	batch8a	11.706	10.691	FALSE	FALSE	JacksonHeart	General	methylation_plate_15	B12	X201105980059	R02C01
201105980059_R03C01	batch8a	11.848	10.821	FALSE	FALSE	JacksonHeart	General	methylation_plate_15	C12	X201105980059	R03C01
201105980059_R04C01	batch8a	11.92	10.901	FALSE	FALSE	JacksonHeart	General	methylation_plate_15	D12	X201105980059	R04C01
201105980059_R05C01	batch8a	11.921	10.724	FALSE	FALSE	JacksonHeart	General	methylation_plate_15	E12	X201105980059	R05C01
201105980059_R06C01	batch8a	12.041	11.005	FALSE	FALSE	JacksonHeart	General	methylation_plate_15	F12	X201105980059	R06C01
201105980059_R07C01	batch8a	12.059	11.059	FALSE	FALSE	JacksonHeart	Replicate Group	methylation_plate_15	G12	X201105980059	R07C01
201105980059_R08C01	batch8a	12.071	10.955	FALSE	FALSE	JacksonHeart	Replicate Group	methylation_plate_15	H12	X201105980059	R08C01
201105980061_R01C01	batch8a	11.275	10.278	FALSE	FALSE	JacksonHeart	General	methylation_plate_16	A01	X201105980061	R01C01
201105980061_R02C01	batch8a	11.619	10.542	FALSE	FALSE	JacksonHeart	General	methylation_plate_16	B01	X201105980061	R02C01
201105980061_R03C01	batch8a	11.686	10.609	FALSE	FALSE	JacksonHeart	Replicate Group	methylation_plate_16	C01	X201105980061	R03C01
201105980061_R04C01	batch8a	11.799	10.642	FALSE	FALSE	JacksonHeart	General	methylation_plate_16	D01	X201105980061	R04C01
201105980061_R05C01	batch8a	11.854	10.696	FALSE	FALSE	JacksonHeart	General	methylation_plate_16	E01	X201105980061	R05C01
201105980061_R06C01	batch8a	12.016	10.713	FALSE	FALSE	JacksonHeart	General	methylation_plate_16	F01	X201105980061	R06C01
201105980061_R07C01	batch8a	11.91	10.611	FALSE	FALSE	JacksonHeart	General	methylation_plate_16	G01	X201105980061	R07C01
201105980061_R08C01	batch8a	12.009	10.824	FALSE	FALSE	JacksonHeart	Replicate Group	methylation_plate_16	H01	X201105980061	R08C01
201105980066_R01C01	batch8a	11.324	10.403	FALSE	FALSE	JacksonHeart	General	methylation_plate_16	A02	X201105980066	R01C01
201105980066_R02C01	batch8a	11.482	10.477	FALSE	FALSE	JacksonHeart	General	methylation_plate_16	B02	X201105980066	R02C01
201105980066_R03C01	batch8a	11.757	10.528	FALSE	FALSE	JacksonHeart	General	methylation_plate_16	C02	X201105980066	R03C01
201105980066_R04C01	batch8a	11.889	10.757	FALSE	FALSE	JacksonHeart	General	methylation_plate_16	D02	X201105980066	R04C01
201105980066_R05C01	batch8a	11.812	10.668	FALSE	FALSE	JacksonHeart	General	methylation_plate_16	E02	X201105980066	R05C01
201105980066_R06C01	batch8a	11.958	10.753	FALSE	FALSE	JacksonHeart	General	methylation_plate_16	F02	X201105980066	R06C01
201105980066_R07C01	batch8a	12.131	10.977	FALSE	FALSE	JacksonHeart	Replicate Group	methylation_plate_16	G02	X201105980066	R07C01
201105980066_R08C01	batch8a	12.279	10.971	FALSE	TRUE	Goldn	General	methylation_plate_16	H02	X201105980066	R08C01
201105980086_R01C01	batch8a	11.553	10.492	FALSE	FALSE	JacksonHeart	General	methylation_plate_16	A04	X201105980086	R01C01
201105980086_R02C01	batch8a	11.542	10.379	FALSE	FALSE	JacksonHeart	General	methylation_plate_16	B04	X201105980086	R02C01
201105980086_R03C01	batch8a	11.884	10.726	FALSE	FALSE	JacksonHeart	General	methylation_plate_16	C04	X201105980086	R03C01
201105980086_R04C01	batch8a	11.737	10.582	FALSE	FALSE	JacksonHeart	General	methylation_plate_16	D04	X201105980086	R04C01
201105980086_R05C01	batch8a	11.805	10.557	FALSE	FALSE	JacksonHeart	General	methylation_plate_16	E04	X201105980086	R05C01
201105980086_R06C01	batch8a	11.976	10.663	FALSE	FALSE	JacksonHeart	General	methylation_plate_16	F04	X201105980086	R06C01
201105980086_R07C01	batch8a	12.044	10.762	FALSE	FALSE	JacksonHeart	General	methylation_plate_16	G04	X201105980086	R07C01
201105980086_R08C01	batch8a	12.209	10.839	FALSE	TRUE	Goldn	General	methylation_plate_16	H04	X201105980086	R08C01
201105980089_R01C01	batch8a	11.917	10.819	FALSE	FALSE	JacksonHeart	General	methylation_plate_16	A05	X201105980089	R01C01
201105980089_R02C01	batch8a	12.011	10.877	FALSE	FALSE	JacksonHeart	General	methylation_plate_16	B05	X201105980089	R02C01
201105980089_R03C01	batch8a	12.073	11.046	FALSE	FALSE	JacksonHeart	General	methylation_plate_16	C05	X201105980089	R03C01
201105980089_R04C01	batch8a	12.242	11.127	FALSE	FALSE	JacksonHeart	General	methylation_plate_16	D05	X201105980089	R04C01
201105980089_R05C01	batch8a	12.221	11.083	FALSE	FALSE	JacksonHeart	General	methylation_plate_16	E05	X201105980089	R05C01
201105980089_R06C01	batch8a	12.208	11.146	FALSE	FALSE	JacksonHeart	General	methylation_plate_16	F05	X201105980089	R06C01
201105980089_R07C01	batch8a	12.152	11.057	FALSE	FALSE	JacksonHeart	General	methylation_plate_16	G05	X201105980089	R07C01
201105980089_R08C01	batch8a	12.51	11.336	FALSE	TRUE	Goldn	General	methylation_plate_16	H05	X201105980089	R08C01
201105980104_R01C01	batch8a	11.812	10.857	FALSE	FALSE	JacksonHeart	General	methylation_plate_16	A07	X201105980104	R01C01
201105980104_R02C01	batch8a	11.858	10.868	FALSE	FALSE	JacksonHeart	General	methylation_plate_16	B07	X201105980104	R02C01
201105980104_R03C01	batch8a	12.071	11.069	FALSE	FALSE	JacksonHeart	Replicate Group	methylation_plate_16	C07	X201105980104	R03C01
201105980104_R04C01	batch8a	12.044	11.007	FALSE	FALSE	JacksonHeart	General	methylation_plate_16	D07	X201105980104	R04C01
201105980104_R05C01	batch8a	12.323	11.051	FALSE	FALSE	JacksonHeart	Replicate Group	methylation_plate_16	E07	X201105980104	R05C01
201105980104_R06C01	batch8a	12.203	11.113	FALSE	FALSE	JacksonHeart	General	methylation_plate_16	F07	X201105980104	R06C01
201105980104_R07C01	batch8a	12.451	11.226	FALSE	FALSE	JacksonHeart	Replicate Group	methylation_plate_16	G07	X201105980104	R07C01
201105980104_R08C01	batch8a	12.412	11.232	FALSE	TRUE	Goldn	General	methylation_plate_16	H07	X201105980104	R08C01
201105980110_R01C01	batch8b	11.635	10.796	FALSE	FALSE	JacksonHeart	General	methylation_plate_16	A08	X201105980110	R01C01
201105980110_R02C01	batch8b	11.996	10.96	FALSE	FALSE	JacksonHeart	General	methylation_plate_16	B08	X201105980110	R02C01
201105980110_R03C01	batch8b	12.286	11.048	FALSE	FALSE	JacksonHeart	General	methylation_plate_16	C08	X201105980110	R03C01
201105980110_R04C01	batch8b	12.277	11.079	FALSE	FALSE	JacksonHeart	General	methylation_plate_16	D08	X201105980110	R04C01
201105980110_R05C01	batch8b	12.198	11.206	FALSE	FALSE	JacksonHeart	General	methylation_plate_16	E08	X201105980110	R05C01
201105980110_R06C01	batch8b	12.186	11.093	FALSE	FALSE	JacksonHeart	General	methylation_plate_16	F08	X201105980110	R06C01
201105980110_R07C01	batch8b	12.377	11.244	FALSE	FALSE	JacksonHeart	General	methylation_plate_16	G08	X201105980110	R07C01
201105980110_R08C01	batch8b	12.383	11.301	FALSE	TRUE	Goldn	General	methylation_plate_16	H08	X201105980110	R08C01
201105980113_R01C01	batch8b	11.694	10.549	FALSE	FALSE	JacksonHeart	General	methylation_plate_16	A09	X201105980113	R01C01
201105980113_R02C01	batch8b	11.856	10.653	FALSE	FALSE	JacksonHeart	General	methylation_plate_16	B09	X201105980113	R02C01
201105980113_R03C01	batch8b	11.928	10.771	FALSE	FALSE	JacksonHeart	General	methylation_plate_16	C09	X201105980113	R03C01
201105980113_R04C01	batch8b	11.908	10.81	FALSE	FALSE	JacksonHeart	General	methylation_plate_16	D09	X201105980113	R04C01
201105980113_R05C01	batch8b	12.154	10.867	FALSE	FALSE	JacksonHeart	General	methylation_plate_16	E09	X201105980113	R05C01
201105980113_R06C01	batch8b	12.295	11.244	FALSE	FALSE	JacksonHeart	General	methylation_plate_16	F09	X201105980113	R06C01
201105980113_R07C01	batch8b	12.205	10.969	FALSE	FALSE	JacksonHeart	General	methylation_plate_16	G09	X201105980113	R07C01
201105980113_R08C01	batch8b	12.287	11.048	FALSE	TRUE	Goldn	General	methylation_plate_16	H09	X201105980113	R08C01
201105980115_R01C01	batch8b	11.638	10.638	FALSE	FALSE	JacksonHeart	General	methylation_plate_16	A10	X201105980115	R01C01
201105980115_R02C01	batch8b	11.985	10.852	FALSE	FALSE	JacksonHeart	General	methylation_plate_16	B10	X201105980115	R02C01
201105980115_R03C01	batch8b	12.123	10.984	FALSE	FALSE	JacksonHeart	General	methylation_plate_16	C10	X201105980115	R03C01
201105980115_R04C01	batch8b	12.117	11.025	FALSE	FALSE	JacksonHeart	General	methylation_plate_16	D10	X201105980115	R04C01
201105980115_R05C01	batch8b	12.116	11.072	FALSE	FALSE	JacksonHeart	General	methylation_plate_16	E10	X201105980115	R05C01
201105980115_R06C01	batch8b	12.134	11.029	FALSE	FALSE	JacksonHeart	General	methylation_plate_16	F10	X201105980115	R06C01
201105980115_R07C01	batch8b	12.376	11.186	FALSE	FALSE	JacksonHeart	General	methylation_plate_16	G10	X201105980115	R07C01
201105980115_R08C01	batch8b	12.221	11.021	FALSE	TRUE	Goldn	General	methylation_plate_16	H10	X201105980115	R08C01
201105980116_R01C01	batch8b	11.601	10.749	FALSE	FALSE	JacksonHeart	General	methylation_plate_16	A11	X201105980116	R01C01
201105980116_R02C01	batch8b	11.898	10.798	FALSE	FALSE	JacksonHeart	General	methylation_plate_16	B11	X201105980116	R02C01
201105980116_R03C01	batch8b	11.868	11.03	FALSE	FALSE	JacksonHeart	General	methylation_plate_16	C11	X201105980116	R03C01
201105980116_R04C01	batch8b	12.001	10.997	FALSE	FALSE	JacksonHeart	General	methylation_plate_16	D11	X201105980116	R04C01
201105980116_R05C01	batch8b	11.958	11.018	FALSE	FALSE	JacksonHeart	General	methylation_plate_16	E11	X201105980116	R05C01
201105980116_R06C01	batch8b	12.28	11.213	FALSE	FALSE	JacksonHeart	General	methylation_plate_16	F11	X201105980116	R06C01
201105980116_R07C01	batch8b	12.515	11.328	FALSE	FALSE	JacksonHeart	General	methylation_plate_16	G11	X201105980116	R07C01
201105980116_R08C01	batch8b	12.223	11.112	FALSE	TRUE	Goldn	General	methylation_plate_16	H11	X201105980116	R08C01
201125190031_R01C01	batch8b	11.301	10.487	FALSE	FALSE	JacksonHeart	General	methylation_plate_15	A06	X201125190031	R01C01
201125190031_R02C01	batch8b	11.506	10.487	FALSE	FALSE	JacksonHeart	General	methylation_plate_15	B06	X201125190031	R02C01
201125190031_R03C01	batch8b	11.668	10.554	FALSE	FALSE	JacksonHeart	General	methylation_plate_15	C06	X201125190031	R03C01
201125190031_R04C01	batch8b	11.763	10.622	FALSE	FALSE	JacksonHeart	Replicate Group	methylation_plate_15	D06	X201125190031	R04C01
201125190031_R05C01	batch8b	11.836	10.639	FALSE	FALSE	JacksonHeart	Replicate Group	methylation_plate_15	E06	X201125190031	R05C01
201125190031_R06C01	batch8b	11.813	10.7	FALSE	FALSE	JacksonHeart	General	methylation_plate_15	F06	X201125190031	R06C01
201125190031_R07C01	batch8b	11.964	10.926	FALSE	TRUE	Goldn	General	methylation_plate_15	G06	X201125190031	R07C01
201125190031_R08C01	batch8b	11.811	10.987	FALSE	FALSE	JacksonHeart	General	methylation_plate_15	H06	X201125190031	R08C01
201125190032_R01C01	batch8b	11.283	10.498	FALSE	FALSE	JacksonHeart	General	methylation_plate_15	A07	X201125190032	R01C01
201125190032_R02C01	batch8b	11.567	10.807	FALSE	FALSE	JacksonHeart	General	methylation_plate_15	B07	X201125190032	R02C01
201125190032_R03C01	batch8b	11.822	10.886	FALSE	FALSE	JacksonHeart	General	methylation_plate_15	C07	X201125190032	R03C01
201125190032_R04C01	batch8b	11.834	10.85	FALSE	FALSE	JacksonHeart	General	methylation_plate_15	D07	X201125190032	R04C01
201125190032_R05C01	batch8b	11.748	10.739	FALSE	FALSE	JacksonHeart	General	methylation_plate_15	E07	X201125190032	R05C01
201125190032_R06C01	batch8b	11.86	10.928	FALSE	FALSE	JacksonHeart	General	methylation_plate_15	F07	X201125190032	R06C01
201125190032_R07C01	batch8b	12.114	11.053	FALSE	TRUE	Goldn	General	methylation_plate_15	G07	X201125190032	R07C01
201125190032_R08C01	batch8b	11.843	11.017	FALSE	FALSE	JacksonHeart	General	methylation_plate_15	H07	X201125190032	R08C01
201125190103_R01C01	batch8b	11.641	10.647	FALSE	FALSE	JacksonHeart	General	methylation_plate_16	A06	X201125190103	R01C01
201125190103_R02C01	batch8b	11.96	10.806	FALSE	FALSE	JacksonHeart	General	methylation_plate_16	B06	X201125190103	R02C01
201125190103_R03C01	batch8b	12.124	10.893	FALSE	FALSE	JacksonHeart	General	methylation_plate_16	C06	X201125190103	R03C01
201125190103_R04C01	batch8b	12.151	10.95	FALSE	FALSE	JacksonHeart	General	methylation_plate_16	D06	X201125190103	R04C01
201125190103_R05C01	batch8b	12.206	10.998	FALSE	FALSE	JacksonHeart	General	methylation_plate_16	E06	X201125190103	R05C01
201125190103_R06C01	batch8b	12.139	10.956	FALSE	FALSE	JacksonHeart	General	methylation_plate_16	F06	X201125190103	R06C01
201125190103_R07C01	batch8b	12.216	10.991	FALSE	FALSE	JacksonHeart	General	methylation_plate_16	G06	X201125190103	R07C01
201125190103_R08C01	batch8b	12.33	11.051	FALSE	TRUE	Goldn	General	methylation_plate_16	H06	X201125190103	R08C01
201125190131_R01C01	batch8b	11.738	10.71	FALSE	FALSE	JacksonHeart	General	methylation_plate_16	A12	X201125190131	R01C01
201125190131_R02C01	batch8b	11.852	10.73	FALSE	FALSE	JacksonHeart	General	methylation_plate_16	B12	X201125190131	R02C01
201125190131_R03C01	batch8b	11.629	10.709	FALSE	FALSE	JacksonHeart	General	methylation_plate_16	C12	X201125190131	R03C01
201125190131_R04C01	batch8b	11.862	10.827	FALSE	FALSE	JacksonHeart	General	methylation_plate_16	D12	X201125190131	R04C01
201125190131_R05C01	batch8b	11.928	10.903	FALSE	FALSE	JacksonHeart	General	methylation_plate_16	E12	X201125190131	R05C01
201125190131_R06C01	batch8b	12.198	11.061	FALSE	FALSE	JacksonHeart	General	methylation_plate_16	F12	X201125190131	R06C01
201125190131_R07C01	batch8b	12.214	11.134	FALSE	FALSE	JacksonHeart	General	methylation_plate_16	G12	X201125190131	R07C01
201125190131_R08C01	batch8b	12.198	11.061	FALSE	FALSE	JacksonHeart	Replicate Group	methylation_plate_16	H12	X201125190131	R08C01
201125400010_R01C01	batch8b	11.364	10.419	FALSE	FALSE	JacksonHeart	General	methylation_plate_15	A02	X201125400010	R01C01
201125400010_R02C01	batch8b	11.658	10.595	FALSE	FALSE	JacksonHeart	General	methylation_plate_15	B02	X201125400010	R02C01
201125400010_R03C01	batch8b	11.714	10.864	FALSE	FALSE	JacksonHeart	General	methylation_plate_15	C02	X201125400010	R03C01
201125400010_R04C01	batch8b	11.975	11.027	FALSE	FALSE	JacksonHeart	General	methylation_plate_15	D02	X201125400010	R04C01
201125400010_R05C01	batch8b	11.878	10.886	FALSE	FALSE	JacksonHeart	General	methylation_plate_15	E02	X201125400010	R05C01
201125400010_R06C01	batch8b	12.135	11.065	FALSE	FALSE	JacksonHeart	General	methylation_plate_15	F02	X201125400010	R06C01
201125400010_R07C01	batch8b	12.254	11.079	FALSE	TRUE	Goldn	General	methylation_plate_15	G02	X201125400010	R07C01
201125400010_R08C01	batch8b	12.195	11.177	FALSE	FALSE	JacksonHeart	General	methylation_plate_15	H02	X201125400010	R08C01
201125400018_R01C01	batch8b	11.366	10.426	FALSE	FALSE	JacksonHeart	General	methylation_plate_15	A03	X201125400018	R01C01
201125400018_R02C01	batch8b	11.579	10.614	FALSE	FALSE	JacksonHeart	General	methylation_plate_15	B03	X201125400018	R02C01
201125400018_R03C01	batch8b	11.587	10.687	FALSE	FALSE	JacksonHeart	General	methylation_plate_15	C03	X201125400018	R03C01
201125400018_R04C01	batch8b	11.802	10.706	FALSE	FALSE	JacksonHeart	General	methylation_plate_15	D03	X201125400018	R04C01
201125400018_R05C01	batch8b	11.878	10.783	FALSE	FALSE	JacksonHeart	General	methylation_plate_15	E03	X201125400018	R05C01
201125400018_R06C01	batch8b	11.998	10.827	FALSE	FALSE	JacksonHeart	General	methylation_plate_15	F03	X201125400018	R06C01
201125400018_R07C01	batch8b	11.95	10.94	FALSE	TRUE	Goldn	General	methylation_plate_15	G03	X201125400018	R07C01
201125400018_R08C01	batch8b	11.829	10.871	FALSE	FALSE	JacksonHeart	General	methylation_plate_15	H03	X201125400018	R08C01
201125400027_R01C01	batch8b	11.391	10.544	FALSE	FALSE	JacksonHeart	Replicate Group	methylation_plate_15	A05	X201125400027	R01C01
201125400027_R02C01	batch8b	11.696	10.78	FALSE	FALSE	JacksonHeart	Replicate Group	methylation_plate_15	B05	X201125400027	R02C01
201125400027_R03C01	batch8b	11.803	10.835	FALSE	FALSE	JacksonHeart	General	methylation_plate_15	C05	X201125400027	R03C01
201125400027_R04C01	batch8b	11.796	10.85	FALSE	FALSE	JacksonHeart	General	methylation_plate_15	D05	X201125400027	R04C01
201125400027_R05C01	batch8b	11.839	10.91	FALSE	FALSE	JacksonHeart	General	methylation_plate_15	E05	X201125400027	R05C01
201125400027_R06C01	batch8b	11.767	10.877	FALSE	FALSE	JacksonHeart	General	methylation_plate_15	F05	X201125400027	R06C01
201125400027_R07C01	batch8b	12.077	11.082	FALSE	TRUE	Goldn	General	methylation_plate_15	G05	X201125400027	R07C01
201125400027_R08C01	batch8b	12.033	11.195	FALSE	FALSE	JacksonHeart	General	methylation_plate_15	H05	X201125400027	R08C01
201125400075_R01C01	batch8b	11.534	10.525	FALSE	FALSE	JacksonHeart	General	methylation_plate_16	A03	X201125400075	R01C01
201125400075_R02C01	batch8b	11.866	10.687	FALSE	FALSE	JacksonHeart	General	methylation_plate_16	B03	X201125400075	R02C01
201125400075_R03C01	batch8b	12.034	10.708	FALSE	FALSE	JacksonHeart	General	methylation_plate_16	C03	X201125400075	R03C01
201125400075_R04C01	batch8b	11.93	10.633	FALSE	FALSE	JacksonHeart	Replicate Group	methylation_plate_16	D03	X201125400075	R04C01
201125400075_R05C01	batch8b	11.976	10.653	FALSE	FALSE	JacksonHeart	General	methylation_plate_16	E03	X201125400075	R05C01
201125400075_R06C01	batch8b	12.02	10.774	FALSE	FALSE	JacksonHeart	General	methylation_plate_16	F03	X201125400075	R06C01
201125400075_R07C01	batch8b	12.14	10.722	FALSE	FALSE	JacksonHeart	General	methylation_plate_16	G03	X201125400075	R07C01
201125400075_R08C01	batch8b	12.192	10.772	FALSE	TRUE	Goldn	General	methylation_plate_16	H03	X201125400075	R08C01
201096090146_R01C01	batch9a	11.507	10.473	FALSE	FALSE	JacksonHeart	Replicate Group	methylation_plate_18	A11	X201096090146	R01C01
201096090146_R02C01	batch9a	11.594	10.578	FALSE	TRUE	Goldn	General	methylation_plate_18	B11	X201096090146	R02C01
201096090146_R03C01	batch9a	11.817	10.668	FALSE	FALSE	JacksonHeart	General	methylation_plate_18	C11	X201096090146	R03C01
201096090146_R04C01	batch9a	11.873	10.949	FALSE	FALSE	JacksonHeart	General	methylation_plate_18	D11	X201096090146	R04C01
201096090146_R05C01	batch9a	12.122	10.964	FALSE	FALSE	JacksonHeart	General	methylation_plate_18	E11	X201096090146	R05C01
201096090146_R06C01	batch9a	12.032	11.107	FALSE	FALSE	JacksonHeart	Replicate Group	methylation_plate_18	F11	X201096090146	R06C01
201096090146_R07C01	batch9a	12.134	11.216	FALSE	FALSE	JacksonHeart	General	methylation_plate_18	G11	X201096090146	R07C01
201096090146_R08C01	batch9a	12.078	11.159	FALSE	FALSE	JacksonHeart	General	methylation_plate_18	H11	X201096090146	R08C01
201096090163_R01C01	batch9a	11.347	10.284	FALSE	FALSE	JacksonHeart	General	methylation_plate_18	A12	X201096090163	R01C01
201096090163_R02C01	batch9a	11.705	10.506	FALSE	TRUE	Goldn	General	methylation_plate_18	B12	X201096090163	R02C01
201096090163_R03C01	batch9a	11.894	10.744	FALSE	FALSE	JacksonHeart	General	methylation_plate_18	C12	X201096090163	R03C01
201096090163_R04C01	batch9a	6.658	8.165	TRUE	TRUE	JacksonHeart	General	methylation_plate_18	D12	X201096090163	R04C01
201096090163_R05C01	batch9a	12.1	10.82	FALSE	FALSE	JacksonHeart	General	methylation_plate_18	E12	X201096090163	R05C01
201096090163_R06C01	batch9a	12.074	10.904	FALSE	FALSE	JacksonHeart	General	methylation_plate_18	F12	X201096090163	R06C01
201096090163_R07C01	batch9a	12.197	11.073	FALSE	FALSE	JacksonHeart	General	methylation_plate_18	G12	X201096090163	R07C01
201096090163_R08C01	batch9a	11.782	11.085	FALSE	FALSE	JacksonHeart	General	methylation_plate_18	H12	X201096090163	R08C01
201105900038_R01C01	batch9a	11.391	10.423	FALSE	TRUE	Goldn	General	methylation_plate_17	A06	X201105900038	R01C01
201105900038_R02C01	batch9a	11.819	10.84	FALSE	FALSE	JacksonHeart	General	methylation_plate_17	B06	X201105900038	R02C01
201105900038_R03C01	batch9a	11.927	10.913	FALSE	FALSE	JacksonHeart	General	methylation_plate_17	C06	X201105900038	R03C01
201105900038_R04C01	batch9a	11.951	10.964	FALSE	FALSE	JacksonHeart	Replicate Group	methylation_plate_17	D06	X201105900038	R04C01
201105900038_R05C01	batch9a	11.829	10.943	FALSE	FALSE	JacksonHeart	General	methylation_plate_17	E06	X201105900038	R05C01
201105900038_R06C01	batch9a	11.774	10.927	FALSE	FALSE	JacksonHeart	General	methylation_plate_17	F06	X201105900038	R06C01
201105900038_R07C01	batch9a	11.911	11.03	FALSE	FALSE	JacksonHeart	General	methylation_plate_17	G06	X201105900038	R07C01
201105900038_R08C01	batch9a	11.901	10.923	FALSE	FALSE	JacksonHeart	General	methylation_plate_17	H06	X201105900038	R08C01
201105900042_R01C01	batch9a	11.701	10.65	FALSE	TRUE	Goldn	General	methylation_plate_17	A08	X201105900042	R01C01
201105900042_R02C01	batch9a	11.659	10.558	FALSE	FALSE	JacksonHeart	General	methylation_plate_17	B08	X201105900042	R02C01
201105900042_R03C01	batch9a	11.791	10.626	FALSE	FALSE	JacksonHeart	General	methylation_plate_17	C08	X201105900042	R03C01
201105900042_R04C01	batch9a	12.043	11.107	FALSE	FALSE	JacksonHeart	General	methylation_plate_17	D08	X201105900042	R04C01
201105900042_R05C01	batch9a	12.152	11.188	FALSE	FALSE	JacksonHeart	General	methylation_plate_17	E08	X201105900042	R05C01
201105900042_R06C01	batch9a	12.121	11.158	FALSE	FALSE	JacksonHeart	Replicate Group	methylation_plate_17	F08	X201105900042	R06C01
201105900042_R07C01	batch9a	12.099	11.192	FALSE	FALSE	JacksonHeart	General	methylation_plate_17	G08	X201105900042	R07C01
201105900042_R08C01	batch9a	12.087	11.171	FALSE	FALSE	JacksonHeart	General	methylation_plate_17	H08	X201105900042	R08C01
201105900088_R01C01	batch9a	11.679	10.686	FALSE	FALSE	JacksonHeart	General	methylation_plate_18	A03	X201105900088	R01C01
201105900088_R02C01	batch9a	11.631	10.603	FALSE	TRUE	Goldn	General	methylation_plate_18	B03	X201105900088	R02C01
201105900088_R03C01	batch9a	12.04	10.855	FALSE	FALSE	JacksonHeart	General	methylation_plate_18	C03	X201105900088	R03C01
201105900088_R04C01	batch9a	12.134	10.88	FALSE	FALSE	JacksonHeart	General	methylation_plate_18	D03	X201105900088	R04C01
201105900088_R05C01	batch9a	12.121	11.083	FALSE	FALSE	JacksonHeart	General	methylation_plate_18	E03	X201105900088	R05C01
201105900088_R06C01	batch9a	12.297	11.258	FALSE	FALSE	JacksonHeart	General	methylation_plate_18	F03	X201105900088	R06C01
201105900088_R07C01	batch9a	12.28	11.28	FALSE	FALSE	JacksonHeart	General	methylation_plate_18	G03	X201105900088	R07C01
201105900088_R08C01	batch9a	12.008	11.264	FALSE	FALSE	JacksonHeart	General	methylation_plate_18	H03	X201105900088	R08C01
201105900089_R01C01	batch9a	11.344	10.331	FALSE	FALSE	JacksonHeart	General	methylation_plate_18	A04	X201105900089	R01C01
201105900089_R02C01	batch9a	11.707	10.55	FALSE	TRUE	Goldn	General	methylation_plate_18	B04	X201105900089	R02C01
201105900089_R03C01	batch9a	12.025	10.896	FALSE	FALSE	JacksonHeart	General	methylation_plate_18	C04	X201105900089	R03C01
201105900089_R04C01	batch9a	12.358	11.145	FALSE	FALSE	JacksonHeart	General	methylation_plate_18	D04	X201105900089	R04C01
201105900089_R05C01	batch9a	12.115	10.951	FALSE	FALSE	JacksonHeart	General	methylation_plate_18	E04	X201105900089	R05C01
201105900089_R06C01	batch9a	12.376	11.362	FALSE	FALSE	JacksonHeart	General	methylation_plate_18	F04	X201105900089	R06C01
201105900089_R07C01	batch9a	12.53	11.497	FALSE	FALSE	JacksonHeart	General	methylation_plate_18	G04	X201105900089	R07C01
201105900089_R08C01	batch9a	12.349	11.223	FALSE	FALSE	JacksonHeart	General	methylation_plate_18	H04	X201105900089	R08C01
201105900123_R01C01	batch9a	11.488	10.44	FALSE	FALSE	JacksonHeart	General	methylation_plate_18	A08	X201105900123	R01C01
201105900123_R02C01	batch9a	11.821	10.744	FALSE	TRUE	Goldn	General	methylation_plate_18	B08	X201105900123	R02C01
201105900123_R03C01	batch9a	12.141	11.057	FALSE	FALSE	JacksonHeart	General	methylation_plate_18	C08	X201105900123	R03C01
201105900123_R04C01	batch9a	12.104	11.068	FALSE	FALSE	JacksonHeart	General	methylation_plate_18	D08	X201105900123	R04C01
201105900123_R05C01	batch9a	12.326	11.203	FALSE	FALSE	JacksonHeart	General	methylation_plate_18	E08	X201105900123	R05C01
201105900123_R06C01	batch9a	12.168	11.187	FALSE	FALSE	JacksonHeart	General	methylation_plate_18	F08	X201105900123	R06C01
201105900123_R07C01	batch9a	12.234	11.358	FALSE	FALSE	JacksonHeart	General	methylation_plate_18	G08	X201105900123	R07C01
201105900123_R08C01	batch9a	12.359	11.315	FALSE	FALSE	JacksonHeart	General	methylation_plate_18	H08	X201105900123	R08C01
201105900137_R01C01	batch9a	11.229	10.5	FALSE	FALSE	JacksonHeart	General	methylation_plate_18	A10	X201105900137	R01C01
201105900137_R02C01	batch9a	11.614	10.703	FALSE	TRUE	Goldn	General	methylation_plate_18	B10	X201105900137	R02C01
201105900137_R03C01	batch9a	11.884	11.016	FALSE	FALSE	JacksonHeart	General	methylation_plate_18	C10	X201105900137	R03C01
201105900137_R04C01	batch9a	11.977	11.053	FALSE	FALSE	JacksonHeart	General	methylation_plate_18	D10	X201105900137	R04C01
201105900137_R05C01	batch9a	12.113	11.11	FALSE	FALSE	JacksonHeart	General	methylation_plate_18	E10	X201105900137	R05C01
201105900137_R06C01	batch9a	12.127	11.093	FALSE	FALSE	JacksonHeart	General	methylation_plate_18	F10	X201105900137	R06C01
201105900137_R07C01	batch9a	12.194	11.229	FALSE	FALSE	JacksonHeart	General	methylation_plate_18	G10	X201105900137	R07C01
201105900137_R08C01	batch9a	12.072	11.233	FALSE	FALSE	JacksonHeart	General	methylation_plate_18	H10	X201105900137	R08C01
201105980015_R01C01	batch9a	10.923	9.901	FALSE	FALSE	JacksonHeart	Replicate Group	methylation_plate_17	A01	X201105980015	R01C01
201105980015_R02C01	batch9a	11.417	10.19	FALSE	FALSE	JacksonHeart	General	methylation_plate_17	B01	X201105980015	R02C01
201105980015_R03C01	batch9a	11.463	10.307	FALSE	FALSE	JacksonHeart	General	methylation_plate_17	C01	X201105980015	R03C01
201105980015_R04C01	batch9a	11.459	10.371	FALSE	FALSE	JacksonHeart	General	methylation_plate_17	D01	X201105980015	R04C01
201105980015_R05C01	batch9a	11.159	10.337	FALSE	FALSE	JacksonHeart	Replicate Group	methylation_plate_17	E01	X201105980015	R05C01
201105980015_R06C01	batch9a	11.479	10.359	FALSE	FALSE	JacksonHeart	General	methylation_plate_17	F01	X201105980015	R06C01
201105980015_R07C01	batch9a	11.829	10.652	FALSE	FALSE	JacksonHeart	General	methylation_plate_17	G01	X201105980015	R07C01
201105980015_R08C01	batch9a	11.122	10.314	TRUE	TRUE	JacksonHeart	General	methylation_plate_17	H01	X201105980015	R08C01
201105980018_R01C01	batch9a	11.655	10.378	FALSE	FALSE	JacksonHeart	Replicate Group	methylation_plate_17	A02	X201105980018	R01C01
201105980018_R02C01	batch9a	11.94	10.695	FALSE	FALSE	JacksonHeart	General	methylation_plate_17	B02	X201105980018	R02C01
201105980018_R03C01	batch9a	12.206	10.773	FALSE	FALSE	JacksonHeart	General	methylation_plate_17	C02	X201105980018	R03C01
201105980018_R04C01	batch9a	12.148	10.908	FALSE	FALSE	JacksonHeart	General	methylation_plate_17	D02	X201105980018	R04C01
201105980018_R05C01	batch9a	12.113	10.857	FALSE	FALSE	JacksonHeart	General	methylation_plate_17	E02	X201105980018	R05C01
201105980018_R06C01	batch9a	12.219	11.006	FALSE	FALSE	JacksonHeart	General	methylation_plate_17	F02	X201105980018	R06C01
201105980018_R07C01	batch9a	12.034	10.846	FALSE	FALSE	JacksonHeart	General	methylation_plate_17	G02	X201105980018	R07C01
201105980018_R08C01	batch9a	11.844	10.872	FALSE	FALSE	JacksonHeart	Replicate Group	methylation_plate_17	H02	X201105980018	R08C01
201105980025_R01C01	batch9a	11.263	10.329	FALSE	TRUE	Goldn	General	methylation_plate_17	A03	X201105980025	R01C01
201105980025_R02C01	batch9a	11.681	10.477	FALSE	FALSE	JacksonHeart	Replicate Group	methylation_plate_17	B03	X201105980025	R02C01
201105980025_R03C01	batch9a	11.826	10.601	FALSE	FALSE	JacksonHeart	Replicate Group	methylation_plate_17	C03	X201105980025	R03C01
201105980025_R04C01	batch9a	12.217	10.838	FALSE	FALSE	JacksonHeart	General	methylation_plate_17	D03	X201105980025	R04C01
201105980025_R05C01	batch9a	12.244	10.89	FALSE	FALSE	JacksonHeart	General	methylation_plate_17	E03	X201105980025	R05C01
201105980025_R06C01	batch9a	12.033	10.834	FALSE	FALSE	JacksonHeart	General	methylation_plate_17	F03	X201105980025	R06C01
201105980025_R07C01	batch9a	12.005	10.798	FALSE	FALSE	JacksonHeart	General	methylation_plate_17	G03	X201105980025	R07C01
201105980025_R08C01	batch9a	11.852	10.902	FALSE	FALSE	JacksonHeart	General	methylation_plate_17	H03	X201105980025	R08C01
201105980028_R01C01	batch9a	11.417	10.418	FALSE	TRUE	Goldn	General	methylation_plate_17	A04	X201105980028	R01C01
201105980028_R02C01	batch9a	11.687	10.538	FALSE	FALSE	JacksonHeart	General	methylation_plate_17	B04	X201105980028	R02C01
201105980028_R03C01	batch9a	11.866	10.703	FALSE	FALSE	JacksonHeart	General	methylation_plate_17	C04	X201105980028	R03C01
201105980028_R04C01	batch9a	11.781	10.81	FALSE	FALSE	JacksonHeart	General	methylation_plate_17	D04	X201105980028	R04C01
201105980028_R05C01	batch9a	11.81	10.869	FALSE	FALSE	JacksonHeart	General	methylation_plate_17	E04	X201105980028	R05C01
201105980028_R06C01	batch9a	11.98	11.157	FALSE	FALSE	JacksonHeart	General	methylation_plate_17	F04	X201105980028	R06C01
201105980028_R07C01	batch9a	12.023	11.104	FALSE	FALSE	JacksonHeart	General	methylation_plate_17	G04	X201105980028	R07C01
201105980028_R08C01	batch9a	12.266	11.387	FALSE	FALSE	JacksonHeart	General	methylation_plate_17	H04	X201105980028	R08C01
201105980030_R01C01	batch9b	11.253	10.293	FALSE	TRUE	Goldn	General	methylation_plate_17	A05	X201105980030	R01C01
201105980030_R02C01	batch9b	11.762	10.684	FALSE	FALSE	JacksonHeart	Replicate Group	methylation_plate_17	B05	X201105980030	R02C01
201105980030_R03C01	batch9b	11.769	10.648	FALSE	FALSE	JacksonHeart	Replicate Group	methylation_plate_17	C05	X201105980030	R03C01
201105980030_R04C01	batch9b	11.83	10.79	FALSE	FALSE	JacksonHeart	General	methylation_plate_17	D05	X201105980030	R04C01
201105980030_R05C01	batch9b	11.929	10.867	FALSE	FALSE	JacksonHeart	General	methylation_plate_17	E05	X201105980030	R05C01
201105980030_R06C01	batch9b	11.91	11.001	FALSE	FALSE	JacksonHeart	General	methylation_plate_17	F05	X201105980030	R06C01
201105980030_R07C01	batch9b	11.967	11.109	FALSE	FALSE	JacksonHeart	General	methylation_plate_17	G05	X201105980030	R07C01
201105980030_R08C01	batch9b	12.099	11.334	FALSE	FALSE	JacksonHeart	General	methylation_plate_17	H05	X201105980030	R08C01
201105980039_R01C01	batch9b	11.428	10.403	FALSE	TRUE	Goldn	General	methylation_plate_17	A07	X201105980039	R01C01
201105980039_R02C01	batch9b	11.736	10.615	FALSE	FALSE	JacksonHeart	General	methylation_plate_17	B07	X201105980039	R02C01
201105980039_R03C01	batch9b	11.629	10.553	FALSE	FALSE	JacksonHeart	General	methylation_plate_17	C07	X201105980039	R03C01
201105980039_R04C01	batch9b	11.929	10.926	FALSE	FALSE	JacksonHeart	General	methylation_plate_17	D07	X201105980039	R04C01
201105980039_R05C01	batch9b	11.8	10.745	FALSE	FALSE	JacksonHeart	General	methylation_plate_17	E07	X201105980039	R05C01
201105980039_R06C01	batch9b	11.883	10.94	FALSE	FALSE	JacksonHeart	General	methylation_plate_17	F07	X201105980039	R06C01
201105980039_R07C01	batch9b	12.029	11.031	FALSE	FALSE	JacksonHeart	General	methylation_plate_17	G07	X201105980039	R07C01
201105980039_R08C01	batch9b	11.854	11.049	FALSE	FALSE	JacksonHeart	General	methylation_plate_17	H07	X201105980039	R08C01
201105980042_R01C01	batch9b	11.592	10.424	FALSE	TRUE	Goldn	General	methylation_plate_17	A09	X201105980042	R01C01
201105980042_R02C01	batch9b	11.747	10.518	FALSE	FALSE	JacksonHeart	General	methylation_plate_17	B09	X201105980042	R02C01
201105980042_R03C01	batch9b	11.828	10.528	FALSE	FALSE	JacksonHeart	General	methylation_plate_17	C09	X201105980042	R03C01
201105980042_R04C01	batch9b	12.04	10.923	FALSE	FALSE	JacksonHeart	General	methylation_plate_17	D09	X201105980042	R04C01
201105980042_R05C01	batch9b	12.058	10.944	FALSE	FALSE	JacksonHeart	General	methylation_plate_17	E09	X201105980042	R05C01
201105980042_R06C01	batch9b	12	11.004	FALSE	FALSE	JacksonHeart	General	methylation_plate_17	F09	X201105980042	R06C01
201105980042_R07C01	batch9b	11.914	10.951	FALSE	FALSE	JacksonHeart	General	methylation_plate_17	G09	X201105980042	R07C01
201105980042_R08C01	batch9b	12.189	11.089	FALSE	FALSE	JacksonHeart	General	methylation_plate_17	H09	X201105980042	R08C01
201105980048_R01C01	batch9b	11.623	10.443	FALSE	TRUE	Goldn	General	methylation_plate_17	A10	X201105980048	R01C01
201105980048_R02C01	batch9b	11.856	10.771	FALSE	FALSE	JacksonHeart	General	methylation_plate_17	B10	X201105980048	R02C01
201105980048_R03C01	batch9b	11.954	10.767	FALSE	FALSE	JacksonHeart	General	methylation_plate_17	C10	X201105980048	R03C01
201105980048_R04C01	batch9b	11.899	10.728	FALSE	FALSE	JacksonHeart	General	methylation_plate_17	D10	X201105980048	R04C01
201105980048_R05C01	batch9b	12	10.791	FALSE	FALSE	JacksonHeart	General	methylation_plate_17	E10	X201105980048	R05C01
201105980048_R06C01	batch9b	11.902	10.852	FALSE	FALSE	JacksonHeart	General	methylation_plate_17	F10	X201105980048	R06C01
201105980048_R07C01	batch9b	11.963	10.891	FALSE	FALSE	JacksonHeart	General	methylation_plate_17	G10	X201105980048	R07C01
201105980048_R08C01	batch9b	11.996	11.044	FALSE	FALSE	JacksonHeart	General	methylation_plate_17	H10	X201105980048	R08C01
201105980050_R01C01	batch9b	11.475	10.229	FALSE	TRUE	Goldn	General	methylation_plate_17	A11	X201105980050	R01C01
201105980050_R02C01	batch9b	11.605	10.306	FALSE	FALSE	JacksonHeart	General	methylation_plate_17	B11	X201105980050	R02C01
201105980050_R03C01	batch9b	11.82	10.506	FALSE	FALSE	JacksonHeart	General	methylation_plate_17	C11	X201105980050	R03C01
201105980050_R04C01	batch9b	11.648	10.541	FALSE	FALSE	JacksonHeart	General	methylation_plate_17	D11	X201105980050	R04C01
201105980050_R05C01	batch9b	11.908	10.748	FALSE	FALSE	JacksonHeart	General	methylation_plate_17	E11	X201105980050	R05C01
201105980050_R06C01	batch9b	11.68	10.643	FALSE	FALSE	JacksonHeart	General	methylation_plate_17	F11	X201105980050	R06C01
201105980050_R07C01	batch9b	11.848	10.88	FALSE	FALSE	JacksonHeart	General	methylation_plate_17	G11	X201105980050	R07C01
201105980050_R08C01	batch9b	11.883	10.923	FALSE	FALSE	JacksonHeart	General	methylation_plate_17	H11	X201105980050	R08C01
201105980055_R01C01	batch9b	11.291	10.087	FALSE	TRUE	Goldn	General	methylation_plate_17	A12	X201105980055	R01C01
201105980055_R02C01	batch9b	11.667	10.356	FALSE	FALSE	JacksonHeart	General	methylation_plate_17	B12	X201105980055	R02C01
201105980055_R03C01	batch9b	11.718	10.504	FALSE	FALSE	JacksonHeart	General	methylation_plate_17	C12	X201105980055	R03C01
201105980055_R04C01	batch9b	11.796	10.611	FALSE	FALSE	JacksonHeart	General	methylation_plate_17	D12	X201105980055	R04C01
201105980055_R05C01	batch9b	11.921	10.639	FALSE	FALSE	JacksonHeart	General	methylation_plate_17	E12	X201105980055	R05C01
201105980055_R06C01	batch9b	11.949	10.785	FALSE	FALSE	JacksonHeart	General	methylation_plate_17	F12	X201105980055	R06C01
201105980055_R07C01	batch9b	11.865	10.806	FALSE	FALSE	JacksonHeart	General	methylation_plate_17	G12	X201105980055	R07C01
201105980055_R08C01	batch9b	11.768	10.887	FALSE	FALSE	JacksonHeart	General	methylation_plate_17	H12	X201105980055	R08C01
201105980056_R01C01	batch9b	11.402	10.79	FALSE	FALSE	JacksonHeart	General	methylation_plate_18	A01	X201105980056	R01C01
201105980056_R02C01	batch9b	11.939	11.103	FALSE	FALSE	JacksonHeart	Replicate Group	methylation_plate_18	B01	X201105980056	R02C01
201105980056_R03C01	batch9b	11.937	11.033	FALSE	FALSE	JacksonHeart	General	methylation_plate_18	C01	X201105980056	R03C01
201105980056_R04C01	batch9b	11.924	10.989	FALSE	FALSE	JacksonHeart	General	methylation_plate_18	D01	X201105980056	R04C01
201105980056_R05C01	batch9b	12.086	11.139	FALSE	FALSE	JacksonHeart	General	methylation_plate_18	E01	X201105980056	R05C01
201105980056_R06C01	batch9b	12.078	11.118	FALSE	FALSE	JacksonHeart	General	methylation_plate_18	F01	X201105980056	R06C01
201105980056_R07C01	batch9b	11.903	10.948	FALSE	FALSE	JacksonHeart	General	methylation_plate_18	G01	X201105980056	R07C01
201105980056_R08C01	batch9b	11.605	10.88	FALSE	FALSE	JacksonHeart	General	methylation_plate_18	H01	X201105980056	R08C01
201105980073_R01C01	batch9b	11.296	10.2	FALSE	FALSE	JacksonHeart	General	methylation_plate_18	A02	X201105980073	R01C01
201105980073_R02C01	batch9b	11.272	10.236	FALSE	FALSE	JacksonHeart	Replicate Group	methylation_plate_18	B02	X201105980073	R02C01
201105980073_R03C01	batch9b	11.806	10.617	FALSE	FALSE	JacksonHeart	General	methylation_plate_18	C02	X201105980073	R03C01
201105980073_R04C01	batch9b	11.981	10.735	FALSE	FALSE	JacksonHeart	General	methylation_plate_18	D02	X201105980073	R04C01
201105980073_R05C01	batch9b	11.751	10.616	FALSE	FALSE	JacksonHeart	General	methylation_plate_18	E02	X201105980073	R05C01
201105980073_R06C01	batch9b	11.706	10.647	FALSE	FALSE	JacksonHeart	General	methylation_plate_18	F02	X201105980073	R06C01
201105980073_R07C01	batch9b	12.171	10.988	FALSE	FALSE	JacksonHeart	General	methylation_plate_18	G02	X201105980073	R07C01
201105980073_R08C01	batch9b	11.841	10.861	FALSE	FALSE	JacksonHeart	General	methylation_plate_18	H02	X201105980073	R08C01
201105980090_R01C01	batch9b	11.509	10.399	FALSE	FALSE	JacksonHeart	Replicate Group	methylation_plate_18	A05	X201105980090	R01C01
201105980090_R02C01	batch9b	11.853	10.775	FALSE	TRUE	Goldn	General	methylation_plate_18	B05	X201105980090	R02C01
201105980090_R03C01	batch9b	12.061	10.978	FALSE	FALSE	JacksonHeart	General	methylation_plate_18	C05	X201105980090	R03C01
201105980090_R04C01	batch9b	11.9	10.811	FALSE	FALSE	JacksonHeart	General	methylation_plate_18	D05	X201105980090	R04C01
201105980090_R05C01	batch9b	12.097	10.992	FALSE	FALSE	JacksonHeart	General	methylation_plate_18	E05	X201105980090	R05C01
201105980090_R06C01	batch9b	12.413	11.337	FALSE	FALSE	JacksonHeart	General	methylation_plate_18	F05	X201105980090	R06C01
201105980090_R07C01	batch9b	12.428	11.401	FALSE	FALSE	JacksonHeart	General	methylation_plate_18	G05	X201105980090	R07C01
201105980090_R08C01	batch9b	12.246	11.305	FALSE	FALSE	JacksonHeart	General	methylation_plate_18	H05	X201105980090	R08C01
201105980100_R01C01	batch9b	11.483	10.412	FALSE	FALSE	JacksonHeart	General	methylation_plate_18	A06	X201105980100	R01C01
201105980100_R02C01	batch9b	11.773	10.763	FALSE	TRUE	Goldn	General	methylation_plate_18	B06	X201105980100	R02C01
201105980100_R03C01	batch9b	11.946	10.891	FALSE	FALSE	JacksonHeart	Replicate Group	methylation_plate_18	C06	X201105980100	R03C01
201105980100_R04C01	batch9b	12.011	10.94	FALSE	FALSE	JacksonHeart	General	methylation_plate_18	D06	X201105980100	R04C01
201105980100_R05C01	batch9b	12.097	11.049	FALSE	FALSE	JacksonHeart	General	methylation_plate_18	E06	X201105980100	R05C01
201105980100_R06C01	batch9b	12.198	11.27	FALSE	FALSE	JacksonHeart	General	methylation_plate_18	F06	X201105980100	R06C01
201105980100_R07C01	batch9b	11.283	10.727	FALSE	FALSE	JacksonHeart	General	methylation_plate_18	G06	X201105980100	R07C01
201105980100_R08C01	batch9b	12.231	11.262	FALSE	FALSE	JacksonHeart	General	methylation_plate_18	H06	X201105980100	R08C01
201105980102_R01C01	batch9b	11.401	10.463	FALSE	FALSE	JacksonHeart	General	methylation_plate_18	A07	X201105980102	R01C01
201105980102_R02C01	batch9b	11.529	10.562	FALSE	TRUE	Goldn	General	methylation_plate_18	B07	X201105980102	R02C01
201105980102_R03C01	batch9b	11.84	10.77	FALSE	FALSE	JacksonHeart	General	methylation_plate_18	C07	X201105980102	R03C01
201105980102_R04C01	batch9b	11.954	10.848	FALSE	FALSE	JacksonHeart	General	methylation_plate_18	D07	X201105980102	R04C01
201105980102_R05C01	batch9b	12.07	10.951	FALSE	FALSE	JacksonHeart	General	methylation_plate_18	E07	X201105980102	R05C01
201105980102_R06C01	batch9b	12.21	11.095	FALSE	FALSE	JacksonHeart	General	methylation_plate_18	F07	X201105980102	R06C01
201105980102_R07C01	batch9b	12.257	11.253	FALSE	FALSE	JacksonHeart	General	methylation_plate_18	G07	X201105980102	R07C01
201105980102_R08C01	batch9b	12.415	11.264	FALSE	FALSE	JacksonHeart	General	methylation_plate_18	H07	X201105980102	R08C01
201105980123_R01C01	batch9b	11.608	10.596	FALSE	FALSE	JacksonHeart	General	methylation_plate_18	A09	X201105980123	R01C01
201105980123_R02C01	batch9b	11.928	10.923	FALSE	TRUE	Goldn	General	methylation_plate_18	B09	X201105980123	R02C01
201105980123_R03C01	batch9b	12.034	11.046	FALSE	FALSE	JacksonHeart	General	methylation_plate_18	C09	X201105980123	R03C01
201105980123_R04C01	batch9b	11.843	11.012	FALSE	FALSE	JacksonHeart	General	methylation_plate_18	D09	X201105980123	R04C01
201105980123_R05C01	batch9b	12.053	11.199	FALSE	FALSE	JacksonHeart	General	methylation_plate_18	E09	X201105980123	R05C01
201105980123_R06C01	batch9b	12.155	11.343	FALSE	FALSE	JacksonHeart	General	methylation_plate_18	F09	X201105980123	R06C01
201105980123_R07C01	batch9b	12.232	11.32	FALSE	FALSE	JacksonHeart	General	methylation_plate_18	G09	X201105980123	R07C01
[truncated: 300 more rows]
